# Supplementary material for: Sex differences in adult mood and in stress-induced transcriptional coherence across mesocorticolimbic circuitry
Source: Transl Psychiatry. 2020 Feb 6;10:59. doi: 10.1038/s41398-020-0742-9 (PMC7026087; doi:10.1038/s41398-020-0742-9)
Supplement: Supplementary file 1 — Supplemental Tables [file 41398_2020_742_MOESM1_ESM.xlsx]

## Sheet: Table S1
week 1	Monday	Tuesday	Wednesday	Thursday	Friday	Saturday	Sunday
1			social stress	Reduced space		No Bedding	Light
2
3					Light
4
5							Light
6
7
8
9		Fox urine - 20 minutes			cage tilt
10
11
12
1	evaluation 1		Dark				social stress
2	cage tilt					New cage
3			Reduced space			Dark
4				Bobcat urine - 20 minutes
5
6		social stress			No Bedding
7						Light
8
9
10
11				Light
12
Week 2	Monday	Tuesday	Wednesday	Thursday	Friday	Saturday	Sunday
1	social stress		Reduced space		wet bedding
2
3						Light
4		Light
5				Light			Light
6
7
8					New cage
9
10		Forced Bath 30 min					Dark/Tilted cage
11
12						cage tilt
1	evaluation 2	Reduced Space/dark from 5-6	Restraint stress - 15 min
2
3	Bobcat urine - 20 minutes				Fox urine - 20 minutes
4			Dark
5
6				wet bedding
7							Light
8					Light
9	Light
10
11			Light			Light
12
Week 3	Monday	Tuesday	Wednesday	Thursday	Friday	Saturday	Sunday
1			Light			Light	Reduced space
2		Light
3					Light
4	Light		Light
5				Light	Light
6
7
8
9	Reduced space	cage tilt			wet bedding
10				Restraint stress - 15 min			Fox urine - 20 minutes
11			Social Stress
12		Dark
1	evaluation 3					Dark
2	Restraint stress - 15 min		Bobcat urine - 20 min/social stress	cage tilt
3		Forced Bath - 45 min	Dark			Reduced space
4				Dark	Wet bedding/tilted cage
5					New Bedding
6				social stress
7		Light
8					Light
9	Light						Light
10			Light
11
12		Light
Week 4	Monday	Tuesday	Wednesday	Thursday	Friday	Saturday	Sunday
1		No bedding / lights on at 5am			Reduced space - lights on 5am	Wet bedding / lights on 3-5
2			Light
3							Light
4				Light
5	Light
6				Light
7
8
9	Reduced space	New bedding / social stress	Dark
10		cage tilt			Dark
11				Reduced space/bobcat urine 15 min
12			Restraint stress - 20 min	Reduced space	Restraint stress - 20 min/fox urine
1	evaluation 4		Dark
2	Reduced space				Wet bedding / lights on 9-10, 11-12	Wet bedding/tilted cage
3		Bobcat urine - 20 min
4						New bedding	Forced bath - 45 min
5	No bedding / lights off at 5pm, on at 9pm, off at 11pm		Social stress/ lights on until 12am
6
7						Light
8							Light
9
10		Light
11
12							Light
Week 5	Monday	Tuesday	Wednesday	Thursday	Friday	Saturday	Sunday
1		Reduced space	No bedding / lights on from 3am to 4am				Wet bedding; lights on 3-5
2						Light
3					Light
4	Light			Light		Light
5					Light
6				Light		Light
7
8
9	Dark			Forced bath - 45 min
10					Dark
11		Cage tilt+bobcat urine 20 min	No bedding/Dark				New bedding
12						Tilted Cage/Dark
1	evaluation 5
2		Dark	Restaint/social stress			Wet bedding; lights on 10-12
3	Reduced space				Restaint/fox urine 20 min
4			Social stress/ lights on 9-10	Tilted Cage
5		No bedding / lights on from 7pm until 11pm
6	Reduced space/Social stress/ lights on until 12am						Reduced space; lights on 9-10; 11-12
7				light
8
9					Light
10
11					Light
12
Week 6	Monday	Tuesday	Wednesday	Thursday	Friday	Saturday	Sunday
1	Reduced space; lights on 1-2; 3-4				Reduced space; lights on 2-3, 6-7	No bedding; lights on 2-3, 6-7
2			Light
3				Light			Light
4		Light
5			Light				Light
6		Light		Light
7
8
9	Tilted Cage/bobcat urine 20 min		Forced bath - 45 min	Reduced space
10		Dark			No bedding
11							Tilted Cage/bobcat urine 20 min
12
1	evaluation 6	Restaint/fox urine 20 min	Dark
2						Forced bath - 45 min
3		Social stress/ lights on 10-12
4	Forced bath - 45 min			reduced space/bobcat urine 20 min
5			Tilted Cage
6				Reduced space; lights on 9-12
7			Light				Light
8						Light
9	Light						Light
10						Light
11			Light				Light
12	Light					Light
Week 7	Monday	Tuesday	Wednesday	Thursday	Friday	Saturday	Sunday
1		Wet bedding; lights on 2-4		Reduced space; lights on 12-2			Reduced space; lights on 2-3; 5-6
2
3					Light
4			Light			Light
5					Light
6			Light
7
8
9	Reduced space		Dark
10					Restaint 20 min
11		New bedding		Tilted Cage
12
1	evaluation 7		Forced bath - 45 min/ bobcat urine	No bedding		Forced bath
2	Wet bedding; lights on 10-12
3		Restaint/fox urine 20 min					Bobcat urine - 20 min
4						Reduced space; lights on 8-9, 11-12
5					Fox urine 20 min; tilted cage
6			Reduced space; lights on 7-10
7				Social stress/ lights on 10-12
8		Light			Light
9
10		Light					Light
11
12							Light
Week 8	Monday	Tuesday	Wednesday	Thursday	Friday	Saturday	Sunday
1		Wet bedding; lights on 5-7	Reduced space; lights on 12-1, 3-4	No bedding; lights on 5-7		Reduced space; lights on 3-4	No bedding; lights on 3-5
2	Light				Light
3
4
5	Light				Light
6
7
8
9						No bedding; lights on 7-8, 11-12
10	Tilted Cage				Tilted Cage/bobcat urine 20 min
11
12		New bedding		Social stress
1	evaluation 8		Forced bath - 45 min/ dark				Restaint 20 min
2	Wet bedding; lights on 7-10
3					Dark		Social stress
4		Fox urine 20 min; tilted cage	No bedding; lights on 7-11
5				Restaint 20 min	Reduced space; lights on 10-11
6		Reduced space; lights on 9-12
7
8				Light			Light
9
10							Light
11				Light
12							Light
Week 9	Monday	Tuesday	Wednesday	Thursday - 10/20	Friday - 10/21	Saturday - 10/22	Sunday - 10/23
1
2
3	Light
4
5	Light
6
7	Sac animals
8
9
10
11
12
1
2
3
4
5
6
7
8
9
10
11
12

## Sheet: Table S2
qPCR Primer Sequences
Gene name	Forward Primer	Reverse Primer
Tlr7	TCTCCTCCACCAGACCTC	AATTTGTCTCTTCCGTGTCC
Arc	GGCTTCTTGATGTTCAGTCC	CATCTACTCACCCACTGACCT
Fos	CTGGTAGTTAGTAGAGCATGTGAGT	GAACCCAACAGATTAGTTAGTGC
Tpx2	CTTACATGCAGCCTCCAAC	CTGAACTGGTGAACTTGGATAA

## Sheet: Table S3
Pure sex differences in BLA under nonstress conditions								Pure sex differences in PFC under nonstress conditions								Pure sex differences in NAc under nonstress conditions
	logFC	t	P.Value	B	FC_PureSex				logFC	t	P.Value	B	FC_PureSex				logFC	t	P.Value	B	FC_PureSex
Xist	-8.34047	-45.5226	8.16795e-11	4.79132	-324.139			Xist	-8.92547	-17.7484	8.52776e-09	3.65746	-486.223			Xist	-8.00777	-9.6355	3.05944e-05	-4.24989	-257.382
Eif2s3x	-0.594606	-13.045	1.31512e-06	6.12938	-1.51006			Tmsb4x	0.666911	12.5716	2.21747e-07	7.70215	1.58767			Nms	-1.81947	-7.42113	0.000160052	-4.33584	-3.52952
Frmpd4	0.722278	10.944	4.90579e-06	4.83221	1.64978			Msl3	0.918573	10.8214	8.84129e-07	6.28719	1.89024			Prps2	0.812888	7.18298	0.000195788	-3.38035	1.75672
Arhgap6	1.03073	10.9233	4.9752e-06	4.80491	2.04306			Eif2s3x	-0.553148	-9.79738	2.17804e-06	5.44367	-1.46728			Shbg	-3.17386	-7.09129	0.000211883	-4.52431	-9.02458
Tmsb4x	0.76792	9.11936	1.874e-05	3.38455	1.70281			Prps2	0.747738	8.51729	7.55403e-06	4.24349	1.67916			Sox14	3.20182	6.70564	0.000298086	-4.52451	9.2012
Nptxr	0.639036	8.89139	2.25106e-05	3.305	1.55729			Pisd-ps1	-0.546502	-8.30395	9.42762e-06	4.03604	-1.46054			Sertm1	0.857745	6.56892	0.000337657	-3.73759	1.8122
Msl3	0.844509	8.20362	4.01185e-05	2.76838	1.79565			Frmpd4	0.861534	8.26761	9.79454e-06	3.90999	1.81697			Sytl5	0.774694	5.9271	0.000623004	-3.74991	1.71083
Hccs	0.850398	7.98917	4.84304e-05	2.56398	1.803			Hccs	0.779613	6.86408	4.75973e-05	2.44499	1.71667			Kctd9	0.987771	5.91475	0.000630678	-3.68248	1.98312
Ddx3x	-0.382795	-7.60545	6.85386e-05	2.07427	-1.30387			Zswim6	-0.420543	-6.64711	6.20083e-05	2.2052	-1.33843			Tcf7l2	1.19625	5.86397	0.00066339	-3.91273	2.29144
Arl4d	-1.0718	-7.39702	8.32513e-05	2.02803	-2.10205			Klf2	-0.737035	-6.44615	7.96347e-05	1.96234	-1.66675			Gm5087	-2.6721	-5.81725	0.00069517	-4.53347	-6.37358
Kdm5c	-0.412119	-6.87744	0.000137785	1.44724	-1.33064			Uba1y	3.56431	6.01788	0.000138101	-2.52171	11.8294			Mip	3.10032	5.46175	0.00100132	-4.52018	8.57607
Hist2h3b	-3.21934	-6.65688	0.00017213	-2.40342	-9.31358			Zfp628	0.432785	5.97111	0.000146874	1.39031	1.34984			Spp1	1.18955	5.39286	0.00107669	-4.00164	2.28082
Ddx4	1.5783	6.53465	0.000195181	0.940054	2.98617			Erdr1	-0.626391	-5.86007	0.000170202	1.24509	-1.5437			Gm19689	-2.35046	-5.25102	0.00125267	-4.53879	-5.09985
Lhx9	1.24794	6.30073	0.000249448	0.388287	2.37502			Arhgap6	0.710101	5.62512	0.000233803	0.733349	1.63592			Tmem210	2.45117	5.23298	0.00127727	-4.5376	5.46859
Sik1	-0.625899	-6.28611	0.000253357	0.995481	-1.54317			Zfp800	-0.469165	-5.55259	0.000258277	0.854717	-1.38431			Krt14	-2.62627	-5.22715	0.00128532	-4.53665	-6.17426
Bgn	-1.10533	-6.2738	0.000256698	0.971129	-2.15148			Tlr7	0.712307	5.517	0.000271282	0.758526	1.63842			Fcmr	2.2934	5.12355	0.00143851	-4.53946	4.9021
Junb	-0.634803	-6.24299	0.000265282	0.760971	-1.55273			Klf4	-0.682476	-5.31634	0.000359043	0.474765	-1.60489			Trak2	0.722804	5.11249	0.00145604	-3.52836	1.65039
Egr1	-0.681884	-5.85364	0.000406051	0.266688	-1.60423			Ddx4	1.54317	5.28483	0.000375395	-0.189883	2.91433			Vamp1	1.01145	5.05544	0.00155027	-3.5492	2.01593
Btc	-1.76729	-5.77743	0.00044232	-0.820695	-3.40415			Ccdc3	0.441995	5.24838	0.000395311	0.283356	1.35848			Tmprss15	-2.04285	-4.85978	0.0019289	-4.50658	-4.1206
Zfp697	-0.391972	-5.5831	0.000552027	0.130966	-1.31219			Gm10033	-0.751768	-5.05687	0.00052029	0.040903	-1.68385			Ptprc	0.764907	4.85193	0.0019461	-4.124	1.69926
Drd1	-0.665242	-5.5005	0.000607462	0.0200287	-1.58583			Ptgs2	-0.645631	-4.92747	0.000628279	-0.090844	-1.56442			Msl3	0.744185	4.68179	0.00236413	-3.70407	1.67503
Bcar3	-0.446348	-5.49251	0.000613139	0.15032	-1.36259			Frem3	-2.65535	-4.82016	0.000735996	-3.24177	-6.3			Hccs	0.739179	4.68081	0.00236682	-3.62733	1.66923
Zfp418	-0.713803	-5.42644	0.000662396	-0.0138566	-1.64012			Defb1	1.91441	4.75589	0.000809803	-1.90744	3.7696			Frmpd4	1.31942	4.65141	0.00244879	-3.64016	2.49565
Man2a1	-0.387174	-5.39901	0.000684108	-0.0792552	-1.30783			Chd1l	0.397872	4.70296	0.000876497	-0.300522	1.31756			3830432H09Rik	-2.56072	-4.64861	0.00245676	-4.54083	-5.90001
Chst8	0.530677	5.36469	0.000712384	0.00320733	1.44461			Best2	-2.52415	-4.6164	0.000998475	-3.31015	-5.75235			D17H6S56E-5	0.987205	4.64844	0.00245726	-4.11799	1.98234
4930461G14Rik	-3.00886	-5.35597	0.000719771	-2.7026	-8.0493			Igf2	-0.386723	-4.58266	0.0010508	-0.685731	-1.30742			Il31ra	2.88743	4.6435	0.00247138	-4.52822	7.39951
Chat	-1.94858	-5.35161	0.000723495	-1.44057	-3.85996			Cbln4	-0.575177	-4.55061	0.00110321	-0.499282	-1.48986			Gm4371	-2.98221	-4.6302	0.00250989	-4.52809	-7.90195
Cdh6	-0.634807	-5.32833	0.000743745	-0.0793532	-1.55273			Myoc	-0.508135	-4.54401	0.00111435	-0.628275	-1.42221			P2ry1	-0.54837	-4.59761	0.00260706	-3.7295	-1.46243
Fosb	-0.68936	-5.31248	0.000757887	-0.0934942	-1.61257			Trib2	-0.394202	-4.50434	0.00118383	-0.881801	-1.31422			Snx31	2.61104	4.59403	0.002618	-4.54048	6.10945
Adra1d	0.571445	5.23267	0.000833735	-0.186721	1.48601			Eif2s3y	6.31856	4.49246	0.00120552	-1.03787	79.8135			9130008F23Rik	2.3823	4.57584	0.00267433	-4.54224	5.21368
1700018A04Rik	2.94567	5.22631	0.00084013	-2.74759	7.70435			Vmn2r87	-1.38358	-4.47056	0.00124662	-2.03703	-2.60916			Ddx4	2.1304	4.55015	0.00275615	-4.32736	4.37839
Bcl2	-0.395053	-5.13092	0.000942752	-0.463481	-1.31499			Ankrd39	0.410466	4.42929	0.00132815	-0.666318	1.32911			Tlr7	1.03437	4.53342	0.00281094	-4.03447	2.04821
Nr4a1	-0.796433	-5.01185	0.00109057	-0.61677	-1.7368			Tnnc1	-0.381121	-4.41874	0.00134987	-0.815616	-1.30235			Pvalb	1.08498	4.52303	0.00284554	-3.85783	2.12135
Dscc1	2.49757	4.98125	0.00113254	-2.89612	5.64735			Uty	6.57812	4.41827	0.00135086	-1.30989	95.5455			Gm4961	2.22389	4.47596	0.0030084	-4.5441	4.67151
Gypa	2.49757	4.98125	0.00113254	-2.89612	5.64735			Sebox	0.479397	4.39427	0.00140175	-0.723508	1.39416			Serpinb7	2.22389	4.47596	0.0030084	-4.5441	4.67151
Eya3	-0.402046	-4.97589	0.00114007	-0.615209	-1.32138			Tmprss7	0.637507	4.33202	0.0015435	-0.847205	1.55564			Cpne9	0.933447	4.47289	0.00301941	-4.12952	1.90983
Nexn	-0.930445	-4.9742	0.00114246	-0.68925	-1.90586			Gm11696	0.882361	4.28086	0.00167133	-1.32124	1.84339			Bmp15	-2.27448	-4.46951	0.00303153	-4.54415	-4.83822
Egr2	-1.28172	-4.92725	0.00121096	-0.48288	-2.43129			Kdm5d	5.75903	4.24223	0.00177522	-1.18012	54.1552			Clec4d	2.35155	4.44988	0.00310307	-4.54343	5.10374
Arc	-1.29267	-4.89268	0.00126429	-0.826977	-2.4498			Dnah5	-0.38379	-4.23507	0.00179523	-0.98109	-1.30477			Tacr3	0.601001	4.42808	0.00318473	-3.82148	1.51677
Klf10	-0.481325	-4.87774	0.00128811	-0.814387	-1.39602			Atp10a	-0.428217	-4.22622	0.00182026	-0.987205	-1.34557			Rtn4rl2	1.47342	4.39479	0.00331402	-4.45478	2.77678
Ier5l	-0.438538	-4.86533	0.00130828	-0.610676	-1.35523			Alms1	-0.413366	-4.19564	0.0019097	-1.01417	-1.33179			Smco1	3.17973	4.388	0.0033411	-4.52286	9.06139
Gm35612	1.47452	4.79372	0.00143159	-1.17456	2.7789			Itgb3bp	-0.649667	-4.1946	0.00191281	-1.08036	-1.56881			Pld4	0.575925	4.35427	0.00347928	-3.92631	1.49063
Kcna5	-0.603593	-4.79218	0.00143438	-0.65028	-1.5195			Mylk3	-0.420856	-4.19175	0.0019214	-1.01815	-1.33872			Ccdc149	0.622305	4.27911	0.00381044	-3.75709	1.53933
Uba6	-0.411854	-4.77358	0.00146853	-0.876089	-1.33039			4930578M01Rik	-2.97208	-4.19082	0.00192419	-2.79733	-7.84666			Cdh24	0.65092	4.26733	0.0038654	-4.10776	1.57017
Dusp1	-0.601034	-4.74552	0.00152171	-0.902124	-1.5168			E330011O21Rik	-1.46967	-4.18882	0.00193027	-2.30399	-2.76958			Gdf5	1.64978	4.25193	0.0039386	-4.52306	3.13786
Kcnj2	-0.57834	-4.73075	0.00155056	-0.736633	-1.49313			Fbxl12os	-0.782657	-4.15536	0.0020346	-1.29147	-1.7203			Klf1	-3.14555	-4.2511	0.00394258	-4.53923	-8.84921
Scn4b	-0.947497	-4.69932	0.00161394	-0.873612	-1.92852			Ddx3y	7.42946	4.14299	0.00207467	-1.09709	172.381			Csf3r	0.796644	4.25043	0.00394582	-4.20728	1.73706
4930526L06Rik	-2.30811	-4.66701	0.00168204	-3.00651	-4.95235			Dusp4	-0.586203	-4.12083	0.00214855	-1.10996	-1.50129			3830417A13Rik	2.21128	4.24819	0.0039566	-4.5458	4.63086
Mphosph9	-0.536679	-4.65774	0.00170214	-0.830193	-1.45063			Vasn	-0.416841	-4.10658	0.00219751	-1.14871	-1.335			Rassf4	0.853302	4.24735	0.00396064	-4.0038	1.80663
Bcorl1	-0.389241	-4.65563	0.00170677	-0.98607	-1.3097			Cpz	-2.67613	-4.08173	0.00228575	-3.25951	-6.39137			4930555G01Rik	-1.49784	-4.21783	0.00410616	-4.49893	-2.82419
Egr4	-0.413483	-4.65505	0.00170802	-1.09356	-1.3319			Capn11	2.70499	4.08113	0.00228791	-2.30572	6.52053			Ffar4	-2.10177	-4.21588	0.00411596	-4.54714	-4.29237
Nab2	-0.413339	-4.65225	0.00171419	-1.09892	-1.33176			Alyref2	0.619888	4.07649	0.00230483	-1.21889	1.53676			Gm10825	-2.10177	-4.21588	0.00411596	-4.54714	-4.29237
Fam132b	-1.84912	-4.64935	0.00172059	-2.50094	-3.60281			Gm765	-1.04556	-4.0693	0.00233125	-1.52781	-2.06416			Snora33	-2.10177	-4.21588	0.00411596	-4.54714	-4.29237
Plk3	-0.447484	-4.64459	0.00173113	-0.827211	-1.36366			Gbp2	-0.475116	-4.03128	0.00247653	-1.23305	-1.39003			Speer4d	-2.10177	-4.21588	0.00411596	-4.54714	-4.29237
Gca	-0.381712	-4.60812	0.00181436	-0.971002	-1.30289			Lctl	2.5907	3.99362	0.00262981	-3.29431	6.0239			Crym	-0.773846	-4.20526	0.0041699	-3.65877	-1.70982
Bub1b	1.02242	4.60636	0.00181848	-1.34989	2.03132			Nfam1	-0.562623	-3.98107	0.00268307	-1.32707	-1.47695			Gen1	3.04306	4.17502	0.00432774	-4.52668	8.24237
Gm6548	0.443725	4.54346	0.00197281	-0.955009	1.36011			Plk3	-0.479406	-3.96345	0.0027598	-1.46515	-1.39417			Slc2a5	0.595035	4.169	0.00435993	-4.02447	1.51051
Prpf38b	-0.49182	-4.50994	0.00206084	-1.21918	-1.40622			Zc3h12a	-1.21186	-3.95626	0.00279177	-2.41298	-2.31636			Eif2s3y	4.29222	4.15174	0.00445371	-4.17742	19.5923
Atp10a	-0.64004	-4.48477	0.00212975	-1.01289	-1.55837			Ogn	-0.981631	-3.94594	0.00283833	-1.39937	-1.9747			Zic3	-0.618714	-4.14633	0.00448356	-3.95455	-1.53551
Adora2a	-0.832027	-4.48229	0.00213665	-1.29014	-1.78018			Gm17762	1.22191	3.94523	0.00284154	-2.20429	2.33255			Slc5a5	0.792671	4.11587	0.00465576	-3.87212	1.73228
Fbln2	0.669259	4.47198	0.00216569	-1.0186	1.59026			Trim36	-0.481117	-3.8962	0.00307445	-1.43267	-1.39582			Gabra1	0.64431	4.10364	0.00472694	-3.67189	1.56299
Aldh1a1	-0.441482	-4.47097	0.00216858	-1.14233	-1.358			Gins2	-1.46175	-3.89574	0.00307671	-2.47279	-2.75443			Hmgcs2	-0.442285	-4.08537	0.0048355	-3.86769	-1.35875
Adamts3	-0.452568	-4.43891	0.00226179	-1.14191	-1.36847			Cox6b2	-1.20285	-3.89208	0.00309491	-2.13885	-2.30194			Npas1	0.965171	4.0538	0.00502962	-4.16126	1.95229
Prps2	0.796235	4.41402	0.00233715	-1.57119	1.73656			Rprm	0.407416	3.88429	0.00313397	-1.96987	1.32631			Chpf2	0.440694	4.02965	0.00518391	-3.80896	1.35726
Zfhx2	-0.436339	-4.41047	0.00234813	-1.32215	-1.35317			Adgre4	-2.6819	-3.80415	0.00356729	-3.5009	-6.41703			Ptgs1	0.535408	4.02803	0.00519442	-3.90647	1.44935
Drd2	-0.950827	-4.39645	0.002392	-1.13582	-1.93298			Egr1	-0.82153	-3.7875	0.00366496	-2.29992	-1.76728			Cyp4f15	-0.723881	-4.02157	0.00523668	-3.95643	-1.65162
Zkscan2	-0.54656	-4.36881	0.00248114	-1.14041	-1.4606			Adam3	-1.72103	-3.78376	0.00368726	-3.07733	-3.29671			Prlhr	-0.82529	-4.00724	0.00533167	-4.26247	-1.77189
Snora30	-2.48329	-4.35961	0.00251158	-2.8857	-5.5917			Jpx	-0.679944	-3.75842	0.00384226	-1.66773	-1.60208			Kdm6a	-0.509684	-4.00585	0.00534101	-3.8726	-1.42374
Zfp46	-0.398204	-4.35786	0.00251741	-1.4859	-1.31787			AU041133	-0.608961	-3.75726	0.00384951	-1.62293	-1.52516			N4bp3	0.512099	3.98942	0.0054525	-4.00928	1.42612
Rsrp1	-1.00925	-4.33883	0.0025819	-1.47835	-2.01287			1700026L06Rik	1.65806	3.7357	0.00398705	-3.18878	3.15592			Gal	1.46846	3.98501	0.00548287	-4.19631	2.76726
Eya2	1.44751	4.31018	0.00268234	-1.41639	2.72736			Antxr2	-0.775088	-3.71457	0.00412674	-1.96838	-1.71129			Grem1	1.63317	3.96951	0.00559105	-4.45895	3.10193
5530601H04Rik	-0.598657	-4.30687	0.00269422	-1.21807	-1.51431			Plod2	-0.581379	-3.71424	0.00412901	-1.7338	-1.49628			Gm16897	1.62781	3.96406	0.00562963	-4.51169	3.09043
Kdm6a	-0.43217	-4.30029	0.00271797	-1.53237	-1.34926			1110019D14Rik	-0.770897	-3.68383	0.00433923	-1.99115	-1.70633			Lcp1	0.630902	3.95383	0.00570286	-3.95447	1.54853
4930502E18Rik	1.4671	4.28811	0.00276259	-2.1002	2.76466			Clec2d	1.21302	3.68216	0.00435111	-2.01781	2.31822			Glyatl3	2.03528	3.91958	0.00595574	-4.5496	4.09903
Olfml2b	1.09904	4.28435	0.00277652	-1.24364	2.14212			Lrif1	-0.384378	-3.65974	0.00451376	-1.91711	-1.3053			Frat2	-0.541771	-3.91588	0.00598384	-4.14937	-1.45576
Il16	0.865709	4.27874	0.00279745	-1.25164	1.82223			Agbl2	-1.26492	-3.6547	0.00455117	-2.48735	-2.40314			1700086L19Rik	-0.441081	-3.91128	0.00601891	-3.91528	-1.35762
Zc3h12c	-0.431895	-4.27854	0.00279819	-1.35696	-1.349			Arl4d	-0.832383	-3.63447	0.00470466	-2.07458	-1.78062			Htr2b	-2.12181	-3.90481	0.00606856	-4.54217	-4.35239
Satb2	-0.927177	-4.24987	0.00290788	-1.37065	-1.90155			Lsp1	0.515226	3.61767	0.00483622	-1.96326	1.42922			Uba1y	3.1329	3.89979	0.00610743	-4.50333	8.77194
C730002L08Rik	-0.555616	-4.23155	0.00298038	-1.31458	-1.4698			Rsrp1	-0.741929	-3.60204	0.00496209	-2.27057	-1.67241			Pik3cg	0.782195	3.89339	0.00615741	-4.17406	1.71975
1700091H14Rik	-2.46091	-4.22676	0.00299965	-2.93846	-5.50562			Gm9920	2.2047	3.59708	0.0050027	-3.62734	4.60978			Cdr2	0.535162	3.89067	0.00617876	-3.93295	1.44911
Zfp30	-0.500404	-4.18151	0.00318861	-1.47568	-1.41461			Opn4	2.2047	3.59708	0.0050027	-3.62734	4.60978			Atp6v1c2	-0.581737	-3.88725	0.00620575	-4.10966	-1.49665
Egflam	0.573507	4.17544	0.00321495	-1.37727	1.48814			Tcf7l2	-0.558083	-3.587	0.00508635	-1.91427	-1.47231			Pvrl4	0.73836	3.87373	0.0063137	-4.22491	1.66828
Insm1	-0.430796	-4.14856	0.00333427	-1.50909	-1.34798			Rad54b	-0.820444	-3.58571	0.00509718	-2.19877	-1.76595			Lrg1	2.34682	3.84996	0.0065084	-4.52668	5.08703
Sh3rf2	-0.89365	-4.13662	0.00338883	-1.42407	-1.85787			Zfp36	-0.683923	-3.57787	0.00516338	-1.87844	-1.6065			Pde1a	-0.396245	-3.84644	0.00653779	-3.73031	-1.31608
Cpne7	0.407607	4.11446	0.00349263	-1.9694	1.32648			Gm11545	-2.28895	-3.52158	0.005666	-3.65488	-4.887			Drd5	0.611728	3.83907	0.00659983	-4.16588	1.52809
Snora23	-2.35722	-4.09114	0.00360563	-3.17469	-5.12383			Mlana	-2.08099	-3.52029	0.00567809	-3.38747	-4.23097			Il27	1.81452	3.83548	0.00663027	-4.55184	3.51744
Mex3b	-0.39732	-4.0742	0.00369011	-1.74859	-1.31706			Gm12866	-2.23457	-3.51782	0.00570134	-3.6527	-4.70621			Esrrg	1.39639	3.82908	0.00668494	-3.86079	2.63243
Slc38a9	-0.381384	-4.0608	0.00375851	-1.7142	-1.30259			Efna1	0.477712	3.51656	0.00571319	-1.97221	1.39253			Nxn	-0.406892	-3.81217	0.00683173	-3.91058	-1.32583
2310020H05Rik	-2.35373	-4.04884	0.00382068	-3.18894	-5.11145			Muc5b	2.05637	3.51413	0.00573622	-3.67312	4.15938			Tm4sf4	2.21362	3.80835	0.00686532	-4.54229	4.63838
Mxd1	-0.449669	-4.03314	0.00390398	-1.7229	-1.36573			Selp	2.05637	3.51413	0.00573622	-3.67312	4.15938			Odf3l1	2.21326	3.80353	0.00690804	-4.54235	4.63723
Gtsf1	2.09908	4.03158	0.00391236	-3.23527	4.28437			Rbm15	-0.405014	-3.5091	0.00578412	-2.07813	-1.3241			Syt2	1.47013	3.802	0.00692163	-3.98352	2.77048
Cdyl2	-0.472428	-4.01106	0.00402453	-1.8035	-1.38744			9130008F23Rik	-2.1842	-3.49567	0.00591412	-3.67464	-4.54474			Iglon5	0.999217	3.78448	0.00707966	-4.04504	1.99891
Zfp872	-2.45275	-4.00207	0.00407472	-3.19104	-5.4746			Vmn2r-ps54	-2.1842	-3.49567	0.00591412	-3.67464	-4.54474			Tmco5	-1.23341	-3.77926	0.00712749	-4.38968	-2.35122
Tal2	1.73841	3.99367	0.00412225	-2.8143	3.33668			Bub1b	1.18102	3.48015	0.00606812	-2.49423	2.26737			Cfc1	-1.86202	-3.77658	0.00715218	-4.55237	-3.63516
Fbxo30	-0.55496	-3.96225	0.00430535	-1.76181	-1.46913			Hes3	2.22635	3.46642	0.00620781	-3.5371	4.6795			Speer4cos	-1.86202	-3.77658	0.00715218	-4.55237	-3.63516
Gadd45b	-0.61508	-3.9486	0.00438757	-1.73899	-1.53164			Xirp1	1.39466	3.45573	0.00631889	-2.96174	2.62926			H2-DMb2	-0.96735	-3.77622	0.00715556	-4.43008	-1.95525
Slc17a3	-2.06726	-3.92235	0.00455056	-3.2719	-4.19089			Egr4	-0.898629	-3.45318	0.00634569	-2.65293	-1.86429			Fcgr2b	0.68543	3.76395	0.00726984	-4.23073	1.60818
Stat5a	-1.21094	-3.91877	0.00457331	-1.84961	-2.31489			Dusp6	-0.553941	-3.44846	0.00639563	-2.66264	-1.46809			Ddx3y	4.90535	3.75987	0.00730832	-3.90767	29.968
Gabre	1.21365	3.90873	0.00463773	-1.85633	2.31924			Kcnk18	2.04744	3.4458	0.00642394	-3.69495	4.13373			Mpeg1	0.400709	3.74095	0.00748958	-3.7926	1.32016
Tmem253	-2.33726	-3.89896	0.00470127	-2.84227	-5.05342			Cklf	0.886443	3.44505	0.00643191	-2.51476	1.84861			Nutm1	2.73444	3.74023	0.00749662	-4.53478	6.65503
Art1	-2.21711	-3.89474	0.00472906	-3.25932	-4.64962			Cecr5	0.409372	3.43469	0.00654364	-2.19208	1.32811			Mme	1.0085	3.73974	0.00750136	-3.95722	2.01182
Gsta2	-2.21711	-3.89474	0.00472906	-3.25932	-4.64962			Magix	-1.23412	-3.43254	0.00656697	-2.83634	-2.35237			Skor2	3.02408	3.73814	0.00751688	-4.53616	8.13463
Uncx	2.3585	3.8921	0.00474649	-3.09128	5.12836			1500012K07Rik	-1.27244	-3.42485	0.00665151	-2.78342	-2.4157			Sept1	1.1212	3.73379	0.0075594	-4.48028	2.17528
Capn11	3.38805	3.89059	0.00475649	-2.63677	10.469			2610016A17Rik	2.04445	3.42326	0.00666911	-3.70225	4.12516			Zfp458	-0.592523	-3.73147	0.00758227	-4.22758	-1.50788
Mpp3	0.380894	3.88685	0.00478144	-2.13994	1.30215			Gm20257	-1.2059	-3.42064	0.00669826	-2.73603	-2.30681			Snora30	2.40397	3.71449	0.0077513	-4.54916	5.29258
Cyr61	-0.507063	-3.88443	0.0047976	-1.78128	-1.42115			Shroom4	-0.415912	-3.37329	0.00724774	-2.17164	-1.33414			Kcna5	-0.448098	-3.69743	0.0079254	-3.90707	-1.36424
Dao	-2.33726	-3.87968	0.00482953	-3.24804	-5.05341			5730420D15Rik	-2.18378	-3.3549	0.00747366	-3.38348	-4.54344			Chrna2	1.29809	3.66908	0.00822405	-4.38496	2.45903
Ferd3l	-2.21483	-3.87251	0.00487822	-3.26718	-4.64226			Miip	0.600117	3.32509	0.00785518	-2.26523	1.51584			Unc13c	1.07528	3.66418	0.00827686	-3.78481	2.10714
Vwde	2.23695	3.86489	0.00493049	-3.26989	4.71401			Cdc25a	-0.392282	-3.32488	0.00785796	-2.29459	-1.31247			Trh	0.692326	3.65074	0.00842376	-4.01572	1.61589
Ntrk1	-1.51734	-3.85148	0.00502401	-2.52921	-2.86262			Odf2l	-0.500939	-3.31959	0.00792773	-2.25712	-1.41513			2310020H05Rik	-1.85327	-3.6288	0.00866968	-4.55376	-3.61319
Krt79	2.80894	3.83873	0.00511465	-3.19808	7.00772			Apol10b	-1.24716	-3.31075	0.00804588	-2.88161	-2.37373			S100a5	-1.85327	-3.6288	0.00866968	-4.55376	-3.61319
Scnn1b	-1.59075	-3.83858	0.00511573	-2.56681	-3.01205			Ibsp	-2.26328	-3.30543	0.0081179	-3.59827	-4.80083			Klc2	0.563638	3.6216	0.00875204	-3.79564	1.47799
Smpdl3b	0.439986	3.82435	0.00521895	-1.84471	1.35659			Sik1	-0.759867	-3.29565	0.00825189	-2.53525	-1.69333			Spata17	-1.15572	-3.62112	0.00875753	-4.49644	-2.22796
Fos	-1.53285	-3.82056	0.00524689	-2.07695	-2.89356			Krt18	2.2258	3.28791	0.00835956	-3.53338	4.6777			Pisd-ps1	-0.44193	-3.60889	0.00889957	-3.95672	-1.35842
Misp	-2.52762	-3.81509	0.00528738	-2.80594	-5.76619			Tssk6	-0.973524	-3.28489	0.00840194	-2.76016	-1.96363			Ankrd29	0.49276	3.6046	0.00894992	-4.02266	1.40713
Gm17066	-0.44717	-3.81115	0.00531675	-1.97332	-1.36336			Ccl9	-0.63911	-3.27888	0.00848692	-2.37247	-1.55737			Capsl	-1.0131	-3.60125	0.00898949	-4.32481	-2.01824
Cldn6	2.08118	3.80257	0.00538141	-3.31369	4.23153			Akna	0.504263	3.27153	0.00859208	-2.31592	1.4184			Neurod4	-2.14797	-3.60018	0.00900221	-4.55243	-4.43203
Il7r	1.05075	3.76141	0.00570329	-2.23084	2.0716			Zfp36l1	-0.399457	-3.26508	0.00868557	-2.67265	-1.31901			Esrrb	1.33144	3.59629	0.00904839	-4.40962	2.51654
Uty	5.77405	3.75974	0.00571682	-1.91205	54.722			Ooep	2.17026	3.26272	0.00872009	-3.36706	4.50104			Kcnc2	0.887376	3.59116	0.00910987	-3.84645	1.84981
Mir3960	1.06925	3.7582	0.00572929	-2.26778	2.09835			Clec4a3	-0.976408	-3.25846	0.00878253	-2.63695	-1.96756			Grap2	1.70072	3.57852	0.00926311	-4.53187	3.25063
Bcl2a1b	1.21353	3.7404	0.00587553	-2.2703	2.31904			2610037D02Rik	2.27364	3.25567	0.00882371	-3.48382	4.83542			Fndc5	0.660526	3.57717	0.00927954	-3.84382	1.58066
Crtac1	0.446536	3.73152	0.00595004	-2.51243	1.36276			4930512B01Rik	1.1926	3.25337	0.00885783	-3.09043	2.28564			Tbx22	-2.37055	-3.57415	0.0093167	-4.54433	-5.1714
Apoc3	-1.199	-3.7218	0.00603271	-2.39492	-2.2958			Tiparp	-0.501766	-3.25328	0.0088592	-2.58432	-1.41595			Scn1a	0.978574	3.56151	0.00947369	-3.8097	1.97052
St18	0.57401	3.72138	0.0060363	-1.98712	1.48866			Traf3ip2	0.488731	3.24671	0.00895749	-2.35231	1.40321			Fam187b	-1.95815	-3.55414	0.00956658	-4.54725	-3.88565
Ctxn3	-0.896718	-3.70301	0.00619594	-1.96266	-1.86183			C230024C17Rik	-1.98479	-3.24282	0.00901607	-3.65879	-3.95805			Nrg1	0.905173	3.55217	0.00959154	-4.30263	1.87277
Tiparp	-0.40823	-3.70277	0.00619805	-2.27466	-1.32706			Tagap	0.799966	3.24233	0.00902354	-2.592	1.74106			Dsc3	1.70335	3.54662	0.00966233	-4.37882	3.25655
Zfp819	1.58972	3.68827	0.00632738	-2.84071	3.00991			Zfp808	-1.14246	-3.23504	0.00913462	-2.89732	-2.20756			Retnla	-1.30442	-3.54202	0.00972138	-4.50352	-2.46984
Avpr1a	1.29512	3.68001	0.00640236	-2.54412	2.45398			Nkx6-2	0.409331	3.22233	0.00933174	-2.40245	1.32807			Gzma	2.15785	3.53894	0.0097612	-4.54593	4.4625
Gm10451	-1.23792	-3.66357	0.00655428	-2.61539	-2.35859			Gm20751	2.19571	3.21908	0.00938294	-3.75652	4.58115			4831407H17Rik	2.63539	3.51994	0.0100105	-4.53388	6.21343
Smco3	0.400895	3.65203	0.00666335	-2.19379	1.32033			Anxa13	-1.8778	-3.21114	0.00950902	-3.7982	-3.67513			C1ql4	1.79625	3.51214	0.0101149	-4.55493	3.47316
AU023762	-0.614	-3.64595	0.00672151	-2.0337	-1.5305			Pxt1	-1.8778	-3.21114	0.00950902	-3.7982	-3.67513			Tekt5	0.549346	3.49722	0.0103178	-4.14212	1.46342
Loxl2	-0.552478	-3.64115	0.00676788	-2.12255	-1.4666			Atoh7	-1.39256	-3.20784	0.00956187	-3.16515	-2.62544			Msr1	2.05593	3.49588	0.0103363	-4.54714	4.15811
Sft2d3	0.393238	3.63678	0.00681029	-2.0964	1.31334			Rapsn	-1.18742	-3.20408	0.00962259	-2.98411	-2.27745			Arhgap22	0.628158	3.49567	0.0103392	-4.27211	1.54559
Kdm5d	6.53072	3.62558	0.00692049	-2.1181	92.4578			Dusp5	-0.695617	-3.19548	0.00976277	-2.44389	-1.61958			Mael	2.4303	3.49384	0.0103644	-4.54427	5.39007
Ddx3y	6.05269	3.61987	0.00697733	-2.19484	66.3806			Apold1	-0.768818	-3.19147	0.00982891	-2.5037	-1.70387			A830009L08Rik	-2.63466	-3.49105	0.010403	-4.52096	-6.21028
Zbtb26	-0.411164	-3.61745	0.0070016	-2.12438	-1.32976			Btbd18	1.88642	3.18993	0.00985439	-3.67957	3.69716			Ovol2	-2.3897	-3.48809	0.0104441	-4.54508	-5.24048
Pou3f1	0.426875	3.60042	0.00717494	-2.24812	1.34432			Cyp2e1	-0.744642	-3.18767	0.00989192	-2.51159	-1.67556			Sema3a	0.567693	3.48775	0.0104489	-3.97674	1.48215
Zc3hav1l	-0.453113	-3.5969	0.00721131	-2.20575	-1.36899			Npas4	-1.63028	-3.1873	0.00989813	-3.05423	-3.09573			Syngr4	-2.24564	-3.4826	0.0105209	-4.55312	-4.74248
Erdr1	-0.763884	-3.58896	0.0072942	-2.22382	-1.69806			Zkscan2	-0.441678	-3.18599	0.00991994	-2.46764	-1.35818			Gabrb2	0.506163	3.4759	0.0106154	-3.8084	1.42027
Iigp1	-1.43461	-3.58465	0.0073395	-2.20103	-2.70309			Gm5088	1.83276	3.18205	0.00998596	-3.56716	3.56218			Nefl	0.642819	3.46286	0.0108021	-3.81833	1.56138
Il6	2.02101	3.56598	0.00753962	-3.41139	4.05868			Cfb	0.466541	3.17845	0.0100467	-2.45039	1.38179			Syt10	-0.432185	-3.45608	0.0109006	-4.04632	-1.34928
Thap6	-0.637602	-3.563	0.00757208	-2.13659	-1.55574			1110015O18Rik	1.88436	3.17636	0.0100821	-3.68495	3.69189			Mab21l1	1.01306	3.45541	0.0109103	-4.29627	2.01819
Wsb1	-0.387131	-3.53959	0.00783237	-2.29603	-1.30779			2810417H13Rik	1.88436	3.17636	0.0100821	-3.68495	3.69189			Itgal	-1.33147	-3.45182	0.0109629	-4.4989	-2.51659
Pou3f4	-0.71381	-3.53705	0.0078612	-2.18269	-1.64013			Scgn	1.16493	3.16901	0.0102077	-3.09577	2.24222			Hhat	1.14726	3.43939	0.011147	-4.42386	2.21493
Btg2	-0.658632	-3.53273	0.00791043	-2.51134	-1.57859			Fosb	-0.812857	-3.16673	0.010247	-2.90918	-1.75669			4933406F09Rik	-1.61337	-3.43008	0.011287	-4.55707	-3.05966
Gm10012	-0.795202	-3.52609	0.00798681	-2.27818	-1.73532			4930599N23Rik	1.90335	3.16512	0.0102748	-3.5011	3.74082			Ly6i	-1.61337	-3.43008	0.011287	-4.55707	-3.05966
Serpina3n	0.517665	3.51692	0.00809358	-2.42266	1.43164			4930405A21Rik	-1.58086	-3.16336	0.0103052	-3.34562	-2.99147			Them7	-1.61337	-3.43008	0.011287	-4.55707	-3.05966
Kif26a	0.547306	3.51657	0.0080976	-2.29886	1.46135			Gm8787	2.06554	3.16122	0.0103425	-3.67736	4.18592			Hc	-1.64727	-3.42352	0.0113869	-4.5221	-3.1324
Cd209c	-0.873143	-3.50162	0.00827503	-2.33177	-1.83165			Gm3772	1.97375	3.16082	0.0103495	-3.79904	3.92788			Ropn1	1.95406	3.42117	0.011423	-4.55501	3.87462
Tnrc6c	-0.41256	-3.49868	0.00831046	-2.77084	-1.33105			Sycp2	2.12471	3.15313	0.0104845	-3.60791	4.36116			Tnfsf11	1.95406	3.42117	0.011423	-4.55501	3.87462
Abi3bp	-0.713012	-3.4948	0.00835736	-2.2348	-1.63922			Adam12	-0.536438	-3.15219	0.0105011	-2.498	-1.45039			Siglecf	1.02987	3.4199	0.0114425	-4.44681	2.04184
Gm1045	1.85329	3.48634	0.00846064	-3.46074	3.61324			Slc9a3	-1.40262	-3.15147	0.0105138	-3.09487	-2.64381			Frzb	0.60991	3.41339	0.0115429	-4.30426	1.52616
Gm14207	1.85329	3.48634	0.00846064	-3.46074	3.61324			Ptgfr	-1.04436	-3.14789	0.0105774	-2.85009	-2.06245			Gm20605	1.9532	3.41096	0.0115807	-4.55513	3.87232
Snora68	1.85329	3.48634	0.00846064	-3.46074	3.61324			Gm16740	-1.4495	-3.13766	0.0107615	-3.4493	-2.73114			Mtap7d3	1.9532	3.41096	0.0115807	-4.55513	3.87232
Lif	-1.13514	-3.48437	0.00848487	-2.46191	-2.1964			Zfp648	-0.837372	-3.13397	0.0108287	-2.68887	-1.78679			Papolb	1.9532	3.41096	0.0115807	-4.55513	3.87232
Fam43b	-0.395321	-3.48375	0.00849254	-2.72053	-1.31523			Ccbl2	-0.488552	-3.1298	0.0109052	-2.5645	-1.40304			Veph1	2.39346	3.40457	0.0116807	-4.52864	5.25414
Npas4	-1.62563	-3.48338	0.00849706	-2.47899	-3.08578			Cpa6	0.916246	3.12528	0.0109887	-2.73488	1.8872			Hhatl	-0.5949	-3.40088	0.0117389	-4.15491	-1.51037
Ier2	-0.510674	-3.48334	0.00849757	-2.28868	-1.42472			Cd180	0.45848	3.11575	0.0111669	-2.53907	1.37409			Fam131c	0.75275	3.39587	0.0118183	-4.16518	1.685
Tlx2	-1.98882	-3.47224	0.00863586	-3.44766	-3.96912			Pkd1l3	0.665958	3.11186	0.0112404	-2.61455	1.58662			Lekr1	-0.829781	-3.38903	0.0119278	-4.34352	-1.77742
Vit	0.828863	3.45385	0.00887006	-2.38746	1.77629			F2rl2	-0.42454	-3.10837	0.0113068	-2.6197	-1.34214			Egf	1.41124	3.37452	0.0121635	-4.51933	2.65965
Uba1y	2.26467	3.45013	0.00891829	-3.09762	4.80545			Pkd2l1	-2.06178	-3.1027	0.0114156	-3.51665	-4.17502			Gjd2	0.477521	3.37226	0.0122008	-4.0637	1.39235
Chkb	-1.10324	-3.44635	0.00896752	-2.66557	-2.14837			Rgl3	-0.652886	-3.10145	0.0114398	-2.59002	-1.57231			Adgrg2	0.609619	3.36658	0.0122948	-4.26062	1.52586
H2-Eb2	2.00635	3.4282	0.00920821	-3.46509	4.01766			Klf10	-0.385356	-3.08102	0.0118416	-3.21063	-1.30618			Cerk	0.391125	3.36372	0.0123423	-3.9028	1.31142
Gab3	-0.995999	-3.42397	0.00926519	-2.53797	-1.99446			4930425O10Rik	-2.10869	-3.07904	0.0118814	-3.81586	-4.313			Agtr1a	0.911736	3.36287	0.0123565	-4.41956	1.88131
Fam46a	-0.527948	-3.41973	0.0093228	-2.47039	-1.44188			Gm5643	-2.16596	-3.07492	0.0119643	-3.64932	-4.48765			Cacna1s	1.05522	3.35695	0.0124559	-4.47496	2.07803
D830030K20Rik	1.13487	3.41935	0.00932801	-2.65464	2.19599			Cdh3	-1.99341	-3.0734	0.0119951	-3.72633	-3.98178			Mob3c	-0.552141	-3.35673	0.0124595	-4.30444	-1.46626
Pirt	1.83036	3.417	0.00936016	-2.97138	3.55625			Olfr78	-1.2699	-3.07216	0.0120204	-3.26287	-2.41144			Brip1os	0.420922	3.35033	0.012568	-3.98933	1.33878
4833417C18Rik	-1.61456	-3.41613	0.00937203	-3.02049	-3.06218			Zcwpw1	0.527377	3.07166	0.0120305	-2.599	1.44131			Mbnl3	-1.22709	-3.35005	0.0125726	-4.38657	-2.34095
Tlr7	0.653141	3.41209	0.00942755	-2.42424	1.57259			Junb	-0.827461	-3.06663	0.0121332	-3.40176	-1.77456			Eldr	-2.32136	-3.3471	0.012623	-4.5438	-4.99802
Acoxl	-2.09087	-3.40814	0.00948217	-3.20756	-4.26004			Crocc	0.413104	3.06509	0.0121649	-3.06019	1.33155			Ypel1	-0.575138	-3.32186	0.0130624	-4.07692	-1.48982
1700020N01Rik	-1.82289	-3.40424	0.00953644	-3.49263	-3.53789			Ptgds	-0.405407	-3.06436	0.0121799	-3.55891	-1.32446			Sp8	-1.13406	-3.31399	0.0132028	-4.30689	-2.19476
A930019D19Rik	-1.82289	-3.40424	0.00953644	-3.49263	-3.53789			Mlph	-0.59613	-3.05965	0.0122774	-2.61496	-1.51166			Cyp26b1	0.7259	3.31237	0.0132319	-4.11386	1.65393
Abca14	-1.82289	-3.40424	0.00953644	-3.49263	-3.53789			Oas2	-1.26753	-3.05693	0.012334	-3.23931	-2.40749			Shisa2	-0.527295	-3.31193	0.0132397	-4.17504	-1.44122
Gm15941	-1.82289	-3.40424	0.00953644	-3.49263	-3.53789			Nr4a3	-0.406315	-3.05653	0.0123424	-3.2773	-1.3253			Cdkl4	-0.450577	-3.31124	0.0132522	-4.05028	-1.36659
Snord32a	-1.82289	-3.40424	0.00953644	-3.49263	-3.53789			Barhl2	1.95406	3.04835	0.0125144	-3.83835	3.87463			Dio3	-0.662944	-3.30931	0.0132869	-4.11923	-1.58331
Eif2s3y	5.27046	3.40264	0.00955875	-2.34028	38.5981			Rhox5	1.95406	3.04835	0.0125144	-3.83835	3.87463			1700008K24Rik	1.55655	3.30929	0.0132873	-4.55835	2.94151
Nfil3	-0.405624	-3.4017	0.00957188	-2.43211	-1.32466			Mamstr	0.646315	3.04737	0.0125351	-2.65458	1.56517			2810404M03Rik	1.55655	3.30929	0.0132873	-4.55835	2.94151
Xdh	-0.414603	-3.40077	0.00958488	-2.38711	-1.33293			Rrad	-0.500677	-3.04542	0.0125765	-2.63589	-1.41488			Mir6516	1.55655	3.30929	0.0132873	-4.55835	2.94151
Igsf1	0.467896	3.39525	0.00966277	-2.70236	1.38309			Ifi203	-1.22434	-3.03893	0.0127154	-3.1397	-2.33648			Snora74a	1.55655	3.30929	0.0132873	-4.55835	2.94151
Ldlrad3	0.419238	3.39338	0.00968921	-2.56885	1.33722			Gm826	-1.85177	-3.03882	0.0127178	-3.85676	-3.60943			Trpc7	-0.549512	-3.2983	0.0134875	-4.10819	-1.46359
Ramp3	-0.520941	-3.39219	0.00970607	-2.46825	-1.43489			Snord47	-1.85177	-3.03882	0.0127178	-3.85676	-3.60943			Btg2	-0.742896	-3.29514	0.0135456	-4.07203	-1.67353
9230117E06Rik	1.84452	3.39153	0.00971559	-3.49764	3.59134			Spry4	-0.393953	-3.03191	0.0128676	-2.94305	-1.31399			Gyltl1b	1.82581	3.29419	0.0135631	-4.5438	3.54506
Prrxl1	1.84452	3.39153	0.00971559	-3.49764	3.59134			C920021L13Rik	1.43938	3.03044	0.0128995	-3.36471	2.71205			Ifit1	0.70885	3.29403	0.0135661	-4.32347	1.6345
Nhlrc3	0.464891	3.39055	0.00972943	-2.37867	1.38021			AA792892	1.94353	3.02805	0.0129518	-3.74488	3.84647			Tpm2	0.877887	3.29135	0.0136156	-4.18835	1.83768
Cdk20	-0.39835	-3.38643	0.00978837	-2.47736	-1.318			Padi6	0.961753	3.02804	0.0129522	-2.66577	1.94768			F5	1.11286	3.27801	0.0138654	-4.47633	2.16273
Adamts8	0.401698	3.36786	0.0100586	-2.44907	1.32106			Lum	-0.783071	-3.02663	0.0129832	-2.69467	-1.72079			Ppip5k2	0.557486	3.27508	0.013921	-4.03028	1.4717
Zfp503	-0.536571	-3.36656	0.0100779	-2.60158	-1.45052			Slc47a1	-1.43075	-3.02426	0.0130352	-2.72354	-2.69588			Cldn2	-1.05573	-3.27272	0.0139659	-4.48472	-2.07876
2610035F20Rik	1.16122	3.36341	0.0101247	-2.66433	2.23647			Akap14	1.80858	3.01666	0.0132043	-3.86448	3.50296			Map4k2	0.556527	3.26806	0.0140549	-4.01616	1.47072
Syngr4	-2.04075	-3.35015	0.0103239	-3.36719	-4.1146			Slc3a1	-2.12991	-3.01666	0.0132043	-3.68016	-4.37692			Col6a6	-2.16435	-3.26495	0.0141147	-4.53794	-4.48263
Pgam2	0.519165	3.34962	0.0103319	-2.58198	1.43313			5930430L01Rik	0.682162	3.00917	0.0133728	-2.72297	1.60454			Kdm5d	5.55124	3.26443	0.0141248	-4.3202	46.8912
Map10	0.455079	3.33912	0.0104927	-2.52834	1.37086			Fbxo30	-0.449578	-3.00623	0.0134396	-2.77921	-1.36564			Alox8	1.0689	3.26337	0.0141452	-4.24739	2.09783
LOC100049077	-1.81541	-3.32583	0.0107001	-3.52387	-3.51959			Serinc2	-0.540793	-3.00067	0.0135669	-2.77446	-1.45477			1700027H10Rik	1.54203	3.2586	0.0142377	-4.5223	2.91205
Mir106b	-1.81541	-3.32583	0.0107001	-3.52387	-3.51959			Fos	-1.56687	-2.99971	0.0135889	-3.35359	-2.96262			Sgpp2	0.555868	3.25835	0.0142425	-3.99109	1.47005
Snord47	-1.81541	-3.32583	0.0107001	-3.52387	-3.51959			Gpr82	-1.84315	-2.98806	0.0138601	-3.8745	-3.58793			Frem3	1.29386	3.25669	0.0142749	-4.26327	2.45183
Dhrs2	-1.95316	-3.31079	0.0109399	-3.27394	-3.87223			Prss16	-0.83718	-2.98395	0.013957	-2.86733	-1.78656			Uty	4.29987	3.25516	0.0143048	-4.2496	19.6965
Tsen54	-0.483269	-3.30911	0.010967	-2.49476	-1.39791			5530601H04Rik	-0.454467	-2.97241	0.0142329	-2.83553	-1.37028			Rell2	0.438268	3.25509	0.0143061	-4.02227	1.35498
Tmtc3	-0.50467	-3.30746	0.0109938	-2.85037	-1.4188			Aldh3a1	0.454154	2.97123	0.0142613	-2.74957	1.36998			Rell1	0.390772	3.24594	0.0144863	-4.11278	1.31109
Gm38671	1.83559	3.30306	0.0110653	-3.53308	3.56917			Mlf1	1.12282	2.97096	0.0142679	-3.07025	2.17773			Cldn15	-1.99948	-3.23757	0.0146531	-4.5513	-3.99855
Gm4461	1.83559	3.30306	0.0110653	-3.53308	3.56917			Hpn	1.71087	2.96857	0.0143258	-3.68007	3.27359			Cdk15	-1.9994	-3.23678	0.0146691	-4.55131	-3.99833
Ticrr	1.83559	3.30306	0.0110653	-3.53308	3.56917			Crispld2	-0.625092	-2.96485	0.0144165	-2.76628	-1.54231			Cabyr	0.733497	3.23545	0.0146958	-4.33482	1.66266
Rasl11a	-0.401509	-3.29929	0.0111271	-2.65526	-1.32089			Irf7	0.499442	2.96221	0.0144814	-2.75073	1.41367			Fam117a	-0.450223	-3.2327	0.0147513	-4.15909	-1.36625
Ebf4	0.436602	3.2977	0.0111533	-2.50506	1.35341			1500026H17Rik	0.489541	2.95614	0.0146313	-2.75926	1.404			Slc38a11	0.659208	3.23205	0.0147643	-4.31903	1.57922
AI463170	-1.812	-3.292	0.0112476	-3.53759	-3.5113			Klk8	-0.596886	-2.95138	0.0147499	-2.76672	-1.51245			Fate1	-2.00056	-3.22976	0.0148108	-4.55141	-4.00155
Gm20744	-1.812	-3.292	0.0112476	-3.53759	-3.5113			Pcsk2os1	0.428231	2.9482	0.0148298	-2.78813	1.34558			Fam126a	-0.440853	-3.21262	0.015163	-3.95142	-1.35741
Pkhd1	-1.812	-3.292	0.0112476	-3.53759	-3.5113			Wdr64	1.79679	2.94404	0.0149349	-3.89005	3.47447			Atp13a5	0.688301	3.21168	0.0151826	-4.0782	1.61139
Gpr88	-0.65966	-3.27945	0.0114583	-3.23427	-1.57971			Tnfrsf14	1.14287	2.94115	0.0150084	-3.3868	2.2082			Pantr2	-0.988037	-3.20613	0.0152987	-4.45655	-1.98348
Zfp934	-0.588103	-3.27543	0.0115265	-2.51023	-1.50327			March10	0.4809	2.9376	0.015099	-2.78596	1.39561			Il7r	0.766665	3.20386	0.0153466	-4.44359	1.70133
Gadd45g	-0.592534	-3.26534	0.0116999	-2.69828	-1.50789			Col6a3	-0.589779	-2.93403	0.0151909	-2.80254	-1.50502			Olfr288	1.16394	3.19969	0.0154347	-4.51564	2.24069
AV051173	-2.3535	-3.25473	0.0118853	-3.31953	-5.11061			Mex3a	-0.435375	-2.93252	0.0152298	-2.81875	-1.35226			Irf8	0.452087	3.19859	0.0154581	-4.20048	1.36802
Gm2721	1.09154	3.2543	0.011893	-2.79823	2.13102			Cebpd	-0.587053	-2.92966	0.0153041	-2.80111	-1.50217			Sipa1	0.505432	3.19357	0.0155652	-4.17765	1.41955
Rbp4	-0.538274	-3.23992	0.0121492	-2.70016	-1.45223			Gm15910	-1.44588	-2.92766	0.015356	-3.44095	-2.72429			Mpp7	0.505921	3.1935	0.0155666	-4.15561	1.42003
Taf1a	-0.480602	-3.23959	0.0121551	-2.62069	-1.39533			Gm35612	0.748532	2.92685	0.0153773	-2.87193	1.68008			Fcrls	-0.421403	-3.18662	0.0157146	-3.96219	-1.33923
Met	0.626037	3.23816	0.012181	-2.57281	1.54332			Tdg	-1.39332	-2.91467	0.0156986	-3.44194	-2.62682			Ifih1	0.604723	3.18509	0.0157477	-4.24996	1.52069
Galnt7	-0.392008	-3.23462	0.0122451	-2.78178	-1.31222			Rasl11a	-0.640512	-2.91447	0.015704	-2.81794	-1.55888			Bhlhe23	-1.00522	-3.18174	0.0158205	-4.50198	-2.00726
1700102P08Rik	1.3169	3.2307	0.0123166	-3.03405	2.49131			Zfp758	-0.433576	-2.90682	0.0159095	-2.90592	-1.35058			Sfrp5	0.615016	3.17678	0.015929	-4.12894	1.53158
Spen	-0.451194	-3.21995	0.0125149	-3.18096	-1.36717			Gm16853	1.77291	2.90356	0.015998	-3.42739	3.41742			1700030C10Rik	-1.27735	-3.17358	0.0159993	-4.42567	-2.42394
Cftr	-1.16935	-3.21992	0.0125154	-2.80158	-2.24911			Gm5475	-1.75557	-2.90203	0.0160395	-3.71584	-3.3766			Mgarp	-1.99458	-3.17233	0.016027	-4.55221	-3.985
Nr6a1	-0.459214	-3.2193	0.0125271	-2.68848	-1.37479			Cytl1	-0.954369	-2.90011	0.016092	-3.09158	-1.93773			Cnih3	-0.382932	-3.16694	0.0161465	-3.98497	-1.30399
Tlr12	-0.870311	-3.21467	0.0126135	-2.63388	-1.82806			Zfand4	-0.450314	-2.88733	0.0164455	-2.86375	-1.36634			Gm13629	1.03124	3.16417	0.0162082	-4.42256	2.04378
Dnaic1	-0.440088	-3.20429	0.0128097	-2.70672	-1.35669			Insm1	-0.415202	-2.88693	0.0164567	-2.96478	-1.33349			Lcor	-0.644864	-3.15582	0.0163962	-4.37308	-1.56359
Nrg2	-0.483062	-3.2038	0.012819	-2.6126	-1.39771			Atp8b1	0.498668	2.88252	0.0165803	-2.86108	1.41291			Klf2	-0.550269	-3.15026	0.0165225	-4.18829	-1.46436
Gm13446	0.633717	3.1991	0.012909	-2.59399	1.55156			Bcl2l12	0.910705	2.86969	0.0169461	-3.13764	1.87996			Fezf2	-1.1988	-3.14997	0.0165291	-4.4541	-2.29548
Slco5a1	-0.577136	-3.18595	0.0131644	-2.61657	-1.49188			5930412G12Rik	-0.74947	-2.86334	0.0171301	-2.98141	-1.68117			Scn1b	0.488967	3.14711	0.0165946	-3.90556	1.40344
Ube2j2	0.485965	3.18013	0.013279	-2.68736	1.40052			Tfap2b	-1.00993	-2.8578	0.0172923	-3.05878	-2.01381			Sema3c	0.545401	3.13747	0.016817	-3.92746	1.45943
Btbd7	-0.40939	-3.17548	0.0133714	-2.93002	-1.32812			Fmod	-0.424205	-2.85537	0.0173638	-3.24291	-1.34183			Tcfl5	-0.707162	-3.12271	0.017164	-4.36776	-1.63259
Fam159b	0.707059	3.17148	0.0134515	-2.68976	1.63247			Tacr3	1.07399	2.85481	0.0173804	-3.21886	2.10524			Riiad1	-0.621817	-3.10706	0.0175404	-4.30976	-1.53881
Igbp1b	0.5359	3.17116	0.0134579	-2.62942	1.44985			Tmprss4	-1.90379	-2.85456	0.0173878	-3.82548	-3.74194			Cbln3	1.17721	3.10479	0.0175956	-4.50502	2.26139
Mmp23	1.15106	3.16611	0.0135597	-3.16133	2.22077			9630013K17Rik	-1.83561	-2.85357	0.0174172	-3.83314	-3.56922			Gsg2	-1.88241	-3.09757	0.0177727	-4.55377	-3.68691
Gm6086	-1.61657	-3.1611	0.0136615	-3.22029	-3.06645			Rnase6	1.11211	2.85045	0.0175097	-3.3614	2.16161			Lgals9	0.485836	3.09192	0.0179126	-4.13167	1.4004
E030002O03Rik	1.28923	3.15484	0.0137898	-3.08075	2.44397			Reep4	-0.65087	-2.8497	0.0175321	-2.98475	-1.57012			Dhrs9	1.19359	3.08688	0.0180385	-4.54417	2.28721
Cep290	-0.520989	-3.1517	0.0138546	-2.82264	-1.43494			Edaradd	-1.366	-2.8485	0.0175681	-3.56404	-2.57754			Rhd	1.38655	3.08461	0.0180956	-4.52119	2.61453
Coq10b	-0.383855	-3.1443	0.0140086	-3.18915	-1.30482			Klhl33	0.916058	2.84516	0.0176681	-2.98693	1.88695			Agmat	1.35493	3.08233	0.018153	-4.51224	2.55784
Palb2	1.0813	3.13351	0.0142367	-2.89326	2.11594			Car9	-2.01917	-2.83992	0.0178263	-3.77344	-4.05352			Pcdhb1	-0.736003	-3.08193	0.0181629	-4.42477	-1.66555
Map3k8	-1.4608	-3.13289	0.0142499	-2.86724	-2.75261			Fam71f2	1.43678	2.83973	0.0178321	-3.52107	2.70715			Bsx	-1.82402	-3.07554	0.0183251	-4.53278	-3.54068
N4bp3	-0.42704	-3.12252	0.0144728	-3.00836	-1.34447			Dera	-0.565948	-2.83836	0.0178738	-2.92293	-1.48036			Spin4	-0.95148	-3.07306	0.0183884	-4.36811	-1.93386
Kcnj12	-0.471391	-3.11582	0.0146185	-2.94143	-1.38645			Slc22a1	1.15774	2.83739	0.0179034	-3.25378	2.23107			Bub1b	0.890345	3.07287	0.0183933	-4.48863	1.85362
4931440F15Rik	1.44255	3.09849	0.0150033	-3.00579	2.71801			Kiss1	-0.698218	-2.83678	0.0179219	-2.95921	-1.6225			Ghrh	0.97588	3.07045	0.0184552	-4.49052	1.96684
Gm5468	-0.591845	-3.08699	0.0152646	-2.73929	-1.50717			Rrp1b	-0.380065	-2.83396	0.0180082	-3.01212	-1.3014			Npas4	-1.74488	-3.06793	0.0185201	-4.39627	-3.35168
Asb11	-0.939075	-3.08526	0.0153042	-2.80603	-1.9173			Nlrp4f	1.75617	2.83189	0.0180716	-3.73965	3.378			Mafa	-1.08511	-3.06508	0.0185937	-4.50038	-2.12154
Cartpt	0.45347	3.06473	0.0157837	-3.12882	1.36933			Dusp1	-0.83359	-2.82884	0.0181658	-3.681	-1.78211			Junb	-0.573697	-3.06346	0.0186358	-3.99747	-1.48833
Zc3h12a	-1.12628	-3.05919	0.0159158	-3.11034	-2.18295			Elf5	-0.899852	-2.82764	0.0182029	-3.26317	-1.86587			Eya2	-0.655288	-3.05797	0.0187787	-4.41456	-1.57493
Rccd1	0.452692	3.05411	0.0160379	-2.80937	1.36859			1600014C23Rik	2.06449	2.81824	0.0184963	-3.73417	4.18287			Hist1h2bn	1.37472	3.05161	0.018946	-4.54347	2.59318
Hmmr	-0.713772	-3.05349	0.0160528	-2.77959	-1.64009			Notum	0.505456	2.81809	0.0185013	-2.95163	1.41957			Nanog	-0.927629	-3.05112	0.018959	-4.47751	-1.90215
Slc30a2	-0.459969	-3.05346	0.0160534	-2.83965	-1.37551			Gm17801	2.08559	2.81806	0.018502	-3.82095	4.24449			Tlr6	1.31383	3.04666	0.0190771	-4.49974	2.486
Rai14	-0.492895	-3.04907	0.01616	-3.11576	-1.40727			Mgp	-0.448306	-2.8152	0.0185925	-3.27593	-1.36444			Becn2	-2.19049	-3.04217	0.019197	-4.54944	-4.56461
Cd4	-0.839077	-3.04516	0.0162552	-2.81093	-1.78891			Trim72	-0.761207	-2.81516	0.0185935	-3.10915	-1.69491			Cdca2	2.0938	3.04132	0.0192196	-4.5426	4.2687
Bpifb6	1.59883	3.04404	0.0162828	-3.66497	3.02898			Cyr61	-1.44122	-2.81101	0.0187256	-3.24431	-2.71551			Dgka	0.470749	3.04032	0.0192467	-4.22871	1.38583
Fpr2	1.59883	3.04404	0.0162828	-3.66497	3.02898			Rab42	0.727661	2.80889	0.0187933	-3.04995	1.65595			Dctpp1	-0.589189	-3.04004	0.0192541	-4.14825	-1.5044
Spem1	1.59883	3.04404	0.0162828	-3.66497	3.02898			Cd48	-0.849698	-2.80884	0.0187947	-3.06555	-1.80212			Rilp	-0.93837	-3.03959	0.0192661	-4.41348	-1.91636
Spint4	1.59883	3.04404	0.0162828	-3.66497	3.02898			Hdx	-0.719071	-2.80492	0.0189208	-3.07718	-1.64612			Spns3	1.38332	3.03831	0.0193005	-4.51574	2.60868
Nostrin	-0.519038	-3.04383	0.0162879	-2.78847	-1.433			Gm6297	0.736665	2.79817	0.0191395	-3.05456	1.66632			Grm1	0.891109	3.03801	0.0193088	-3.97134	1.8546
Nkx6-1	1.7936	3.04308	0.0163062	-3.54576	3.4668			C130060C02Rik	-1.9133	-2.79769	0.0191548	-3.64694	-3.7667			Prokr1	2.09283	3.03752	0.0193219	-4.54267	4.26584
Dgkeos	2.23928	3.03434	0.0165223	-3.45965	4.72162			Tmprss5	-1.92734	-2.78931	0.0194303	-3.6517	-3.80353			Mmp2	0.681209	3.03714	0.0193321	-4.31601	1.60348
Btk	-0.865854	-3.03362	0.0165404	-2.8368	-1.82242			Tnc	-0.408379	-2.78541	0.0195599	-3.00359	-1.32719			1810007D17Rik	1.75836	3.03503	0.0193892	-4.55512	3.38313
Pla2g2d	1.18893	3.02932	0.0166478	-3.16033	2.27983			Cfap70	2.0998	2.78459	0.0195871	-3.59346	4.2865			B930018H19Rik	1.75836	3.03503	0.0193892	-4.55512	3.38313
Htr1b	-0.436876	-3.02866	0.0166645	-2.84289	-1.35367			Pnpla3	0.632275	2.78379	0.0196136	-3.02531	1.55001			Frat1	0.407748	3.03399	0.0194174	-4.09559	1.32661
Slfn5	-0.400965	-3.02772	0.0166881	-3.03545	-1.32039			Clspn	-0.928068	-2.7815	0.0196905	-3.33303	-1.90273			Csf1r	0.548495	3.03108	0.0194964	-3.93279	1.46256
Myh6	1.41766	3.02014	0.01688	-3.33358	2.67152			5730405O15Rik	0.646998	2.77474	0.0199185	-3.03035	1.56591			Mansc1	0.6129	3.01985	0.0198048	-4.26677	1.52933
Zic2	0.7582	3.01174	0.0170951	-3.18718	1.69138			Gadd45g	-0.681818	-2.76537	0.0202389	-3.30352	-1.60416			Gm19522	-0.427554	-3.01919	0.0198231	-4.23334	-1.34495
Nxf7	-2.06215	-3.01154	0.0171003	-3.53279	-4.17609			Mall	-0.789606	-2.76291	0.0203238	-3.12897	-1.7286			Gm20597	0.887769	3.01826	0.0198487	-4.44407	1.85031
Ccm2l	0.74389	3.00939	0.0171559	-2.8517	1.67469			Cdk1	-1.82801	-2.76247	0.0203392	-3.72853	-3.55047			Dusp1	-0.509298	-3.01805	0.0198547	-4.07884	-1.42336
Egln3	-0.432102	-3.00516	0.017266	-3.18617	-1.3492			Pla2g4d	-1.33568	-2.76139	0.0203766	-3.72019	-2.52395			Snhg18	-0.442843	-3.00712	0.0201604	-4.21826	-1.35928
Arhgap36	0.527439	3.00263	0.0173319	-3.27606	1.44137			Pzp	1.9918	2.76077	0.020398	-3.8548	3.97733			Dbpht2	-0.402141	-3.00636	0.020182	-4.02079	-1.32147
Brs3	1.02753	3.00062	0.0173847	-2.86506	2.03854			Casq2	0.435295	2.75409	0.0206314	-3.04213	1.35219			Ccdc71l	-0.54016	-3.00171	0.0203136	-4.02043	-1.45413
AI414108	-0.436382	-2.99432	0.0175509	-3.06178	-1.35321			A930013F10Rik	2.01876	2.75173	0.0207148	-3.68167	4.05235			Thsd7b	0.692588	2.99988	0.0203658	-4.15176	1.61618
2310005A03Rik	-1.57109	-2.99123	0.0176331	-3.68765	-2.9713			1700012D14Rik	1.87849	2.75156	0.0207206	-3.68705	3.67689			Lrrc45	0.612482	2.99468	0.0205148	-4.30653	1.52889
F7	-1.57109	-2.99123	0.0176331	-3.68765	-2.9713			Mia	1.68301	2.74499	0.0209539	-3.74078	3.21097			Kctd15	0.503738	2.99284	0.0205677	-4.29036	1.41788
Mir680-2	-1.57109	-2.99123	0.0176331	-3.68765	-2.9713			Kcnj5	1.65589	2.74131	0.0210858	-3.48442	3.15118			Gm766	-1.72413	-2.9904	0.0206381	-4.54988	-3.3038
Ttc30a2	-1.57109	-2.99123	0.0176331	-3.68765	-2.9713			C3ar1	-0.470114	-2.73918	0.0211622	-3.05609	-1.38522			Slc41a3	0.650465	2.98479	0.020801	-4.21391	1.56967
Pou6f2	-0.664994	-2.98638	0.0177629	-2.88259	-1.58556			Foxc2	-0.754454	-2.73874	0.0211782	-3.19876	-1.68699			Cpvl	-1.89061	-2.98423	0.0208173	-4.54881	-3.70792
BC065397	1.02416	2.98289	0.0178568	-3.06368	2.03377			Olfr287	-0.598219	-2.73771	0.0212154	-3.059	-1.51385			1700007L15Rik	-0.88241	-2.97499	0.0210888	-4.4941	-1.84345
Sstr2	-0.421862	-2.97623	0.0180375	-3.47634	-1.33966			Cd40	0.833566	2.73155	0.0214391	-3.28708	1.78209			Cdkl1	0.492894	2.97496	0.0210898	-4.15763	1.40726
Tyr	-0.669859	-2.96484	0.0183511	-2.88979	-1.59092			Gm17026	-1.99487	-2.73106	0.021457	-3.77674	-3.98579			Hcn2	0.72166	2.97459	0.0211009	-3.95165	1.64908
Tnnc1	-0.793998	-2.96353	0.0183875	-2.90276	-1.73387			Rcvrn	1.88969	2.73057	0.021475	-3.87849	3.70555			9130023H24Rik	0.565478	2.97396	0.0211196	-4.35527	1.47988
Olfr550	1.80243	2.93968	0.0190642	-3.49706	3.48808			Gm4262	1.09033	2.7277	0.0215803	-3.34973	2.12923			Pappa	2.53001	2.96853	0.021281	-4.52884	5.77577
Gm9767	1.5515	2.93786	0.0191168	-3.42129	2.93122			Gm12060	-1.76091	-2.72599	0.0216432	-3.89422	-3.38912			Scrt1	1.1498	2.96796	0.0212981	-4.03669	2.21883
Calb2	0.614671	2.92547	0.0194795	-3.73443	1.53121			Col4a3	0.990304	2.72455	0.0216966	-3.36488	1.9866			Lynx1	0.650829	2.96642	0.0213441	-3.94874	1.57007
Klrg1	0.978425	2.92397	0.019524	-3.25483	1.97031			2810403D21Rik	1.29914	2.71956	0.0218819	-3.52918	2.46082			Nkx3-1	-2.53654	-2.96394	0.0214188	-4.54672	-5.80194
4921507L20Rik	-1.98619	-2.92059	0.0196244	-3.58924	-3.96188			Ankrd66	2.02285	2.719	0.0219025	-3.82986	4.06385			1700026D08Rik	-0.786813	-2.96235	0.0214667	-4.34956	-1.72526
Adamts18	-0.816904	-2.92046	0.0196283	-2.94238	-1.76162			Tlr6	1.03744	2.71747	0.0219599	-3.35467	2.05259			Limk1	0.56584	2.95365	0.0217307	-4.01035	1.48025
Ttll6	2.05671	2.91223	0.019875	-3.41191	4.16037			Cd19	1.76798	2.71723	0.0219687	-3.88775	3.40577			Myo5c	1.42181	2.95281	0.0217565	-4.53156	2.67921
Olfm3	-0.438666	-2.91163	0.0198931	-3.70393	-1.35535			Maml3	0.470559	2.71509	0.0220492	-3.29367	1.38565			Coro6	1.01931	2.95064	0.0218228	-4.4715	2.02695
2410137M14Rik	-2.1025	-2.9093	0.0199638	-3.58634	-4.29454			1700018G05Rik	1.84168	2.70746	0.0223376	-3.7119	3.58427			Rbm24	-0.458359	-2.94307	0.0220564	-4.05411	-1.37398
Capn9	1.55015	2.90106	0.0202153	-3.44458	2.92848			H2-Aa	-0.572472	-2.70625	0.0223838	-3.14218	-1.48707			Actr5	0.490338	2.93676	0.0222533	-4.26156	1.40477
Insm2	1.85066	2.89532	0.0203923	-3.47349	3.60666			1190005I06Rik	-1.61202	-2.7061	0.0223895	-3.99505	-3.0568			Mansc4	1.26162	2.92625	0.0225851	-4.53598	2.39766
Tmem52	-1.37726	-2.89421	0.0204268	-3.34236	-2.59775			C4bp	-1.61202	-2.7061	0.0223895	-3.99505	-3.0568			Otx2	-0.644719	-2.92011	0.0227816	-4.21832	-1.56343
4933407I05Rik	-1.84616	-2.89362	0.0204451	-3.61426	-3.59543			Klk13	-1.61202	-2.7061	0.0223895	-3.99505	-3.0568			Cckar	0.730484	2.91892	0.0228197	-4.3179	1.6592
Atad2b	-0.428641	-2.89339	0.0204524	-3.2884	-1.34596			Trpv1	-1.61202	-2.7061	0.0223895	-3.99505	-3.0568			4933428G20Rik	-1.60683	-2.91816	0.022844	-4.55191	-3.04581
Irs4	0.914587	2.89299	0.0204648	-3.12319	1.88503			Foxc1	-0.394051	-2.70542	0.0224156	-3.17655	-1.31408			Zmynd10	-0.798767	-2.91377	0.0229862	-4.32449	-1.73961
Zfp783	0.41464	2.89011	0.0205546	-3.09161	1.33297			B930025P03Rik	-1.26396	-2.70345	0.0224909	-3.66035	-2.40154			Sycp2	1.66833	2.91092	0.0230788	-4.55127	3.17846
P2rx2	-1.82271	-2.87486	0.021037	-3.53466	-3.53744			Mmp9	-0.606556	-2.69971	0.0226347	-3.13966	-1.52262			Nanos3	-1.21284	-2.90834	0.0231627	-4.53291	-2.31794
Stpg2	-1.70287	-2.87102	0.0211605	-3.5457	-3.25547			Ly96	-1.19401	-2.69891	0.0226656	-3.31909	-2.28788			Msx3	-1.16478	-2.90324	0.0233301	-4.51932	-2.24199
Myo19	-0.739747	-2.86997	0.0211943	-3.05713	-1.66988			Btg2	-0.868832	-2.69766	0.0227139	-3.75423	-1.82618			Fos	-1.24193	-2.8981	0.0235	-4.18422	-2.36515
Rbm12b1	-0.576981	-2.86946	0.0212106	-3.0802	-1.49172			Epha2	-0.826736	-2.69299	0.0228953	-3.13464	-1.77367			Pik3ap1	0.757284	2.89738	0.023524	-4.36183	1.69031
Pth2r	-0.682926	-2.86503	0.0213543	-3.01793	-1.60539			Dlx4	-1.63691	-2.69037	0.022998	-3.82904	-3.10999			Nat8l	0.434818	2.89607	0.0235677	-3.96522	1.35174
AI661453	-0.962911	-2.85967	0.0215294	-3.06899	-1.94924			Smc1b	-1.58341	-2.68866	0.023065	-3.83351	-2.99676			Ube2t	-1.05419	-2.89455	0.0236183	-4.49679	-2.07656
Ifi202b	2.01106	2.85878	0.0215587	-3.31971	4.03079			Slc25a31	1.7623	2.68239	0.0233127	-3.90282	3.39238			Gm29683	1.48445	2.89318	0.023664	-4.53255	2.79811
C1qtnf1	-0.479444	-2.85316	0.0217439	-3.27168	-1.39421			Dsc3	-1.19242	-2.68224	0.0233188	-3.68278	-2.28536			Rimkla	0.674964	2.89271	0.0236798	-4.14567	1.59656
Zcchc5	2.3074	2.85228	0.0217732	-3.59833	4.94989			Zfp951	-0.460386	-2.67892	0.0234508	-3.14825	-1.37591			Slc5a10	-1.93923	-2.8891	0.023801	-4.54689	-3.83502
Mkrn2os	-0.967894	-2.85133	0.0218049	-3.20699	-1.95598			Ier2	-0.805812	-2.67243	0.0237119	-3.55863	-1.74813			Rapgef4	0.39322	2.8849	0.0239426	-3.9657	1.31332
H60b	-2.06302	-2.83907	0.0222164	-3.62393	-4.17861			Bche	-0.628956	-2.67126	0.0237592	-3.26298	-1.54645			Ppm1n	-1.71874	-2.8848	0.0239461	-4.55783	-3.2915
Dbhos	-1.16017	-2.83791	0.0222554	-3.12345	-2.23483			Gimap4	-1.09431	-2.67095	0.0237717	-3.50799	-2.13511			Dlx6os1	-0.483715	-2.88433	0.0239618	-4.09524	-1.39834
Epha8	-0.652683	-2.83622	0.0223129	-3.05251	-1.57209			Pxmp2	0.393386	2.6697	0.0238225	-3.17524	1.31347			Col4a6	1.44156	2.88287	0.0240114	-4.51356	2.71615
Foxp2	-0.56949	-2.83076	0.0224997	-3.44352	-1.484			C130083M11Rik	0.476252	2.65579	0.0243938	-3.19148	1.39113			H2-M5	1.45765	2.8779	0.0241809	-4.53985	2.7466
Madcam1	-1.94046	-2.8292	0.0225532	-3.47376	-3.83828			Gpr3	-0.52403	-2.653	0.0245101	-3.29877	-1.43797			Sema3b	0.642479	2.87703	0.0242106	-4.40434	1.56101
Cep164	-0.470216	-2.82137	0.0228245	-3.2397	-1.38532			Rimbp3	0.393965	2.65244	0.0245334	-3.19955	1.314			Spata19	1.16399	2.87557	0.0242607	-4.54841	2.24077
Clec4g	1.59785	2.81529	0.0230373	-3.58869	3.02692			Gadd45b	-0.428623	-2.64758	0.0247376	-3.48943	-1.34595			Slc24a5	0.832407	2.87523	0.0242724	-4.45498	1.78065
Ctgf	-0.873033	-2.80462	0.0234162	-3.79261	-1.83151			Steap1	-2.12972	-2.64643	0.0247862	-3.82787	-4.37632			Sncb	0.545568	2.8696	0.0244666	-3.9743	1.45959
Cpa2	0.60924	2.80236	0.0234969	-3.08699	1.52546			Loxl4	2.00916	2.63289	0.025365	-3.83129	4.02548			Tmem64	-0.398866	-2.86855	0.0245029	-3.98457	-1.31847
March1	1.01713	2.79639	0.0237123	-3.20171	2.02389			Arc	-1.19896	-2.63284	0.0253671	-4.20234	-2.29574			Lrrcc1	0.401132	2.86126	0.0247573	-4.13943	1.32054
Armcx6	-0.431744	-2.79463	0.0237762	-3.34228	-1.34886			Myl1	-1.29408	-2.63246	0.0253833	-3.67423	-2.4522			Pbdc1	-0.424385	-2.86031	0.0247906	-4.08045	-1.342
Nupr1	-0.551473	-2.78922	0.0239739	-3.11214	-1.46558			1700063D05Rik	1.0165	2.63219	0.0253949	-3.34846	2.02301			Syt3	0.398462	2.85941	0.0248223	-4.05613	1.3181
Slc13a1	1.52999	2.78815	0.0240132	-3.34948	2.88783			Trim15	1.15586	2.62143	0.0258653	-3.56392	2.22816			Vsig10l	0.99409	2.85863	0.0248496	-4.40339	1.99182
Prss12	-0.41021	-2.78777	0.0240272	-3.71732	-1.32888			2210407C18Rik	1.74807	2.62028	0.0259157	-3.92992	3.35908			Eif2s3x	-0.493443	-2.85433	0.0250017	-3.97425	-1.4078
Frzb	0.561187	2.78277	0.0242117	-3.41231	1.47548			Ankef1	-0.916032	-2.61995	0.0259304	-3.37848	-1.88692			P2rx5	1.08539	2.85394	0.0250153	-4.51067	2.12195
Lrriq1	-0.507318	-2.78045	0.0242977	-3.15809	-1.4214			Dnah17	-0.935037	-2.61757	0.026036	-3.44465	-1.91194			Chrdl1	0.77136	2.85297	0.0250499	-4.27597	1.70688
Unc5cl	1.11361	2.7731	0.0245723	-3.32012	2.16387			Krt7	1.40822	2.61689	0.0260659	-3.78684	2.65409			Myh4	2.15597	2.85093	0.0251222	-4.55588	4.45667
Krt26	-1.69865	-2.76704	0.0248014	-3.562	-3.24597			9530027J09Rik	1.5579	2.61525	0.0261389	-4.02816	2.94426			Golm1	0.380005	2.84883	0.0251974	-4.12556	1.30135
Taf8	-0.391689	-2.7656	0.0248563	-3.46966	-1.31193			Ascl4	1.5579	2.61525	0.0261389	-4.02816	2.94426			Cyp2s1	1.15186	2.84739	0.0252488	-4.28628	2.222
Tmprss2	-1.34578	-2.76275	0.024965	-3.48171	-2.54168			Bpifb3	1.5579	2.61525	0.0261389	-4.02816	2.94426			Mettl7a2	-1.30738	-2.84737	0.0252495	-4.54829	-2.47492
Gm38426	-1.25115	-2.76205	0.0249916	-3.27559	-2.38031			Frs3os	1.5579	2.61525	0.0261389	-4.02816	2.94426			Gm2115	0.386323	2.84191	0.0254459	-4.15399	1.30706
Defb1	-1.08566	-2.75938	0.0250939	-3.27608	-2.12234			Gbx1	1.5579	2.61525	0.0261389	-4.02816	2.94426			F420014N23Rik	-1.60188	-2.84114	0.0254738	-4.55326	-3.03539
Trmt44	-0.466623	-2.75516	0.0252567	-3.25694	-1.38187			Gm8817	1.5579	2.61525	0.0261389	-4.02816	2.94426			Serpine3	-0.80944	-2.83814	0.0255823	-4.49907	-1.75253
Rslcan18	-0.85136	-2.75181	0.0253869	-3.2464	-1.8042			Mir466f-2	1.5579	2.61525	0.0261389	-4.02816	2.94426			Zc3h6	0.476796	2.83772	0.0255976	-4.13952	1.39165
Fblim1	-0.863455	-2.7479	0.0255392	-3.20758	-1.81939			Snord12	1.5579	2.61525	0.0261389	-4.02816	2.94426			Mterf1a	-0.880211	-2.82978	0.0258878	-4.4435	-1.84064
Sh3tc2	-0.549102	-2.74399	0.0256929	-3.17205	-1.46317			Vaultrc5	1.5579	2.61525	0.0261389	-4.02816	2.94426			Ankmy1	0.942033	2.82779	0.025961	-4.52561	1.92123
Tdrd1	0.824784	2.74395	0.0256943	-3.20366	1.77127			Prtg	0.528094	2.615	0.0261501	-3.24857	1.44202			Nrip3	0.380636	2.82778	0.0259613	-4.00236	1.30192
Arl6ip6	-0.40363	-2.74043	0.0258336	-3.54402	-1.32283			D5Ertd605e	1.5477	2.60994	0.0263766	-3.86828	2.9235			Pcx	0.485395	2.82707	0.0259878	-4.00312	1.39997
Upp1	-0.659874	-2.74003	0.0258493	-3.17733	-1.57995			Siah3	0.529755	2.60566	0.0265695	-3.23543	1.44368			Acbd7	-1.20199	-2.82491	0.0260676	-4.4282	-2.30057
Ldoc1	0.728898	2.73931	0.0258778	-3.19638	1.65737			Socs3	-0.424505	-2.58972	0.0273011	-3.26253	-1.34211			Selplg	0.531334	2.82312	0.0261338	-4.07339	1.44527
BC055111	1.81148	2.73439	0.026074	-3.53658	3.51001			Espnl	-0.440991	-2.58848	0.027359	-3.26571	-1.35754			Ccdc136	0.467946	2.82289	0.0261425	-4.05428	1.38314
A630023P12Rik	0.870694	2.73333	0.0261164	-3.25941	1.82854			Ninj2	0.818935	2.58803	0.0273799	-3.32974	1.7641			4930593C16Rik	1.81697	2.82176	0.0261844	-4.55819	3.52339
Igdcc3	-0.600631	-2.73162	0.0261846	-3.1837	-1.51638			Gm38403	-1.2036	-2.5847	0.0275356	-3.69861	-2.30313			Cnr1	0.448369	2.81747	0.0263445	-3.99325	1.3645
Icam2	-0.393022	-2.73161	0.0261853	-3.22575	-1.31314			Ushbp1	0.424351	2.58353	0.0275905	-3.27461	1.34197			Gm4922	1.81668	2.8156	0.0264146	-4.55829	3.52271
Clk1	-0.634775	-2.73124	0.0262001	-3.59008	-1.5527			Kcnk7	1.97539	2.56949	0.0282586	-3.79074	3.93236			Trim10	-2.01093	-2.81399	0.0264751	-4.55738	-4.03042
Lipm	-1.55011	-2.73013	0.0262447	-3.63841	-2.92839			Col16a1	-0.447553	-2.56931	0.0282674	-3.34064	-1.36372			Cplx1	0.712144	2.81338	0.0264982	-3.98906	1.63824
Irgm2	-0.475582	-2.72348	0.0265136	-3.34516	-1.39048			Sox11	-0.38034	-2.56723	0.0283674	-3.47411	-1.30165			Best1	0.680726	2.81064	0.0266016	-4.36526	1.60295
Cd14	-0.513195	-2.72277	0.0265426	-3.23015	-1.42721			4831407H17Rik	1.74192	2.56209	0.0286169	-3.91768	3.34479			Erlin1	-0.456872	-2.81028	0.0266152	-4.07399	-1.37256
Layn	-0.488145	-2.7166	0.0267954	-3.26045	-1.40264			Mir191	1.74192	2.56209	0.0286169	-3.91768	3.34479			Fam73b	0.390499	2.80961	0.0266405	-4.03551	1.31085
Aard	0.528744	2.70785	0.0271576	-3.22773	1.44267			Ermap	-0.62296	-2.56024	0.0287073	-3.32418	-1.54003			2010204K13Rik	-0.587747	-2.80754	0.0267192	-4.04361	-1.5029
Aqp6	1.19991	2.70667	0.0272068	-3.60017	2.29726			Myh3	0.418476	2.55884	0.028776	-3.51598	1.33652			Ppm1j	2.48082	2.80301	0.026892	-4.54968	5.58216
Ascl3	1.74191	2.70559	0.0272518	-3.72678	3.34478			Vmn2r1	1.34732	2.55086	0.0291695	-3.73271	2.54439			Pbx3	0.43866	2.80189	0.026935	-4.03115	1.35534
Pkd1l2	1.74191	2.70559	0.0272518	-3.72678	3.34478			Matn3	1.83388	2.54943	0.0292408	-3.96117	3.56494			Hes5	-0.529049	-2.80064	0.026983	-4.09784	-1.44298
Tspan18	0.510017	2.70485	0.027283	-3.40539	1.42407			Cidea	0.43185	2.5472	0.029352	-3.33673	1.34896			Slc9a2	0.824319	2.79569	0.0271736	-4.37527	1.7707
Tmem45a	-0.90024	-2.69965	0.0275016	-3.274	-1.86638			Ankrd7	1.63397	2.5463	0.0293972	-3.97151	3.10367			Kcns3	0.71775	2.79178	0.0273256	-4.31702	1.64462
Fam46d	-2.09654	-2.69717	0.0276067	-3.66307	-4.27683			Tal2	1.4942	2.54425	0.0294999	-3.90395	2.81709			Ccl22	1.13287	2.7901	0.0273909	-4.53916	2.19295
Ms4a6d	-0.825368	-2.6896	0.0279296	-3.22509	-1.77199			Fam129a	-0.386474	-2.54245	0.0295906	-3.3636	-1.3072			Tctex1d2	-0.513747	-2.78696	0.0275138	-4.14044	-1.42775
Gpr149	-0.576735	-2.68957	0.0279307	-3.24289	-1.49147			Fut1	1.631	2.53538	0.0299489	-3.97628	3.09727			Gnrh1	-1.27913	-2.78647	0.0275329	-4.32078	-2.42692
2810021J22Rik	-0.392707	-2.6847	0.0281408	-3.60881	-1.31285			Gm3636	-0.565651	-2.5341	0.0300141	-3.32867	-1.48006			Zic4	-0.637678	-2.78517	0.027584	-4.22334	-1.55582
Atp8b1	-0.937745	-2.68351	0.0281922	-3.244	-1.91553			Pakap	-1.90789	-2.52811	0.0303221	-3.93283	-3.7526			Ldoc1	0.801086	2.78004	0.0277864	-4.42954	1.74241
Hcn4	-0.39339	-2.67906	0.0283857	-3.4856	-1.31348			Caprin2	-0.521913	-2.52592	0.0304352	-3.33763	-1.43586			Fam19a4	0.742741	2.77954	0.027806	-4.24983	1.67335
1700125H20Rik	1.05479	2.67836	0.0284162	-3.4482	2.07742			Mamdc4	1.83136	2.52569	0.0304471	-3.77773	3.55872			Arhgap6	0.463796	2.77558	0.0279636	-4.05392	1.37917
Ptpn6	0.381393	2.67715	0.0284693	-3.39441	1.3026			Prss35	0.466131	2.5237	0.0305503	-3.59091	1.3814			Ralgapa2	0.572553	2.77474	0.0279973	-4.25741	1.48715
Gldn	0.850108	2.67188	0.0287007	-3.24556	1.80264			Cldn19	-0.925951	-2.5204	0.0307225	-3.4779	-1.89994			Oxct2b	-1.16265	-2.76876	0.0282371	-4.52591	-2.23868
C430049B03Rik	-0.845391	-2.67044	0.0287646	-3.41234	-1.79675			Myct1	-0.648499	-2.51999	0.0307442	-3.39653	-1.56754			Sp6	0.973512	2.7678	0.0282758	-4.52299	1.96362
Polm	-0.395952	-2.66891	0.028832	-3.3895	-1.31581			Nts	0.949835	2.51823	0.0308365	-3.50873	1.93165			Flt3	0.96633	2.76693	0.0283108	-4.37301	1.95386
Ggnbp2os	0.622791	2.66452	0.0290273	-3.2584	1.53985			P2ry1	-0.602961	-2.51733	0.0308837	-3.36577	-1.51883			5930438M14Rik	-1.29594	-2.76549	0.0283692	-4.54301	-2.45537
Aldh3b2	0.442012	2.66242	0.0291215	-3.34617	1.3585			E130112N10Rik	1.18903	2.51474	0.0310199	-3.5795	2.27999			Mir684-1	-0.783155	-2.76466	0.0284026	-4.4579	-1.72089
Pgr15l	0.79746	2.65614	0.0294043	-3.26923	1.73804			Nyx	0.960122	2.51239	0.0311446	-3.56971	1.94547			Rsrp1	-0.8471	-2.76098	0.0285521	-4.08265	-1.79888
D930048N14Rik	-0.789554	-2.65476	0.0294664	-3.30699	-1.72854			Krt73	0.480019	2.5104	0.0312502	-3.35771	1.39476			Cygb	0.554119	2.75732	0.0287018	-4.04275	1.46827
Cdhr5	-1.93625	-2.65317	0.0295386	-3.73862	-3.8271			Sell	1.72614	2.50963	0.0312914	-3.98757	3.30841			Gprin3	0.551565	2.75683	0.0287218	-4.27466	1.46568
Gm6213	1.74352	2.65027	0.0296708	-3.75645	3.3485			4931440J10Rik	-1.24048	-2.50955	0.0312954	-3.82343	-2.36277			Tmem151a	0.403603	2.75488	0.0288019	-4.01469	1.32281
Cdc20b	1.7326	2.64376	0.02997	-3.75997	3.32326			Etohd2	0.845365	2.49816	0.0319078	-3.46481	1.79672			Ptpn6	0.548265	2.7548	0.0288052	-4.31433	1.46233
Ccl9	-0.423503	-2.64073	0.0301101	-3.35095	-1.34118			Wnt9b	-1.21256	-2.49394	0.0321378	-3.77044	-2.31749			Magohb	-0.517616	-2.75451	0.0288174	-4.20549	-1.43159
Cav3	1.47516	2.63784	0.0302443	-3.5488	2.78015			Ccdc153	-1.96141	-2.49311	0.0321832	-3.94355	-3.89443			Mmp15	0.66219	2.75175	0.028931	-4.09509	1.58248
Rsad2	-0.963264	-2.63681	0.030292	-3.31656	-1.94972			Ccnjl	-0.491175	-2.49256	0.0322138	-3.48502	-1.40559			Col4a5	0.487996	2.75084	0.0289686	-4.35835	1.4025
Stkld1	-1.26057	-2.63497	0.0303781	-3.63883	-2.39591			Col8a2	-0.790036	-2.49044	0.0323298	-3.38594	-1.72912			Gm15328	1.78828	2.74578	0.0291787	-4.55036	3.45403
Penk	-0.53457	-2.6291	0.0306538	-4.34191	-1.44851			Nfatc4	0.684498	2.48769	0.0324818	-3.40855	1.60714			Klhl33	1.31694	2.74378	0.0292624	-4.48034	2.49137
Gm12295	-1.84021	-2.62576	0.0308123	-3.76089	-3.58062			Pln	0.523658	2.48599	0.0325758	-3.39171	1.4376			1190002F15Rik	-1.70363	-2.74285	0.0293013	-4.56007	-3.25719
4930546C10Rik	-1.78478	-2.62537	0.0308305	-3.7611	-3.44567			D330041H03Rik	-1.95355	-2.48544	0.032606	-4.05826	-3.87327			I730030J21Rik	-1.13044	-2.74209	0.029333	-4.52055	-2.18926
Tmem26	0.748484	2.6211	0.0310343	-3.32595	1.68003			Pnldc1	0.821893	2.48508	0.0326262	-3.52587	1.76772			Megf10	0.585584	2.73339	0.0297003	-4.07726	1.50065
Crispld2	-0.492333	-2.61838	0.0311643	-3.32942	-1.40672			Map4k1	0.751186	2.47612	0.0331274	-3.4179	1.68318			1700019A02Rik	1.68919	2.73295	0.0297189	-4.56023	3.22476
Tmc4	1.8146	2.61021	0.0315592	-3.50832	3.51763			Oca2	-1.4145	-2.46723	0.0336324	-3.68321	-2.66568			Ntsr1	0.830294	2.73244	0.0297409	-4.26956	1.77805
Snx31	-1.6999	-2.60374	0.0318756	-3.78168	-3.24878			Prdm12	1.71693	2.46705	0.0336426	-4.00631	3.28736			Dnmt3b	-1.0041	-2.73081	0.0298104	-4.53422	-2.00569
Zeb2os	-0.404059	-2.60069	0.0320261	-3.40866	-1.32323			Lyz2	-0.396892	-2.46677	0.0336584	-3.60859	-1.31667			Fbxl7	0.781649	2.72842	0.0299123	-4.46693	1.71909
Cux2	-0.392615	-2.59768	0.0321748	-4.03683	-1.31277			Alox5	0.835592	2.46423	0.0338042	-3.5181	1.78459			Galntl6	0.589437	2.72738	0.0299569	-4.20188	1.50466
Snord104	0.810934	2.594	0.0323582	-3.37776	1.75435			Mir129-1	1.69247	2.46392	0.0338221	-4.00769	3.2321			Vps9d1	0.467571	2.72645	0.029997	-4.1583	1.38278
1700007L15Rik	-0.851936	-2.59322	0.0323968	-3.4086	-1.80492			Cfap126	0.907562	2.46147	0.0339631	-3.61023	1.87587			Adamtsl2	-0.585689	-2.72498	0.0300598	-4.35424	-1.50076
Tnfrsf14	-1.99279	-2.59293	0.0324116	-3.62086	-3.98006			Adamts7	2.11638	2.46076	0.0340044	-4.05253	4.33605			Stk31	2.22873	2.72487	0.0300646	-4.54784	4.68721
Tanc1	0.409949	2.59029	0.0325437	-4.14239	1.32864			Slc25a13	-0.578347	-2.45015	0.0346235	-3.43724	-1.49314			Unc93b1	0.453867	2.72367	0.0301163	-4.14345	1.36971
Cage1	0.449558	2.58711	0.0327035	-3.44303	1.36562			Dapl1	-1.21365	-2.44787	0.0347578	-3.82505	-2.31924			2310002F09Rik	-2.43324	-2.72315	0.0301386	-4.55397	-5.40106
Adnp	0.560588	2.58095	0.0330161	-3.37081	1.47487			Dscc1	1.7118	2.44495	0.0349306	-4.01608	3.2757			Dnaic1	-0.433665	-2.71979	0.0302842	-4.22305	-1.35066
Ildr1	0.872803	2.57943	0.0330933	-3.40973	1.83122			Slc39a4	1.11307	2.44243	0.0350807	-3.71834	2.16305			Sebox	-1.13578	-2.71707	0.0304022	-4.50686	-2.19737
Flnc	0.653078	2.57897	0.033117	-3.41493	1.57252			Pax5	-1.70088	-2.44234	0.0350863	-4.01723	-3.251			Atp2a3	0.607966	2.71317	0.0305725	-4.21948	1.52411
1110002L01Rik	0.477004	2.57865	0.0331334	-3.3965	1.39185			Phf11a	-1.70088	-2.44234	0.0350863	-4.01723	-3.251			Skor1	2.46308	2.71164	0.0306397	-4.52908	5.51392
BC049762	-1.18311	-2.5767	0.0332334	-3.54359	-2.27065			Tmem140	-1.61757	-2.44102	0.0351649	-3.91624	-3.06858			Mrc2	0.696724	2.7093	0.0307423	-4.36072	1.62082
Fam83d	-1.0869	-2.57559	0.0332902	-3.43021	-2.12417			Colq	-0.440133	-2.44007	0.0352216	-3.45634	-1.35673			4933409K07Rik	1.14537	2.7078	0.0308084	-4.53123	2.21203
Gipc3	-0.96554	-2.57033	0.0335617	-3.47076	-1.95279			Aanat	1.68641	2.43996	0.0352285	-4.01829	3.21854			Slc11a1	0.498794	2.70606	0.0308857	-4.32054	1.41303
Mcemp1	1.32063	2.5699	0.033584	-3.64517	2.49775			Msantd2	-0.44119	-2.43544	0.0355002	-3.49696	-1.35772			Egr2	-0.848432	-2.70008	0.0311512	-4.43284	-1.80054
Cdc42ep5	0.738707	2.56942	0.0336087	-3.37136	1.66868			Sphk1	-0.696197	-2.43433	0.0355672	-3.4639	-1.62023			H2-Eb2	1.97241	2.69944	0.0311798	-4.55334	3.92422
Gm16294	-1.66653	-2.56903	0.0336287	-3.80066	-3.1745			Pex11g	-1.02936	-2.4343	0.0355686	-3.6062	-2.04112			Traf3ip3	1.43994	2.69779	0.0312539	-4.53636	2.71309
Zfp354b	-0.415329	-2.56898	0.0336316	-3.4871	-1.3336			Stk32a	-0.499835	-2.43387	0.0355947	-3.47375	-1.41405			Kcnv1	-0.626606	-2.69535	0.0313633	-4.0927	-1.54393
Sox11	-0.438649	-2.56423	0.0338792	-3.97099	-1.35533			Ppp1r32	-1.19342	-2.43303	0.0356458	-3.74429	-2.28695			Prg4	-1.32513	-2.69403	0.031423	-4.5368	-2.50555
Gabrg3	-0.408039	-2.56192	0.0339997	-3.61639	-1.32688			4933407K13Rik	1.20258	2.43146	0.0357408	-3.76034	2.30151			Gzmm	0.968666	2.6888	0.0316594	-4.48659	1.95703
Slco1b2	-1.59141	-2.55916	0.0341453	-3.74092	-3.01344			Rspo1	-0.408484	-2.42945	0.0358634	-3.57322	-1.32729			1110059G10Rik	-0.521416	-2.68396	0.03188	-4.13645	-1.43536
Gsx1	1.20365	2.55895	0.0341562	-3.5081	2.30321			Pkn3	-0.761647	-2.429	0.0358906	-3.58565	-1.69543			Tsen54	-0.593642	-2.67806	0.0321512	-4.33917	-1.50905
Fxyd4	1.83517	2.5584	0.0341851	-3.79817	3.56813			Nhlh2	-1.18445	-2.42842	0.035926	-3.78588	-2.27277			Gm8615	-1.75968	-2.67458	0.0323125	-4.5612	-3.38623
Mettl24	0.644062	2.5561	0.0343067	-3.38385	1.56272			Efhc1	-0.595983	-2.42629	0.0360565	-3.47265	-1.5115			Lgals3bp	0.461789	2.67421	0.0323297	-4.10461	1.37725
E030003E18Rik	-0.739812	-2.55402	0.0344175	-3.38795	-1.66996			Wdr89	-0.431963	-2.42621	0.0360612	-3.48028	-1.34907			9530062K07Rik	-0.864104	-2.67291	0.0323897	-4.49792	-1.82021
H2-T24	-0.423387	-2.55342	0.0344491	-3.49076	-1.34107			Olfr1344	0.799207	2.42261	0.0362825	-3.57968	1.74014			Mcf2	0.551495	2.67058	0.0324985	-4.20931	1.4656
1700020L24Rik	-0.541387	-2.55304	0.0344692	-3.39081	-1.45537			Gm10639	-1.72069	-2.42212	0.0363128	-4.0262	-3.29594			Chia1	-0.696614	-2.66986	0.0325323	-4.35769	-1.6207
Otp	1.71238	2.55051	0.0346046	-3.70554	3.27701			Plet1os	1.70574	2.42183	0.0363304	-4.02633	3.26196			Fgf8	-1.76083	-2.66983	0.0325337	-4.56128	-3.38893
Pvrl1	0.536396	2.54904	0.0346831	-4.13648	1.45034			Lmbr1l	-0.392785	-2.41834	0.0365467	-3.53002	-1.31293			Anks1	0.620631	2.6698	0.0325347	-4.14303	1.53755
A2m	-0.985422	-2.54864	0.0347044	-3.65021	-1.97989			9030612E09Rik	0.5988	2.41737	0.036607	-3.47644	1.51446			Gpr183	0.63033	2.6695	0.0325489	-4.41396	1.54792
Foxb1	-1.54197	-2.54765	0.0347574	-3.75078	-2.91193			Adap2	-0.491464	-2.41677	0.0366439	-3.4801	-1.40587			Gpr174	2.02903	2.66605	0.0327109	-4.45407	4.0813
Olfr1507	-1.10177	-2.54541	0.0348778	-3.528	-2.14618			Rnf138rt1	-0.701034	-2.41155	0.0369708	-3.54337	-1.62567			Pole	1.41111	2.66434	0.0327909	-4.49805	2.65941
Nr4a2	-0.387433	-2.54367	0.034972	-4.22008	-1.30806			Cysltr2	-1.25563	-2.41089	0.0370122	-3.77695	-2.38772			Tia1	-0.424565	-2.66412	0.0328016	-4.16161	-1.34217
Vgll3	0.899419	2.53814	0.0352721	-3.83341	1.86532			Tbxa2r	0.590076	2.41013	0.03706	-3.49385	1.50533			Gm15545	-1.81508	-2.66281	0.0328632	-4.55236	-3.5188
Dnase1l3	-0.990288	-2.5359	0.0353943	-3.475	-1.98658			Slc16a9	-0.406787	-2.40917	0.0371205	-3.5715	-1.32573			Gpr139	0.886963	2.66032	0.0329813	-4.42831	1.84928
Ccdc88b	0.568547	2.53432	0.0354807	-3.47105	1.48303			Dynlt1b	-1.1655	-2.40742	0.0372309	-3.75002	-2.2431			Comp	1.67541	2.65646	0.0331646	-4.55601	3.1941
Cox7b2	1.01421	2.52342	0.0360834	-3.47019	2.01979			Rgn	1.00608	2.40736	0.0372346	-3.6728	2.00844			Plcxd2	0.509118	2.65534	0.0332181	-4.05465	1.42318
Serpina1d	-1.71403	-2.52311	0.0361006	-3.82596	-3.28077			Vnn1	-0.979729	-2.40659	0.0372832	-3.66597	-1.97209			Etohd2	-0.600369	-2.65371	0.0332959	-4.44047	-1.5161
Rxfp3	0.557438	2.51593	0.0365036	-3.90941	1.47165			Gimap3	-1.65239	-2.40655	0.0372856	-4.04122	-3.14355			Fbxw13	-1.26464	-2.65221	0.0333681	-4.51512	-2.40267
Rec8	0.58431	2.51565	0.0365195	-3.59731	1.49932			Timd4	1.48334	2.40643	0.0372933	-4.04366	2.79595			C130060K24Rik	0.644163	2.65208	0.0333744	-4.3403	1.56283
Prdm13	1.84265	2.51374	0.0366273	-3.75248	3.58669			Xkr7	0.406088	2.40047	0.0376725	-3.60639	1.32509			Klhl1	0.385059	2.65206	0.0333751	-4.11822	1.30591
Ell3	-0.393106	-2.51344	0.0366443	-3.63589	-1.31322			Fam132b	0.517974	2.39761	0.037856	-3.50078	1.43194			Kcnq1	-1.1474	-2.65154	0.0334001	-4.53739	-2.21514
Dlx6	-0.460602	-2.51228	0.0367098	-3.71285	-1.37612			Tpsb2	-1.59591	-2.39594	0.0379638	-4.04824	-3.02285			Mpz	1.92666	2.65109	0.0334216	-4.54851	3.80174
Slc27a6	-1.06154	-2.51194	0.0367295	-3.63729	-2.08716			4921531C22Rik	-0.503986	-2.39559	0.0379863	-3.50357	-1.41813			Col8a1	0.616505	2.64968	0.0334897	-4.37937	1.53316
1700024P16Rik	1.13223	2.51162	0.0367477	-3.50864	2.19197			Tnfrsf11b	-0.601818	-2.39503	0.0380226	-3.5259	-1.51763			Zic5	-0.710958	-2.6465	0.0336431	-4.43455	-1.63689
Depdc7	-0.601493	-2.50251	0.0372685	-3.447	-1.51729			Ddx11	-0.836558	-2.39181	0.0382305	-3.64245	-1.78578			Zfp819	-1.18714	-2.64562	0.0336856	-4.54203	-2.27701
Ncapd3	-0.405317	-2.50241	0.0372744	-4.01135	-1.32438			Nfkbiz	-0.533795	-2.38993	0.038353	-3.51298	-1.44773			Cd200r2	2.94647	2.64549	0.0336921	-4.54423	7.70858
Tceanc	0.444991	2.50071	0.0373724	-3.48803	1.36131			Tulp2	1.65432	2.38974	0.0383653	-3.97421	3.14776			Hist2h4	-1.7942	-2.64286	0.0338196	-4.5507	-3.46823
Gm8801	1.57396	2.5007	0.0373731	-3.84892	2.97721			Serpinb6b	-0.603313	-2.38796	0.0384814	-3.51693	-1.5192			Plxnb3	0.47568	2.64283	0.0338212	-4.15573	1.39057
Wdr62	-0.776005	-2.49699	0.0375882	-3.49848	-1.71238			Tmod4	-1.7355	-2.38794	0.0384827	-3.91345	-3.32996			Tmigd1	2.04579	2.6411	0.0339057	-4.55992	4.12898
Anxa8	0.888972	2.49619	0.0376345	-3.49936	1.85186			F630111L10Rik	-1.67209	-2.38591	0.0386157	-4.05027	-3.18675			C530044C16Rik	-0.864532	-2.64071	0.0339244	-4.50388	-1.82075
Gm8580	1.73026	2.49616	0.0376366	-3.74103	3.31787			BC051537	-1.23839	-2.38527	0.0386573	-3.87526	-2.35935			Snord104	-0.723487	-2.63803	0.0340555	-4.43015	-1.65117
C1s2	-1.51944	-2.49451	0.0377327	-3.85231	-2.86679			Bpifb4	-0.953637	-2.38397	0.0387427	-3.70978	-1.93675			Mkx	0.870064	2.63769	0.0340723	-4.41041	1.82774
Adam1a	0.87067	2.49221	0.037867	-3.52605	1.82851			Egr2	-1.32416	-2.38167	0.0388942	-3.96417	-2.50386			Sh3bgrl2	0.399493	2.63475	0.0342171	-4.16029	1.31904
Ush1g	-0.52775	-2.48972	0.0380135	-3.49853	-1.44168			Scn10a	1.59596	2.37877	0.0390864	-3.98004	3.02296			Zic2	-0.651264	-2.63409	0.0342495	-4.20656	-1.57054
Gm136	-1.07319	-2.48911	0.0380494	-3.71496	-2.10408			Gm9054	-1.8496	-2.37267	0.0394924	-4.00762	-3.60401			Cst7	0.842332	2.63307	0.0342999	-4.52828	1.79295
Lemd1	-0.697728	-2.48874	0.0380708	-3.46319	-1.62195			Hist1h2ac	1.36872	2.37077	0.0396202	-3.99858	2.58241			Nxph3	0.613922	2.63247	0.0343297	-4.36881	1.53041
Ajuba	-0.439644	-2.48617	0.0382227	-3.53981	-1.35627			Nxnl1	1.56123	2.36733	0.0398521	-3.98967	2.95106			Got1	0.391712	2.63036	0.0344341	-4.04412	1.31195
Spx	-0.919264	-2.48257	0.0384363	-3.54936	-1.89115			Cxcl10	1.01999	2.36725	0.0398576	-3.80233	2.02791			Prss54	1.67656	2.6294	0.0344813	-4.56196	3.19664
Abhd1	1.58154	2.48101	0.0385287	-3.85969	2.9929			Trp63	-0.833855	-2.36518	0.0399979	-3.72973	-1.78244			Tor3a	0.438436	2.62923	0.0344901	-4.22914	1.35513
Sema3a	-0.457312	-2.4712	0.0391184	-4.32631	-1.37298			Musk	-1.24065	-2.36454	0.0400411	-3.8842	-2.36305			1810055G02Rik	0.445146	2.62904	0.0344993	-4.3019	1.36145
Hpse2	-1.52841	-2.4638	0.0395689	-3.80214	-2.88468			H2-DMb1	-0.46677	-2.36038	0.0403244	-3.54921	-1.38201			Pdcd1	1.07222	2.62825	0.0345387	-4.55085	2.10267
Klf5	-0.469171	-2.46136	0.0397182	-3.79292	-1.38431			BC037032	-0.700293	-2.35835	0.0404637	-3.62742	-1.62484			Steap2	0.501633	2.62527	0.0346875	-4.12265	1.41582
En2	-1.10193	-2.46027	0.0397854	-3.60718	-2.14641			Gpr151	0.527318	2.35527	0.0406757	-3.55777	1.44125			Gm6537	0.71005	2.62111	0.034896	-4.44232	1.63586
Osbpl3	-0.417878	-2.45902	0.0398626	-3.96133	-1.33596			Nfe2l3	0.459292	2.35459	0.0407227	-3.64791	1.37487			Tuba8	0.744222	2.62052	0.0349256	-4.36601	1.67507
Panct2	-0.453256	-2.4585	0.0398945	-3.56682	-1.36913			2210416O15Rik	1.14515	2.35059	0.0409992	-3.8283	2.21169			Teddm2	-0.884004	-2.62048	0.0349278	-4.48876	-1.84549
Aldh1a3	1.04866	2.45276	0.0402503	-3.50548	2.06861			Fbxl13	-1.53846	-2.34952	0.0410739	-4.00669	-2.90484			4930432K21Rik	0.485005	2.61755	0.0350751	-4.37666	1.39959
Pdzd9	1.48958	2.45271	0.0402536	-3.59793	2.80808			Ltb4r1	1.55861	2.3462	0.0413059	-3.96733	2.94571			Car8	-0.475286	-2.61636	0.0351354	-4.13271	-1.39019
Mroh8	-1.17554	-2.44956	0.0404506	-3.60342	-2.25878			Bmp6	-0.382167	-2.3453	0.0413684	-3.78508	-1.3033			Cend1	0.406339	2.6159	0.0351587	-4.05465	1.32532
Upk3bl	-1.05038	-2.44678	0.0406249	-3.77702	-2.07108			Bard1	-0.978273	-2.34414	0.0414499	-3.74573	-1.9701			Acox3	0.423857	2.60652	0.0356377	-4.17263	1.34151
1500015A07Rik	0.519153	2.44578	0.0406881	-3.58728	1.43311			Arg1	1.47113	2.34305	0.0415266	-4.07135	2.77239			Gbx1	0.817263	2.6039	0.0357724	-4.37252	1.76206
Mup5	-1.49726	-2.44472	0.0407546	-3.60879	-2.82306			Dnah8	-0.526999	-2.34181	0.0416142	-3.57092	-1.44093			Ranbp3l	-0.653042	-2.60354	0.0357909	-4.39477	-1.57248
Ccdc114	0.505584	2.44342	0.0408366	-3.68612	1.4197			Gm5535	-1.09709	-2.34171	0.041621	-3.96698	-2.13923			Gsto2	-0.786344	-2.60231	0.0358547	-4.44299	-1.7247
Gm826	1.56472	2.44263	0.0408867	-3.88079	2.9582			Sec14l3	-0.442898	-2.34124	0.0416543	-3.58026	-1.35933			Prss41	1.29999	2.60042	0.0359524	-4.54767	2.46227
Stard6	-0.500777	-2.43902	0.0411159	-3.54758	-1.41498			LOC100504703	0.82507	2.34093	0.041676	-3.67774	1.77162			Dtl	-0.910853	-2.59976	0.0359867	-4.48763	-1.88016
Esyt3	0.599865	2.43862	0.0411412	-3.71976	1.51557			Mx1	-1.84512	-2.34073	0.04169	-4.00288	-3.59284			Ccdc109b	-0.725007	-2.59957	0.0359966	-4.38985	-1.65291
Nxph3	-0.642686	-2.43817	0.0411703	-4.21783	-1.56123			4930519F09Rik	-0.616525	-2.33822	0.041868	-3.61129	-1.53318			4930563E18Rik	-1.75184	-2.59826	0.0360646	-4.56249	-3.36787
Tshz2	-0.413172	-2.43776	0.0411964	-4.44131	-1.33161			Iqck	0.498674	2.33519	0.0420836	-3.58821	1.41291			Trpm2	0.550002	2.59767	0.0360957	-4.17531	1.46409
Arsi	-0.987688	-2.4369	0.0412509	-3.66124	-1.983			Gm10389	-0.975729	-2.33256	0.0422715	-3.77427	-1.96663			Rab11fip5	0.510334	2.59317	0.0363306	-4.06884	1.42438
Sp7	-0.574485	-2.42503	0.0420161	-3.60804	-1.48915			Grin1os	1.68363	2.32576	0.0427611	-3.8529	3.21235			Thegl	-1.3155	-2.59248	0.0363671	-4.54179	-2.48888
Gm6583	1.5723	2.42452	0.0420494	-3.8908	2.97379			Zfp819	1.15612	2.32419	0.0428751	-3.90336	2.22857			Lrrc51	-0.566541	-2.58983	0.036506	-4.32039	-1.48097
Lhx5	1.5723	2.42452	0.0420494	-3.8908	2.97379			Gm15880	1.5414	2.32368	0.0429119	-4.07985	2.91076			Pitpnm1	0.394448	2.58898	0.0365509	-4.06283	1.31444
Hmgb1-rs17	-1.94177	-2.42432	0.0420628	-3.72467	-3.84176			Zfp429	-0.731083	-2.31721	0.0433844	-3.60025	-1.65989			Wnt2b	0.554823	2.58813	0.0365962	-4.41002	1.46899
Ikzf3	-1.64646	-2.42282	0.0421603	-3.79279	-3.13065			Clcn1	0.882318	2.31567	0.0434979	-3.74581	1.84333			Cyp8b1	-1.44305	-2.58646	0.0366841	-4.55891	-2.71895
Gem	-1.12765	-2.42096	0.0422822	-3.54583	-2.18502			Creb5	0.67088	2.31562	0.0435015	-3.6302	1.59204			G630025P09Rik	1.20688	2.58496	0.036764	-4.54135	2.30838
Clec9a	1.67011	2.41802	0.0424753	-3.79261	3.18238			Dnajb3	0.443589	2.31277	0.0437119	-3.60802	1.35998			Inha	0.690496	2.58458	0.036784	-4.40729	1.61384
1700120C14Rik	-1.0479	-2.41786	0.0424857	-3.79607	-2.06752			Klb	-0.819659	-2.31147	0.0438079	-3.7867	-1.76499			Asah2	0.475301	2.58301	0.0368675	-4.17779	1.39021
Lmntd2	-1.63249	-2.41414	0.0427314	-3.79853	-3.10048			Gm15997	0.768386	2.30948	0.0439557	-3.72533	1.70336			Snca	-0.428824	-2.58024	0.0370152	-4.06451	-1.34614
4930523C07Rik	-0.431306	-2.41339	0.0427811	-3.61543	-1.34845			Rgag1	0.383297	2.30691	0.0441472	-3.68968	1.30432			Hs6st3	0.750689	2.57786	0.0371427	-4.34919	1.6826
Cd180	0.411999	2.41297	0.0428088	-3.68764	1.33053			Nlrp1a	-0.515241	-2.30588	0.0442242	-3.61678	-1.42923			Cyth4	0.387444	2.57677	0.0372012	-4.23543	1.30807
5033404E19Rik	1.09362	2.40962	0.043031	-3.62381	2.13408			Crnde	-1.61047	-2.30565	0.044242	-3.98565	-3.05352			Xkr5	-1.97175	-2.56554	0.0378101	-4.55759	-3.92245
Spin4	-0.75414	-2.40862	0.0430983	-3.55665	-1.68663			Nr4a1	-0.710131	-2.30408	0.0443595	-4.63783	-1.63595			Lsp1	0.583102	2.56497	0.037841	-4.36321	1.49807
C530005A16Rik	-0.395102	-2.40487	0.0433495	-3.74295	-1.31504			Fosl2	-0.440696	-2.30394	0.0443696	-4.39752	-1.35726			Lgr5	1.3434	2.56444	0.0378704	-4.42477	2.53748
Nxf2	1.58764	2.40429	0.0433883	-3.83826	3.00558			Arhgap8	-1.47892	-2.3023	0.0444929	-3.99897	-2.7874			Spint4	-1.74456	-2.56198	0.0380051	-4.56312	-3.35093
Alpk1	-0.655417	-2.40372	0.0434263	-3.56232	-1.57507			Slc2a10	-0.666136	-2.30016	0.0446543	-3.63016	-1.58682			Amh	1.15707	2.55983	0.0381232	-4.5282	2.23004
Myh2	-0.895917	-2.40251	0.0435078	-3.61095	-1.86079			Cyp4f16	0.378829	2.29986	0.0446773	-3.65762	1.30029			Aebp1	0.83365	2.55875	0.0381829	-4.33338	1.78219
Mboat4	-0.903263	-2.40011	0.04367	-3.64085	-1.87029			Myo1h	0.659216	2.29856	0.0447757	-3.64055	1.57922			Lrrc17	-0.624169	-2.55846	0.0381992	-4.20365	-1.54132
Gm10825	-1.54886	-2.39834	0.0437897	-3.84272	-2.92586			1700026J14Rik	-1.50459	-2.29658	0.0449259	-4.00203	-2.83745			Slc8a3	0.529815	2.55805	0.0382219	-4.13237	1.44374
Gm15908	-1.55886	-2.39248	0.0441893	-3.90858	-2.94621			Mtl5	1.7271	2.29507	0.0450409	-4.05362	3.31062			Lama2	0.506933	2.55738	0.038259	-4.24506	1.42103
Ly96	-0.718674	-2.39237	0.0441966	-3.57429	-1.64567			Kif18b	1.83789	2.29265	0.0452251	-4.04663	3.57486			Pcdha2	0.677314	2.5569	0.0382855	-4.39528	1.59916
Hist2h4	-2.06039	-2.39161	0.0442491	-3.85098	-4.171			Trpm6	0.562185	2.29054	0.045387	-3.63563	1.4765			A630075F10Rik	1.6292	2.55654	0.038305	-4.53412	3.09342
Cyp26c1	1.63366	2.38965	0.0443833	-3.84596	3.10299			Mettl11b	-0.819051	-2.2857	0.0457596	-3.71247	-1.76425			Adamts1	0.695692	2.55488	0.0383971	-4.23853	1.61966
Rassf10	0.426857	2.38872	0.0444475	-3.62102	1.3443			1700088E04Rik	0.587477	2.28309	0.0459625	-3.65793	1.50262			5830416P10Rik	1.11642	2.55378	0.0384587	-4.54532	2.16808
Duox1	-2.06152	-2.38575	0.0446522	-3.83545	-4.17426			Hist2h4	-1.80108	-2.28232	0.0460222	-3.90264	-3.4848			Zfp185	1.08134	2.55328	0.0384862	-4.53441	2.116
Mypn	-0.552521	-2.38144	0.0449519	-3.60039	-1.46665			Trib1	-0.472357	-2.2817	0.0460705	-4.50501	-1.38737			Lrrc38	0.897851	2.55194	0.0385612	-4.47367	1.86329
Rn45s	1.4247	2.38116	0.0449715	-5.02859	2.68459			Macc1	-1.73084	-2.28065	0.0461522	-4.06225	-3.31921			Ccdc117	-0.55838	-2.55105	0.0386105	-4.13393	-1.47262
Dsc3	0.889434	2.37975	0.0450699	-3.58976	1.85245			Clec4n	1.63866	2.27809	0.046352	-3.97645	3.11376			Socs4	-0.454791	-2.55041	0.0386466	-4.28641	-1.37058
Eaf2	-0.580901	-2.37902	0.0451203	-3.59097	-1.49578			Cyp2f2	-1.83614	-2.27724	0.0464185	-3.8909	-3.57053			Gm20751	1.6959	2.54941	0.0387023	-4.56334	3.23979
Wfdc17	-0.85429	-2.36805	0.0458939	-3.70911	-1.80787			Tgfbi	-0.472276	-2.27682	0.0464518	-3.6923	-1.3873			Llgl2	-1.1985	-2.54885	0.0387338	-4.52	-2.295
Cish	-0.409194	-2.36799	0.0458985	-3.98012	-1.32794			Gpr34	-0.497358	-2.27548	0.0465568	-4.01721	-1.41163			Hist1h2bg	1.23352	2.54616	0.0388846	-4.55161	2.35141
Zdhhc12	-0.399647	-2.36612	0.0460316	-3.83374	-1.31919			Ghsr	-1.56891	-2.27504	0.0465915	-4.10126	-2.96681			Atp2a1	1.89545	2.54263	0.0390843	-4.55421	3.72038
Ints6	-0.398159	-2.36055	0.0464305	-4.18797	-1.31783			1700029M20Rik	1.54058	2.2738	0.0466896	-4.0372	2.90912			Itprip	0.677144	2.54219	0.0391089	-4.49405	1.59897
Grb7	-0.576211	-2.36	0.0464701	-3.64659	-1.49093			3632454L22Rik	-0.565111	-2.27294	0.0467571	-3.65405	-1.4795			Glp1r	0.962924	2.53937	0.0392691	-4.50249	1.94926
Rasef	-1.70014	-2.35766	0.046639	-3.89106	-3.24933			Ntn5	-0.386884	-2.27289	0.0467614	-3.67753	-1.30757			Pxk	0.396743	2.53508	0.0395135	-4.1782	1.31653
Cd1d1	-0.763586	-2.35636	0.0467335	-3.61791	-1.69771			A530050N04Rik	-1.66128	-2.27111	0.0469022	-4.07011	-3.16296			4930578C19Rik	1.11096	2.53491	0.039523	-4.5331	2.15989
Zfp385c	0.85573	2.34671	0.0474377	-3.69837	1.80967			Hcar1	-0.557779	-2.27055	0.0469464	-3.66055	-1.472			Lrp5	0.795318	2.53394	0.039579	-4.28191	1.73546
Gja3	1.45348	2.34532	0.04754	-3.6858	2.73868			Gpc2	0.670763	2.26935	0.0470414	-3.72996	1.59192			2310010G23Rik	0.67439	2.53256	0.0396582	-4.49176	1.59592
Cxcr2	-0.411884	-2.34119	0.0478447	-3.90654	-1.33042			Agbl1	-0.693381	-2.26921	0.0470525	-3.70002	-1.61707			Mycn	-0.532957	-2.53255	0.0396587	-4.37926	-1.44689
Sfrp4	0.84828	2.34108	0.0478536	-3.66885	1.80035			Pde6b	1.52919	2.2688	0.0470857	-4.10402	2.88623			Gm8267	1.83688	2.53175	0.0397044	-4.55481	3.57237
1700021N21Rik	-0.826662	-2.33626	0.0482121	-3.66876	-1.77358			Dram1	-0.719261	-2.26841	0.0471166	-3.69335	-1.64634			Cd59a	-0.460312	-2.52967	0.0398244	-4.23849	-1.37584
Mybpc1	1.66618	2.33621	0.0482158	-3.65744	3.17372			Cdca3	0.751604	2.26816	0.0471364	-3.75727	1.68366			Awat2	-0.760844	-2.52816	0.0399117	-4.51902	-1.69448
Erv3	-0.910124	-2.33611	0.0482232	-3.65955	-1.87921			Gm19705	0.734399	2.26702	0.0472272	-3.78179	1.6637			Kcnab3	1.4293	2.52756	0.0399463	-4.38264	2.69317
1700034H15Rik	-0.488887	-2.3347	0.0483286	-3.65126	-1.40336			C1rl	-0.533516	-2.2654	0.0473568	-3.67311	-1.44745			Myh2	0.966931	2.52737	0.0399573	-4.5255	1.95468
Lypd6b	-0.547518	-2.33427	0.0483613	-4.18727	-1.46157			E030003E18Rik	-0.565097	-2.26302	0.0475477	-3.67029	-1.47949			Fgf7	0.911105	2.52724	0.0399648	-4.48666	1.88049
Sp110	-0.66658	-2.3341	0.0483737	-3.64803	-1.58731			Ly75	0.464356	2.26302	0.0475477	-3.67722	1.3797			Slc24a2	0.855801	2.52585	0.0400453	-4.08835	1.80976
Psg29	-1.43817	-2.33406	0.0483764	-3.88963	-2.70977			D6Ertd474e	-0.665818	-2.26239	0.0475982	-3.69182	-1.58647			Plod2	-0.390324	-2.52227	0.0402538	-4.3569	-1.31069
Msr1	-1.54759	-2.32738	0.0488804	-3.94497	-2.92328			Efcab12	0.76263	2.26233	0.0476031	-3.6745	1.69658			D030045P18Rik	-1.43806	-2.52037	0.0403647	-4.5602	-2.70956
Plb1	-0.554232	-2.32006	0.049438	-3.67977	-1.46839			E330013P04Rik	-0.839154	-2.26137	0.0476798	-3.76406	-1.789			Cys1	-0.433474	-2.52008	0.0403816	-4.29984	-1.35048
Col11a1	0.701054	2.31567	0.0497757	-3.66404	1.62569			Met	-0.417162	-2.25816	0.0479392	-4.02171	-1.3353			Gm15708	-1.78241	-2.51924	0.0404304	-4.55574	-3.44
Slc39a2	-1.00718	-2.31499	0.0498286	-3.79873	-2.00998			9430078K24Rik	-1.75981	-2.25745	0.0479967	-4.09702	-3.38653			C5ar2	0.942726	2.51862	0.0404668	-4.53025	1.92216
Ppp4r1l-ps	0.478868	2.31378	0.0499215	-3.79671	1.39365			Klrb1a	-1.75981	-2.25745	0.0479967	-4.09702	-3.38653			Gm17644	0.824729	2.51816	0.0404941	-4.51283	1.7712
								4933427I22Rik	-1.25789	-2.25547	0.0481573	-3.88248	-2.39145			Snord47	1.51893	2.51687	0.0405697	-4.56461	2.86579
								4930447F24Rik	-1.09894	-2.25462	0.0482267	-3.91508	-2.14197			Casq1	-0.74627	-2.51623	0.0406073	-4.46134	-1.67745
								Prg4	-0.784232	-2.25298	0.0483598	-3.68175	-1.72218			AI662270	0.79043	2.51575	0.0406357	-4.53294	1.72959
								Pdzk1ip1	-1.12883	-2.2505	0.0485632	-3.91681	-2.18682			Cldn12	-0.391284	-2.51547	0.0406525	-4.09383	-1.31156
								Ptger2	1.76103	2.24752	0.0488075	-3.90894	3.3894			Neil1	-0.740967	-2.51324	0.0407836	-4.4441	-1.6713
								4930486L24Rik	-0.916593	-2.24691	0.0488577	-3.86672	-1.88765			Sh2d4b	1.77468	2.50846	0.0410675	-4.56352	3.42162
								Ccr1l1	1.41925	2.24634	0.0489054	-4.05839	2.67447			Gm1123	-1.59683	-2.50814	0.0410868	-4.56476	-3.02479
								Sult1a1	-0.396467	-2.24293	0.0491873	-3.89888	-1.31628			Mpv17l	-0.435492	-2.50811	0.0410881	-4.08952	-1.35237
								Slfn10-ps	-1.07152	-2.24236	0.0492346	-4.02375	-2.10165			Bmf	0.468591	2.50539	0.0412505	-4.34249	1.38376
								Kazald1	0.38635	2.242	0.0492642	-3.77429	1.30708			Sim1	1.77577	2.50372	0.0413506	-4.53356	3.42421
								Kcnj14	-0.508843	-2.24181	0.0492804	-3.69086	-1.42291			Serpine1	-0.504679	-2.50347	0.0413657	-4.3665	-1.41881
								3110099E03Rik	0.684557	2.24048	0.0493913	-3.78162	1.60721			Dnah7b	0.580176	2.50291	0.0413996	-4.43787	1.49503
								H2-Eb1	-0.379122	-2.23586	0.0497775	-3.77796	-1.30055			0610043K17Rik	-1.17761	-2.49935	0.0416135	-4.54366	-2.26202
								A930015D03Rik	0.3914	2.23368	0.0499608	-3.76735	1.31167			Lce3f	-1.69919	-2.49857	0.0416608	-4.562	-3.24718
																Morn3	2.06971	2.49338	0.0419758	-4.55082	4.19803
																Tpcn2	0.876011	2.49204	0.0420576	-4.50925	1.83529
																Fam228b	-0.553105	-2.49113	0.042113	-4.37941	-1.46724
																Gpsm3	0.399933	2.49061	0.0421447	-4.38891	1.31945
																Iqch	1.14048	2.48931	0.0422244	-4.5565	2.20455
																Panct2	-0.538082	-2.48882	0.0422546	-4.43617	-1.45204
																Oas1b	1.08751	2.47912	0.0428534	-4.53914	2.12506
																Ldhd	0.44692	2.47791	0.0429293	-4.32543	1.36313
																Cdh12	0.403778	2.47688	0.0429935	-4.31358	1.32297
																C1qtnf3	1.65788	2.47671	0.043004	-4.56462	3.15552
																1700012C14Rik	-2.08382	-2.47586	0.0430571	-4.5575	-4.23929
																Gm15867	-0.697922	-2.47474	0.0431269	-4.49725	-1.62217
																Nrap	0.691847	2.4723	0.0432805	-4.49683	1.61535
																Gpr149	0.456078	2.47149	0.0433315	-4.22071	1.37181
																Crhbp	-0.420666	-2.46552	0.0437087	-4.28942	-1.33854
																Cadps	0.528028	2.46233	0.0439119	-4.10293	1.44196
																Tbxa2r	0.597723	2.46046	0.0440313	-4.46243	1.51333
																Sphk1	0.692853	2.45965	0.0440833	-4.52345	1.61648
																5530601H04Rik	-0.675043	-2.45916	0.0441145	-4.28477	-1.59664
																Cmah	0.7258	2.45608	0.0443127	-4.49548	1.65382
																Diap3	-0.517033	-2.45546	0.0443523	-4.43996	-1.43101
																Trp53tg5	-2.27023	-2.4543	0.0444271	-4.55745	-4.824
																Nwd2	-0.628966	-2.45216	0.0445657	-4.31337	-1.54646
																Efcab1	-0.521669	-2.4517	0.0445958	-4.24847	-1.43561
																Egfem1	0.381115	2.45134	0.0446188	-4.31613	1.30235
																Capn9	-1.09914	-2.44914	0.0447618	-4.53921	-2.14227
																Ccdc42b	-1.19792	-2.44888	0.0447787	-4.55473	-2.29409
																3110082I17Rik	-0.49937	-2.4463	0.0449474	-4.26456	-1.4136
																Cdpf1	-0.458425	-2.44554	0.0449966	-4.27849	-1.37404
																Hist4h4	-2.04626	-2.44548	0.045001	-4.56163	-4.13035
																Nfkbie	0.877385	2.44508	0.045027	-4.45744	1.83704
																Ramp3	-0.596992	-2.44273	0.0451812	-4.24797	-1.51256
																5830432E09Rik	-1.58664	-2.44175	0.0452453	-4.56592	-3.00349
																Anxa8	2.03313	2.4385	0.0454603	-4.56373	4.09292
																Elfn1	1.02968	2.43757	0.0455215	-4.22798	2.04157
																St8sia1	0.52935	2.43674	0.0455765	-4.13975	1.44328
																9430078K24Rik	-1.29101	-2.43488	0.0457	-4.54283	-2.447
																Tulp2	1.53893	2.43459	0.0457195	-4.56605	2.90579
																Nmur1	2.60625	2.43402	0.0457572	-4.55516	6.0892
																Tmem95	-2.16704	-2.43385	0.0457683	-4.56797	-4.49101
																Slitrk6	-0.437092	-2.43285	0.0458351	-4.35799	-1.35387
																Rdh16	1.5384	2.43038	0.0460004	-4.56613	2.90472
																Syt15	0.648243	2.42981	0.0460383	-4.46911	1.56726
																Trpm6	-0.92194	-2.42802	0.0461586	-4.49427	-1.89466
																Gm15645	-0.657309	-2.42698	0.0462282	-4.21901	-1.57714
																D330045A20Rik	-0.539505	-2.42651	0.0462601	-4.38589	-1.45347
																C730002L08Rik	-1.94083	-2.42408	0.0464242	-4.55064	-3.83928
																Lrig3	0.460424	2.4238	0.046443	-4.41738	1.37595
																Leng1	-0.436523	-2.42313	0.046488	-4.34275	-1.35334
																C630031E19Rik	1.8787	2.41998	0.0467021	-4.56253	3.67744
																AA474331	-0.533721	-2.41681	0.0469182	-4.43906	-1.44766
																Cxcr2	-0.744507	-2.41589	0.0469805	-4.29177	-1.6754
																Angptl6	-0.42378	-2.41567	0.0469957	-4.30935	-1.34144
																2610307P16Rik	1.41367	2.4146	0.0470695	-4.56233	2.66413
																Ankrd61	1.41367	2.4146	0.0470695	-4.56233	2.66413
																Slc22a23	0.545021	2.41363	0.047136	-4.15471	1.45904
																Klk8	-0.82461	-2.4092	0.0474412	-4.36765	-1.77106
																Mogat1	0.515107	2.40901	0.0474538	-4.45952	1.4291
																Slc6a3	-0.844047	-2.40893	0.0474593	-4.47121	-1.79508
																Tlr9	1.29232	2.40885	0.0474651	-4.49267	2.44922
																Mir6991	1.67687	2.40868	0.0474767	-4.56586	3.19733
																Rgs11	0.641184	2.4067	0.047614	-4.47839	1.55961
																Mysm1	0.460926	2.40653	0.047626	-4.29227	1.37643
																Myl9	0.539856	2.40604	0.0476598	-4.2526	1.45383
																Tshr	0.917217	2.40371	0.0478215	-4.52535	1.88847
																Pappa2	2.18517	2.40349	0.0478374	-4.54509	4.54779
																Gm609	-1.67308	-2.40312	0.0478631	-4.55704	-3.18894
																Kazald1	0.925641	2.40115	0.0480005	-4.3707	1.89953
																Zfp934	-0.390306	-2.39973	0.0481001	-4.3818	-1.31067
																Chrna5	1.4976	2.39738	0.0482647	-4.5467	2.82372
																Hecw1	0.525353	2.39498	0.0484337	-4.19497	1.43929
																9230112J17Rik	-0.838372	-2.39404	0.0485005	-4.54763	-1.78803
																Cd209f	1.14444	2.39249	0.0486098	-4.55612	2.21061
																Lsmem1	1.18893	2.39249	0.0486102	-4.54103	2.27984
																Arhgap36	0.428053	2.38973	0.0488062	-4.17234	1.34542
																Wnt4	-0.586468	-2.38883	0.04887	-4.3854	-1.50157
																Ppp1r2	-0.400926	-2.38747	0.0489669	-4.12331	-1.32036
																Gm10941	-1.24108	-2.38739	0.0489725	-4.54016	-2.36376
																Kif5c	0.655884	2.38735	0.0489755	-4.12404	1.57558
																Nuf2	-0.444354	-2.38735	0.0489756	-4.29856	-1.3607
																Papl	1.19078	2.38425	0.0491976	-4.53348	2.28276
																Gm10767	-0.570807	-2.38407	0.0492104	-4.4645	-1.48535
																Dusp14	-0.409948	-2.38327	0.0492675	-4.2051	-1.32864
																Zfp408	0.724046	2.38222	0.0493437	-4.37599	1.65181
																Snora16a	-1.87207	-2.38186	0.0493689	-4.56374	-3.66056
																Stat6	0.577487	2.38043	0.049472	-4.31948	1.49225
																2810405F15Rik	-0.919681	-2.3804	0.0494742	-4.49968	-1.8917
																Igfbpl1	-0.559113	-2.37821	0.0496328	-4.42895	-1.47336
																Map3k8	-0.852741	-2.37693	0.0497255	-4.52603	-1.80593
																Fam60a	-0.558901	-2.37609	0.0497867	-4.43595	-1.47315
																Tmem17	-0.417374	-2.37591	0.0497997	-4.24968	-1.33549
																C030023E24Rik	0.673584	2.37525	0.0498475	-4.52585	1.59503
																Peg12	1.12328	2.37453	0.0499	-4.54623	2.17842
																Gm1653	0.980933	2.37401	0.0499375	-4.53406	1.97374
																Htr1b	-0.581747	-2.37376	0.0499561	-4.38647	-1.49666
																Tcirg1	0.380605	2.37348	0.0499763	-4.30022	1.30189
																Plch1	0.881214	2.37343	0.0499795	-4.28953	1.84192

## Sheet: Table S4
Genetic sex differences in BLA under nonstress conditions								Genetic sex differences in PFC under nonstress conditions								Genetic sex differences in NAc under nonstress conditions
	logFC	t	P.Value	B	FC				logFC	t	P.Value	B	FC				logFC	t	P.Value	B	FC
Xist	-8.03733	-31.9425	4.97904e-15	15.7279	-262.71			Xist	-8.53678	-24.6315	1.43684e-14	13.1465	-371.388			Xist	-7.36631	-13.164	4.22762e-09	3.57303	-164.999
Eif2s3x	-0.625876	-18.1644	1.67737e-11	16.751	-1.54315			Msl3	1.00721	18.11	2.05056e-12	18.3094	2.01002			Prps2	0.880204	12.134	1.17505e-08	8.4571	1.84064
Tmsb4x	0.792058	14.5939	3.60288e-10	13.7386	1.73154			Tmsb4x	0.651682	16.6134	8.06442e-12	17.4253	1.571			Msl3	0.887681	8.64206	7.06342e-07	5.42583	1.8502
Msl3	0.911712	14.5667	3.69742e-10	13.6541	1.88128			Frmpd4	0.993331	14.8229	4.83327e-11	15.6531	1.99078			Hccs	0.827516	7.6331	2.89965e-06	4.48314	1.77463
Hccs	0.869537	12.5378	2.89065e-09	11.6968	1.82708			Prps2	0.935751	13.3942	2.32034e-10	14.0695	1.91289			Uba1y	4.03102	7.17689	5.71984e-06	-1.63867	16.3477
Ddx3x	-0.435997	-10.6431	2.58145e-08	9.43714	-1.35285			Eif2s3x	-0.563575	-12.7896	4.70492e-10	13.3927	-1.47793			Ddx3y	6.50346	7.15802	5.88623e-06	3.47188	90.7271
Frmpd4	0.764812	10.6356	2.6055e-08	9.46931	1.69915			Hccs	0.791298	11.2563	3.21959e-09	11.4842	1.73063			Frmpd4	1.26832	7.02335	7.23275e-06	3.73169	2.40881
Kdm5c	-0.417298	-9.79224	7.64397e-08	8.41534	-1.33542			Pisd-ps1	-0.592968	-10.9007	5.17926e-09	11.0225	-1.50835			Tlr7	1.09909	6.97941	7.73962e-06	2.75508	2.1422
Arhgap6	0.914404	9.78591	7.7079e-08	8.44208	1.88479			Tlr7	1.00733	9.37227	4.61556e-08	8.43417	2.01019			Kdm5d	7.23607	6.66437	1.26734e-05	0.740299	150.755
Bgn	-1.05986	-8.14037	7.80376e-07	6.19813	-2.08473			Uty	7.69056	8.64378	1.43287e-07	4.27218	206.581			Eif2s3y	6.39749	6.22058	2.59728e-05	0.733192	84.3016
Prps2	0.845672	7.75765	1.39886e-06	5.42837	1.7971			Eif2s3y	7.56117	8.53368	1.70984e-07	4.5317	188.859			Uty	6.32615	6.13429	2.99554e-05	0.905307	80.2345
Gm35612	1.54348	7.60861	1.7646e-06	3.95956	2.91497			Arhgap6	0.901051	8.48595	1.84682e-07	6.91629	1.86743			Arhgap6	0.796661	6.0655	3.35884e-05	2.42298	1.73708
Kdm5d	7.53974	7.2945	2.9061e-06	3.83632	186.075			Kdm5d	6.64135	8.04948	3.78633e-07	4.96595	99.8262			Lrg1	3.10413	5.9477	4.09255e-05	-2.23261	8.59877
5530601H04Rik	-0.630863	-7.2874	2.93948e-06	4.86704	-1.54849			Ddx3y	8.0152	7.83761	5.41208e-07	5.76652	258.712			Pisd-ps1	-0.462194	-5.82755	5.01609e-05	1.96448	-1.37764
Uty	7.14556	7.17126	3.54687e-06	3.93706	141.589			5530601H04Rik	-0.607037	-5.449	4.60049e-05	2.23726	-1.52313			Eif2s3x	-0.633484	-5.66179	6.66379e-05	1.90302	-1.55131
Eif2s3y	6.6827	6.90076	5.53187e-06	3.58581	102.729			Uba1y	2.4927	5.32551	5.90825e-05	-1.10545	5.62831			Fcrls	-0.41306	-5.53096	8.36093e-05	1.63367	-1.33151
Tlr7	0.907838	6.79898	6.55563e-06	4.13959	1.87623			Irf7	0.583958	4.57732	0.000279037	0.49421	1.49896			Snx31	2.49111	5.44162	9.77514e-05	-2.75424	5.62211
Ddx3y	7.77572	6.79249	6.62723e-06	4.09631	219.141			Ddx4	1.02475	4.42127	0.000388351	0.136598	2.0346			1700030C10Rik	-1.21473	-5.36061	0.00011274	-0.536944	-2.32098
Kdm6a	-0.504294	-6.43597	1.21508e-05	3.37115	-1.41843			Pstpip2	-0.379622	-4.37228	0.000430981	0.103679	-1.301			Htr2b	-2.07516	-5.1301	0.000170011	-2.77173	-4.21391
Uba1y	2.88637	6.34471	1.42303e-05	0.337502	7.39408			Myh1	-0.771336	-4.31155	0.000490505	-0.132483	-1.70685			Tmsb4x	0.620871	5.0594	0.000193112	0.962225	1.5378
Ddx4	1.08093	5.47998	6.72983e-05	1.91283	2.1154			Col6a3	-0.587906	-4.25753	0.000550436	-0.178422	-1.50306			Atp2a3	0.58877	4.87911	0.000268044	0.43723	1.50396
Pisd-ps1	-0.438488	-5.35605	8.47843e-05	1.48484	-1.35518			Pisd-ps2	-0.382166	-4.21632	0.000601096	-0.170397	-1.3033			Kdm6a	-0.379317	-4.71922	0.000359731	0.336472	-1.30073
Il6	1.8271	5.3406	8.72748e-05	-1.29822	3.54822			Pyhin1	1.99524	4.20412	0.000616985	-1.94974	3.98681			Shbg	-2.10169	-4.62677	0.000427058	-3.10905	-4.29211
Gm6548	0.417165	4.86361	0.000216464	0.750481	1.3353			Mlph	-0.599278	-4.08661	0.000793563	-0.400926	-1.51496			1700007L15Rik	-0.773333	-4.2893	0.00080552	-1.9937	-1.70921
C730002L08Rik	-0.507593	-4.78167	0.00025373	0.66069	-1.42168			Slc25a31	1.71417	4.03804	0.000880736	-2.61519	3.28109			Gzma	1.84449	4.23176	0.000898661	-3.20114	3.59126
Cartpt	0.491323	4.77548	0.000256801	0.480845	1.40573			Cxcl10	2.02518	3.97416	0.00101028	-1.95114	4.07044			Pld4	0.388291	4.16564	0.00101948	-0.600165	1.30884
Grhl3	-0.742205	-4.23512	0.000745583	-0.450536	-1.67273			Kcnk7	1.74636	3.91671	0.00114313	-2.16997	3.35511			5530601H04Rik	-0.635897	-4.11027	0.00113341	-0.74031	-1.5539
Vwf	0.3878	4.21625	0.000774252	-0.627217	1.3084			Pakap	-1.93538	-3.91594	0.00114502	-2.43015	-3.8248			Frem3	1.03005	4.07586	0.00121073	-1.02665	2.0421
C430049B03Rik	-0.96233	-4.19886	0.000801656	-0.973042	-1.94845			Gm8787	1.79509	3.90333	0.0011765	-2.53632	3.47037			Lrig3	0.460147	4.01878	0.0013511	-1.30049	1.37568
Zc3h12c	-0.420838	-4.19879	0.000801779	-0.61222	-1.33871			BC051019	-1.82594	-3.90321	0.00117681	-2.82443	-3.54537			Pcdhb8	-0.431176	-3.94188	0.00156691	-1.11526	-1.34833
Hist2h3b	-2.03147	-4.15439	0.00087635	-1.63907	-4.0882			Gm1141	1.66297	3.82961	0.00137882	-2.66405	3.16667			Fbp1	-1.24648	-3.87503	0.00178305	-2.91568	-2.37262
Snhg14	-0.405942	-4.12558	0.000928488	-0.724032	-1.32495			Tnc	-0.512186	-3.78189	0.00152804	-0.966361	-1.42621			Crym	-0.521714	-3.85531	0.00185244	-1.08806	-1.43566
Erdr1	-0.641635	-4.0675	0.00104344	-0.768462	-1.5601			Fmod	-0.46466	-3.74044	0.00167075	-1.34325	-1.37999			Zfp36l3	-1.5805	-3.84734	0.00188127	-3.50843	-2.99074
Gsta2	-1.86672	-4.03979	0.00110328	-1.98482	-3.64702			Gm35612	1.23079	3.71	0.00178397	-1.27391	2.34696			Ch25h	1.22236	3.74008	0.00231667	-2.81801	2.33328
Dao	-2.10009	-4.00474	0.00118399	-2.17087	-4.28736			1700020N01Rik	1.45597	3.70979	0.00178479	-2.88273	2.7434			Adamtsl2	-0.495464	-3.66203	0.00269681	-1.6373	-1.40977
G630090E17Rik	1.56941	3.92993	0.00137696	-1.78017	2.96784			Cd59a	-0.456902	-3.70551	0.00180132	-1.12458	-1.37259			H2-Q4	0.504809	3.64468	0.00278956	-1.52288	1.41894
Cnn2	0.493036	3.92069	0.00140291	-0.983152	1.4074			1700030C10Rik	-1.10649	-3.68286	0.00189142	-1.39368	-2.15321			Hs6st3	0.870757	3.62433	0.0029025	-1.64732	1.82862
Nptxr	0.40805	3.88974	0.00149352	-1.66613	1.32689			Ptgds	-0.420835	-3.65707	0.00199949	-2.19254	-1.3387			D17H6S56E-5	0.655848	3.60286	0.00302669	-1.61871	1.57554
1700091H14Rik	-1.80911	-3.82492	0.00170297	-2.00645	-3.50425			Zfp648	-0.653377	-3.5736	0.00239334	-1.53408	-1.57285			Ddx4	1.51258	3.58421	0.00313894	-2.14722	2.8532
Gm14124	1.48117	3.81879	0.00172427	-2.35642	2.79175			Rhoj	0.53333	3.54411	0.00255024	-1.41119	1.44727			Ifih1	0.457197	3.58245	0.00314969	-1.65478	1.37287
Abcg8	-1.65543	-3.79452	0.00181122	-2.42464	-3.15017			Defb1	1.20926	3.53112	0.0026226	-1.92094	2.3122			Upk2	1.48987	3.576	0.00318964	-3.50088	2.80864
Slc17a3	-1.65461	-3.78453	0.00184826	-2.43281	-3.14838			Frem3	-1.86618	-3.52254	0.00267148	-2.80121	-3.64565			Il27ra	-1.26573	-3.56795	0.00324016	-2.92006	-2.40449
Ms4a4c	1.57706	3.77949	0.00186725	-1.8289	2.98361			Tnnc2	-2.57352	-3.48945	0.00286867	-2.74556	-5.95259			Cox6b2	-0.464728	-3.56073	0.00328624	-1.85355	-1.38006
Cd177	-1.54578	-3.77222	0.00189501	-2.46333	-2.91962			Cpa6	0.742566	3.48591	0.0028906	-1.67326	1.67315			Irf7	0.697157	3.55059	0.00335195	-1.84137	1.62131
AI606473	-1.70881	-3.75827	0.00194939	-1.55839	-3.2689			H2-DMb1	-0.535198	-3.48483	0.00289732	-1.55603	-1.44914			Snora30	1.66628	3.5478	0.00337028	-3.49161	3.17394
Myh6	1.23572	3.75418	0.00196564	-1.83456	2.35499			Slc6a4	-1.7965	-3.48226	0.00291339	-3.01426	-3.47377			Cdpf1	-0.407549	-3.53452	0.00345888	-1.64013	-1.32643
Arhgap36	0.420699	3.72976	0.00206554	-1.65099	1.33858			Trim72	-0.67018	-3.47669	0.00294855	-1.72063	-1.59127			Prlhr	-0.54274	-3.52342	0.0035348	-1.89203	-1.45674
Dnase1l3	-1.03773	-3.7262	0.00208053	-1.4856	-2.05299			6430503K07Rik	-1.20203	-3.43149	0.00324957	-2.6236	-2.30063			Btg3	-1.61586	-3.52135	0.00354914	-3.36536	-3.06495
Btc	-1.18915	-3.70797	0.00215902	-1.38014	-2.28019			Neurl3	-0.669522	-3.42049	0.00332737	-1.70029	-1.59055			Uts2	1.41395	3.51861	0.00356817	-3.63778	2.66466
Zfp819	1.12458	3.66698	0.00234654	-1.836	2.18038			Nmrk2	1.49145	3.41085	0.00339702	-3.16486	2.81171			Cd59a	-0.528884	-3.50695	0.00365045	-1.68006	-1.44281
Chat	-1.6269	-3.65647	0.0023972	-1.58652	-3.08849			Slc11a1	0.443972	3.40214	0.00346122	-1.67994	1.36034			Lcp1	0.437208	3.49595	0.00372985	-1.68999	1.35398
Rad51ap2	-0.588745	-3.65343	0.00241208	-1.34116	-1.50394			Acpp	-0.89564	-3.40057	0.00347286	-2.14861	-1.86044			Gm10767	-0.614997	-3.47681	0.00387217	-2.17797	-1.53156
AI463170	-1.53322	-3.6198	0.0025828	-2.5883	-2.89432			Gm5475	-1.46131	-3.39929	0.00348249	-2.8763	-2.75358			BC021891	0.759652	3.47547	0.00388233	-2.21424	1.69308
1700001C19Rik	-1.74986	-3.60376	0.00266848	-2.28111	-3.36326			Aspg	0.685644	3.38873	0.00356235	-1.77839	1.60842			Ifit1	0.71731	3.43905	0.00416912	-1.96802	1.64411
H2-Eb2	1.5566	3.59987	0.00268966	-2.61123	2.9416			Cdh15	-0.391806	-3.32587	0.00407707	-1.8327	-1.31204			Usp18	0.686952	3.41094	0.00440507	-2.0878	1.60988
Gm5741	-1.60817	-3.55167	0.00296689	-2.63302	-3.04866			Fam166b	1.51932	3.32139	0.00411645	-3.06363	2.86656			Mip	1.79401	3.38664	0.0046198	-3.37216	3.46777
Epha8	-0.616081	-3.53164	0.00309039	-1.55466	-1.53271			Cd209b	-1.80543	-3.31525	0.00417107	-2.56788	-3.49534			Serpinb2	-1.65392	-3.38039	0.00467667	-3.54266	-3.14688
Gm11944	-1.9709	-3.52903	0.00310682	-2.26226	-3.92013			Gbgt1	1.13162	3.31485	0.00417463	-2.38003	2.19105			Plxnb3	0.412037	3.35967	0.0048704	-1.91992	1.33056
Snord47	-1.61699	-3.50437	0.0032668	-2.55955	-3.06735			Cox6b2	-0.776396	-3.31358	0.00418597	-2.03987	-1.71285			Ocm	-1.66916	-3.34336	0.00502857	-3.63602	-3.18029
A930019D19Rik	-1.41378	-3.49256	0.00334628	-2.7123	-2.66435			Tmc6	-0.4837	-3.29976	0.00431195	-1.8787	-1.39832			Atp13a5	0.456487	3.34159	0.00504602	-1.94743	1.3722
Scn4b	-0.810026	-3.48892	0.00337124	-2.12403	-1.75324			H2-Aa	-0.482777	-3.29596	0.0043472	-1.91217	-1.39743			Rtn4rl2	1.06978	3.33858	0.00507596	-2.71736	2.09911
Plin1	-1.41205	-3.48686	0.00338535	-2.71705	-2.66114			Tmem51os1	1.44385	3.29555	0.00435106	-3.17264	2.72045			Pdzd9	-0.975956	-3.33532	0.00510845	-3.06074	-1.96694
Irf7	0.973483	3.47066	0.00349891	-1.67527	1.96358			Sell	1.68655	3.28307	0.00446899	-3.03187	3.21887			Gm5087	-1.45469	-3.30599	0.00541072	-3.56771	-2.74098
4930465K10Rik	1.45881	3.46886	0.00351178	-2.58324	2.74882			Prokr2	0.516815	3.27563	0.00454079	-1.9338	1.43079			1700123I01Rik	-1.34606	-3.30085	0.00546549	-3.3248	-2.54217
Apol11b	2.31547	3.46313	0.003553	-2.43006	4.97766			Best2	-1.61174	-3.27121	0.00458397	-3.19224	-3.05621			9130023H24Rik	0.42775	3.29727	0.00550397	-2.18301	1.34513
Pou3f4	-0.539171	-3.44155	0.00371263	-1.71689	-1.45314			Eno1b	-0.747037	-3.27076	0.00458844	-1.92812	-1.67834			Gypa	2.0283	3.28493	0.00563876	-3.37378	4.07924
Fosb	-0.389617	-3.3947	0.00408435	-2.28418	-1.31005			4933427E11Rik	-1.65304	-3.2684	0.00461172	-2.62579	-3.14496			En1	1.38691	3.2803	0.00569013	-3.58333	2.61518
Tmprss2	-1.17811	-3.32121	0.0047437	-2.36863	-2.26279			Musk	-1.48246	-3.2395	0.0049061	-2.77871	-2.79425			Tyr	-0.474565	-3.26685	0.0058421	-2.18451	-1.3895
Jpx	-0.435346	-3.31947	0.00476059	-2.02331	-1.35224			Car9	-1.64518	-3.21792	0.00513785	-3.00404	-3.12787			Snord100	1.52198	3.23659	0.00619911	-3.73867	2.87185
Prickle3	-0.57131	-3.31596	0.00479473	-1.9245	-1.48587			Bmp6	-0.397161	-3.2177	0.0051403	-2.14327	-1.31691			Atp6v1c2	-0.401025	-3.2285	0.0062983	-2.14625	-1.32045
Gypa	2.00508	3.30272	0.00492571	-2.59679	4.0141			Bik	-1.50938	-3.18179	0.00555038	-3.08677	-2.84688			Gm766	-1.29398	-3.22784	0.00630641	-3.51134	-2.45203
Trim10	1.88702	3.30248	0.00492808	-2.75204	3.69869			Gm15910	-1.18533	-3.17489	0.00563274	-2.55686	-2.27415			Gm35612	0.643653	3.20099	0.00664724	-2.37024	1.56228
Misp	-1.58308	-3.29514	0.00500227	-2.33603	-2.99608			Olfr550	1.20795	3.16265	0.00578199	-3.29253	2.31009			Insl6	-1.40799	-3.16518	0.00713048	-3.12038	-2.65368
Xirp2	-1.70095	-3.28615	0.00509463	-2.58161	-3.25116			1700018G05Rik	1.39313	3.15429	0.00588606	-2.80741	2.62649			Lincppara	-0.729161	-3.16189	0.00717665	-3.02881	-1.65767
Snord49a	1.57611	3.2722	0.00524143	-2.8181	2.98166			Akap14	1.36108	3.14887	0.00595454	-3.35331	2.56877			Mageb16-ps1	1.48778	3.15745	0.00723928	-3.5123	2.80456
Lrrc9	-0.688109	-3.2703	0.00526166	-2.01077	-1.61117			Gm3258	-1.43352	-3.13647	0.00611404	-3.37885	-2.70104			Spata19	1.23885	3.15242	0.00731105	-3.52904	2.36011
Alpk1	-0.530806	-3.26211	0.00535015	-2.02022	-1.44474			Fam71f2	1.22055	3.12725	0.00623538	-2.81291	2.33035			Rnase10	-1.38391	-3.14267	0.00745212	-3.46822	-2.60974
Gm13446	0.509381	3.26007	0.00537242	-2.0644	1.42344			Tdrd9	-0.969837	-3.12641	0.00624661	-2.69328	-1.95862			Trpm6	-0.859244	-3.13494	0.00756588	-2.78818	-1.81409
Zfp934	-0.41434	-3.25602	0.00541686	-2.04063	-1.33269			March10	0.394463	3.12332	0.00628787	-2.18172	1.31445			Mecom	0.475674	3.12772	0.00767363	-2.51503	1.39057
Pth2r	-0.538258	-3.24573	0.0055314	-2.08023	-1.45222			Tcap	-0.389618	-3.12098	0.0063193	-2.24617	-1.31005			Slco1a5	-0.954585	-3.12478	0.00771788	-3.36117	-1.93802
AU023762	-0.41516	-3.23798	0.00561935	-2.15087	-1.33345			C1rl	-0.611011	-3.10393	0.00655303	-2.31482	-1.52733			Gm4371	-1.66729	-3.11615	0.00784959	-3.54391	-3.17618
Ropn1	1.86417	3.23609	0.00564099	-2.60387	3.64058			Pex11g	-1.23921	-3.10049	0.0066012	-2.49237	-2.36069			Tmod4	-1.74362	-3.11207	0.00791258	-3.61901	-3.34875
Samsn1	-0.408897	-3.23072	0.005703	-2.11008	-1.32767			Slc22a29	-1.53675	-3.09894	0.00662301	-3.15143	-2.90139			Cpne9	0.624082	3.10144	0.00807894	-2.38551	1.54123
Ticrr	1.73579	3.21968	0.00583251	-2.79559	3.33063			H2-Ab1	-0.44129	-3.09858	0.00662812	-2.23712	-1.35782			Gm5086	-0.447118	-3.0919	0.0082314	-2.62646	-1.36331
Gbp3	0.502546	3.21776	0.00585526	-2.28161	1.41671			Kdf1	-1.49948	-3.09754	0.0066429	-3.32979	-2.82741			Slc11a1	0.495748	3.07566	0.00849726	-2.42294	1.41005
Trim40	1.45566	3.1813	0.00630579	-2.67667	2.74283			8430426J06Rik	1.26616	3.08629	0.00680388	-2.95837	2.40521			Wnt2	-0.580367	-3.07146	0.00856743	-2.39338	-1.49523
2610305D13Rik	-0.729638	-3.17678	0.00636403	-2.20876	-1.65822			1700088E04Rik	0.501328	3.0652	0.00711599	-2.34865	1.41552			Ccdc15	-0.540362	-3.07135	0.00856929	-2.71458	-1.45434
1700067K01Rik	-0.642359	-3.16478	0.00652116	-2.29848	-1.56088			Peg12	-1.40156	-3.03904	0.00752257	-3.21586	-2.64186			Nkx2-2os	-0.415995	-3.06518	0.00867342	-2.54171	-1.33422
AW011738	-0.44438	-3.14399	0.00680242	-2.26829	-1.36073			Ntf5	-1.24495	-3.03518	0.0075845	-2.65942	-2.3701			Lrrc17	-0.511992	-3.05067	0.00892331	-2.43542	-1.42602
Pcdha8	-0.856534	-3.12139	0.00712191	-2.2672	-1.81068			1700029M20Rik	1.49403	3.03114	0.00764992	-3.1909	2.81675			Ptprc	0.450157	3.03064	0.00928002	-2.48895	1.36619
Atp8b4	1.4674	3.06699	0.00795292	-2.90128	2.76523			Adam3	-1.07666	-3.02613	0.00773167	-3.00131	-2.10915			Gm2518	-1.00955	-3.02704	0.00934563	-3.5205	-2.01328
Psma8	0.801046	3.04541	0.00830841	-2.45218	1.74236			Arhgap8	-1.44576	-3.02167	0.00780517	-3.10296	-2.72406			Frzb	0.448584	3.01496	0.00956914	-2.55695	1.3647
Mir106b	-1.26616	-3.0361	0.00846664	-3.00333	-2.4052			Vpreb3	1.58985	3.0112	0.00798037	-3.0628	3.01019			Wdr72	-1.54365	-2.9876	0.0100951	-3.75374	-2.9153
Zfp418	-0.386459	-3.0246	0.00866604	-2.61721	-1.30718			Agbl2	-0.903962	-2.99839	0.00819999	-2.57827	-1.8712			Chia1	-0.534989	-2.98594	0.0101279	-2.57326	-1.44893
Sh3rf2	-0.715779	-3.02428	0.00867174	-2.61427	-1.64237			Rsad2	0.524473	2.99687	0.00822644	-2.40972	1.43841			Retnla	-1.05824	-2.98497	0.0101471	-3.30653	-2.08238
Prrg4	-0.620072	-3.01519	0.0088327	-2.55387	-1.53695			3632454L22Rik	-0.490783	-2.98536	0.0084295	-2.44064	-1.40521			Nrg1	0.590439	2.97865	0.0102734	-2.6378	1.50571
Thap6	-0.396367	-3.01256	0.00887992	-2.55576	-1.31619			Nanos2	-1.73265	-2.98098	0.00850808	-3.00737	-3.32338			BC052688	-0.491078	-2.97148	0.0104182	-2.72455	-1.4055
Clec9a	1.26088	3.00993	0.0089273	-2.79352	2.39642			AW011738	-0.438074	-2.98088	0.00850974	-2.43066	-1.35479			Mdfi	-0.876828	-2.9634	0.010584	-3.29998	-1.83633
Myo19	-0.63488	-3.00578	0.00900253	-2.45967	-1.55281			Slc24a1	-1.65299	-2.97876	0.00854806	-3.11139	-3.14485			Siglecf	0.645889	2.96255	0.0106017	-2.94104	1.5647
C1rl	-0.54021	-3.0025	0.00906258	-2.45532	-1.45418			Gbp6	0.538556	2.97502	0.00861603	-2.46674	1.45252			Eme1	-1.61262	-2.96012	0.0106522	-3.68374	-3.05806
Gpr20	1.00404	2.99551	0.00919167	-2.74459	2.00561			Selp	1.44895	2.95598	0.00897001	-3.41506	2.7301			Mansc4	1.1455	2.9529	0.0108034	-3.42912	2.21223
Gm13293	0.690231	2.97031	0.00967196	-2.52752	1.61354			Hcar1	-0.498642	-2.95013	0.00908162	-2.50026	-1.41288			Adora2b	-0.391375	-2.95037	0.0108569	-2.62369	-1.31164
Mir3960	0.646161	2.96327	0.00981069	-2.53729	1.565			Cenpp	0.5104	2.94993	0.00908558	-2.49259	1.42444			Gm1966	1.24816	2.93169	0.0112602	-3.31378	2.37538
Fstl3	1.00038	2.9632	0.00981204	-2.81703	2.00052			Tmem114	-0.523257	-2.93712	0.00933462	-2.52816	-1.4372			Gbp2	0.41312	2.9206	0.0115068	-2.63678	1.33156
Clec4g	1.29201	2.95108	0.0100551	-2.95716	2.44869			Rnf8	-0.389827	-2.92316	0.00961391	-2.59901	-1.31024			Cfc1	-1.30808	-2.90955	0.0117577	-3.84616	-2.47611
Tdrd1	0.585396	2.9361	0.0103641	-2.66393	1.50045			Itgal	0.667766	2.92243	0.00962872	-2.64752	1.58861			Dclre1c	-0.405418	-2.90788	0.0117959	-2.70583	-1.32447
Kcne4	-0.485704	-2.93217	0.0104464	-2.58155	-1.40027			Mboat1	0.687885	2.92066	0.00966468	-2.54619	1.61092			Asb11	-0.567104	-2.90695	0.0118173	-2.70596	-1.48155
Nxf7	-1.46813	-2.92202	0.0106626	-2.99102	-2.76663			Gm10767	0.647352	2.9169	0.00974167	-2.58025	1.56629			Ndc80	1.14959	2.90506	0.011861	-3.52433	2.21851
Cacna2d4	-0.590628	-2.91468	0.0108217	-2.60636	-1.5059			Gm5643	-1.54972	-2.91102	0.00986322	-3.13789	-2.9276			Slc4a1	1.66297	2.90473	0.0118686	-3.4101	3.16669
1600010M07Rik	1.57704	2.91373	0.0108424	-3.14873	2.98357			Gtsf1	1.32241	2.90037	0.010087	-3.225	2.50084			AW495222	-0.543286	-2.89958	0.0119885	-2.78111	-1.45729
Cxcr3	1.41246	2.90349	0.0110687	-3.17273	2.66191			AA792892	1.4353	2.89835	0.0101302	-3.45626	2.70439			Gpr52	-0.399865	-2.89902	0.0120016	-2.70703	-1.31938
Tex33	1.3475	2.90323	0.0110743	-3.23211	2.54471			4930578M01Rik	-1.63993	-2.89747	0.0101488	-2.97237	-3.1165			Chek1	0.527248	2.89425	0.0121137	-2.9989	1.44118
Krt14	-1.40291	-2.87942	0.0116184	-3.24111	-2.64434			4931440J10Rik	-1.07461	-2.891	0.0102882	-3.06511	-2.10615			Gbp7	0.429282	2.89328	0.0121367	-2.75283	1.34656
Satb2	-0.54077	-2.87796	0.0116528	-3.15817	-1.45475			Olfr1344	0.998096	2.87678	0.0106007	-2.79333	1.99736			Spn	1.05085	2.89313	0.0121402	-3.57632	2.07174
Rasef	-1.47941	-2.87614	0.0116955	-3.02516	-2.78834			Abcg3	0.749144	2.87475	0.0106462	-2.75987	1.68079			Cxcl11	-1.13549	-2.88415	0.0123548	-3.68423	-2.19693
Chmp4c	-1.13492	-2.87376	0.0117518	-2.8461	-2.19607			Krt73	0.46016	2.86762	0.010807	-2.61959	1.37569			Rsad2	0.546433	2.87253	0.0126379	-2.73061	1.46047
Slc23a3	-0.624491	-2.87356	0.0117563	-2.66986	-1.54167			Art5	-1.39421	-2.8599	0.0109838	-3.56011	-2.62845			A230108P19Rik	-1.58495	-2.85889	0.0129781	-3.82939	-2.99997
Hbq1b	-1.37896	-2.87009	0.0118388	-3.19933	-2.60081			Magix	-0.790814	-2.85777	0.011033	-2.84299	-1.73005			Cyp2c44	-0.77027	-2.85465	0.0130859	-3.17818	-1.70559
Clk1	-0.409325	-2.86777	0.0118943	-3.24229	-1.32806			Tpsb2	-1.40801	-2.85484	0.011101	-3.45456	-2.65371			Sertm1	0.45839	2.83918	0.0134861	-2.78655	1.37401
Cnksr3	-0.436104	-2.85458	0.0122141	-3.06066	-1.35295			Cklf	0.545924	2.84832	0.0112541	-2.71245	1.45996			Snora74a	1.3562	2.83685	0.0135474	-3.87145	2.56009
Adnp	0.440025	2.85451	0.0122159	-2.75767	1.35663			Bpifc	-1.47752	-2.84651	0.011297	-3.20308	-2.78469			Mx2	1.06727	2.8331	0.0136467	-3.53239	2.09546
Adgrd1	-0.487226	-2.8529	0.0122555	-2.7546	-1.40175			Bche	-0.501858	-2.8412	0.0114236	-2.85954	-1.41604			Hhatl	-0.413789	-2.81792	0.0140557	-2.7955	-1.33218
Tlx2	-1.43973	-2.84887	0.0123552	-3.21522	-2.71269			Ccl9	-0.478489	-2.83548	0.0115615	-2.6838	-1.39328			Ttc23	-0.413084	-2.81769	0.0140621	-2.80886	-1.33153
Fabp12	-1.56283	-2.84546	0.0124402	-3.18418	-2.95432			Clec4a3	-0.657815	-2.82751	0.0117564	-2.7355	-1.57769			Zfp534	-1.205	-2.81413	0.0141596	-3.92964	-2.30537
Fblim1	-0.629975	-2.83619	0.012674	-2.72952	-1.54754			Chrnb4	1.33671	2.82538	0.011809	-3.26293	2.52574			Lce3f	-1.50851	-2.80704	0.0143562	-3.85861	-2.84517
Egf	-1.02555	-2.82456	0.0129737	-2.77126	-2.03573			Sphk1	-0.577929	-2.82497	0.0118192	-2.70521	-1.4927			Cybb	1.01939	2.8031	0.0144667	-3.3363	2.02706
Tspan2os	1.28879	2.82165	0.0130497	-3.00877	2.44323			Cdc42ep5	0.450016	2.81482	0.0120733	-2.71255	1.36605			Snhg17	-0.768027	-2.80131	0.0145172	-3.18338	-1.70294
Zfp957	1.41659	2.81869	0.0131275	-3.29825	2.66953			Erdr1	-0.518824	-2.80821	0.0122417	-3.08078	-1.43279			Oasl2	0.850165	2.79942	0.0145704	-2.84338	1.80271
Naip6	1.5038	2.80297	0.0135483	-3.20836	2.83588			Dnah8	-0.439408	-2.80777	0.0122528	-2.72101	-1.35605			Dffb	-0.538696	-2.7975	0.0146248	-2.97176	-1.45266
Ptprcap	-1.18928	-2.79622	0.0137328	-2.87186	-2.28039			1110006O24Rik	-0.707123	-2.8012	0.0124227	-2.87054	-1.63255			Mir6516	1.17332	2.79401	0.0147244	-3.9377	2.2553
Ccdc122	-0.425445	-2.78912	0.0139297	-2.95045	-1.34299			Snhg10	-0.452269	-2.80083	0.0124321	-2.73342	-1.36819			Prss57	-0.657696	-2.7766	0.0152312	-3.37217	-1.57756
9530020I12Rik	1.32403	2.78588	0.0140205	-3.28767	2.50364			Ckap2	-0.815214	-2.79959	0.0124646	-2.9205	-1.75956			C030007H22Rik	-0.972781	-2.77622	0.0152422	-3.59096	-1.96262
Abca17	0.922536	2.78115	0.0141541	-2.83537	1.89544			Lrrc74b	0.688404	2.79109	0.0126883	-2.89684	1.6115			Cd177	1.36696	2.77504	0.0152773	-3.89817	2.57926
4930593A02Rik	-1.15138	-2.77151	0.01443	-3.26553	-2.22126			Wfikkn2	-0.536289	-2.7906	0.0127012	-2.74866	-1.45024			Dyx1c1	-0.38267	-2.77325	0.0153304	-2.91371	-1.30375
Pde6c	-1.28533	-2.77078	0.0144512	-3.34725	-2.43737			Exoc3l4	-0.527666	-2.78831	0.0127622	-2.78742	-1.4416			Myl2	-0.892499	-2.76974	0.0154352	-3.21379	-1.85639
Grb7	-0.483602	-2.76912	0.0144992	-2.88459	-1.39823			Tcf24	-0.974465	-2.78714	0.0127933	-3.05796	-1.96491			Il31ra	1.83234	2.76925	0.01545	-3.80056	3.56114
5330411J11Rik	-1.39887	-2.76635	0.0145799	-3.11741	-2.63694			1700023F06Rik	-0.449982	-2.78455	0.0128628	-2.76783	-1.36602			Col18a1	0.551558	2.76813	0.0154837	-2.91807	1.46567
Rps15a-ps4	0.675073	2.75749	0.0148406	-2.93893	1.59668			Chek1	-0.792814	-2.76927	0.0132801	-2.92953	-1.73245			5031434C07Rik	-1.08318	-2.76371	0.0156171	-3.95734	-2.1187
Cct8l1	-1.22384	-2.75335	0.014964	-3.23252	-2.33567			Pik3c2g	1.2274	2.76635	0.0133613	-3.38102	2.34145			Ccr6	1.61956	2.7613	0.0156904	-3.87183	3.07282
AV051173	-1.36906	-2.75331	0.0149652	-3.08343	-2.58302			Clec2d	0.695191	2.76603	0.0133701	-2.78947	1.6191			Spata3	-0.855379	-2.76062	0.0157109	-3.39722	-1.80923
Olfr324	-1.15719	-2.75244	0.0149915	-3.28355	-2.23022			Cd52	0.43998	2.75578	0.0136592	-2.82968	1.35659			Trmt61b	-0.398228	-2.74988	0.0160417	-2.91359	-1.31789
Gpr6	-0.510658	-2.75186	0.0150088	-3.01421	-1.4247			Cd48	-0.603236	-2.74475	0.0139768	-2.84762	-1.51912			C030023E24Rik	0.561942	2.74727	0.0161233	-3.3694	1.47626
Pdzd9	1.04866	2.74924	0.0150878	-2.92334	2.06861			Lefty2	-1.28312	-2.73521	0.0142575	-3.25609	-2.43364			Trim17	0.574553	2.74065	0.0163316	-3.15152	1.48922
Cd40	-0.745685	-2.74571	0.0151946	-2.90743	-1.67677			4930549G23Rik	1.196	2.7339	0.0142964	-3.56832	2.29103			Cdh15	-0.383524	-2.74032	0.0163418	-2.91438	-1.30452
Piwil1	-1.04401	-2.74008	0.0153666	-3.03694	-2.06195			D5Ertd615e	0.419357	2.73182	0.0143585	-2.94768	1.33733			Klk8	-0.549072	-2.7364	0.0164665	-2.92475	-1.46314
Gm10371	1.23095	2.73713	0.0154575	-3.34248	2.34721			Dapl1	-1.21801	-2.72867	0.0144529	-3.31372	-2.32626			Cxcr2	-0.488222	-2.73573	0.0164882	-2.9289	-1.40272
Gm8801	1.40359	2.70902	0.0163498	-3.30943	2.6456			Pnpla3	0.42715	2.72645	0.01452	-2.85421	1.34457			Mir760	1.21524	2.73557	0.0164931	-3.8529	2.32179
Sell	1.54488	2.70225	0.0165722	-3.26218	2.9178			Tlr6	0.818209	2.72569	0.014543	-2.96475	1.76322			Rasef	0.931068	2.73316	0.0165702	-3.44709	1.90669
Arl11	1.17512	2.69823	0.0167056	-2.97635	2.25812			Clec4n	1.2507	2.72428	0.0145855	-3.25397	2.37957			4930546K05Rik	-1.19769	-2.72776	0.0167447	-3.96433	-2.29372
Apol9a	-1.29319	-2.69659	0.0167602	-3.26301	-2.45069			Nlrp12	-1.32124	-2.7167	0.0148174	-3.39049	-2.4988			Fam228b	-0.423564	-2.71608	0.0171279	-2.9642	-1.34124
D030025E07Rik	1.21508	2.69499	0.0168136	-3.42321	2.32154			1810009A15Rik	-1.34079	-2.70306	0.0152434	-3.39169	-2.5329			Ace3	-1.41268	-2.71196	0.0172652	-3.7972	-2.66231
Grin1os	0.804475	2.69309	0.0168776	-3.04954	1.74651			Snora44	-1.33952	-2.68807	0.015725	-3.67748	-2.53067			Ckap2	0.837235	2.70781	0.0174045	-3.42493	1.78662
Gm20324	-0.800569	-2.69112	0.016944	-3.18541	-1.74179			Gpr151	0.422999	2.67913	0.0160194	-2.93173	1.34071			Dbh	-1.07779	-2.69431	0.0178653	-3.98498	-2.1108
Stkld1	-1.18981	-2.68735	0.0170718	-3.179	-2.28123			Agpat2	-0.424538	-2.67664	0.0161022	-2.93788	-1.34214			Shisa6	0.818578	2.69345	0.017895	-2.98495	1.76367
Drd3	-1.00576	-2.67987	0.0173279	-3.04843	-2.008			Kiss1	-0.516653	-2.67432	0.0161797	-2.93984	-1.43063			1700013F07Rik	-0.635289	-2.68846	0.0180684	-3.20718	-1.55325
Cntrl	-0.414446	-2.67722	0.0174197	-3.1323	-1.33279			Cmc4	-0.384336	-2.67155	0.0162729	-2.94948	-1.30526			Map3k8	-0.649008	-2.68341	0.0182456	-3.4045	-1.56809
9630013K17Rik	-1.27396	-2.67676	0.0174356	-3.42921	-2.41825			Mdh1b	0.642903	2.67081	0.0162979	-2.95138	1.56147			Csf3r	0.418667	2.68042	0.0183514	-3.01771	1.33669
Mir5112	1.2568	2.66777	0.0177502	-3.29857	2.38966			Slc2a10	-0.480921	-2.66684	0.0164324	-2.96841	-1.39563			Gm7694	0.75968	2.68003	0.0183654	-3.13682	1.69312
1700007L15Rik	-0.960616	-2.66604	0.0178114	-3.01565	-1.94614			Gpat2	-1.10769	-2.66179	0.016605	-3.38356	-2.155			Tet1	0.537863	2.67802	0.018437	-3.01168	1.45182
9230117E06Rik	1.21072	2.66274	0.0179289	-3.45104	2.31453			Rassf6	-0.726186	-2.66165	0.0166098	-2.97398	-1.65426			Brca1	-0.424246	-2.67753	0.0184544	-3.01673	-1.34187
Ces1g	1.28136	2.65749	0.018117	-3.40809	2.43067			Ankrd7	1.46913	2.66118	0.0166259	-3.51946	2.76856			Smco1	1.77926	2.67615	0.0185036	-3.67031	3.4325
Tomm6os	0.483607	2.65652	0.018152	-3.0784	1.39824			Dlx4	-1.26327	-2.6587	0.0167115	-3.49101	-2.40038			Zfp607	-0.757439	-2.66781	0.0188043	-3.29835	-1.69049
C230037L18Rik	-0.741702	-2.64799	0.0184625	-3.02561	-1.67215			Rnase6	0.992635	2.64458	0.0172068	-3.19148	1.98982			Npm3	-0.430532	-2.66604	0.0188685	-3.04871	-1.34773
Aqp6	1.17417	2.63745	0.018853	-3.22157	2.25663			Spata17	-0.896644	-2.64025	0.0173612	-3.36385	-1.86173			Msx3	-0.809677	-2.6624	0.0190016	-3.52923	-1.75282
Npff	-1.55284	-2.63738	0.0188557	-3.31537	-2.93395			Rapsn	-0.787617	-2.63491	0.0175538	-3.11507	-1.72622			Folr2	0.973222	2.65841	0.0191485	-3.5914	1.96322
Cxcl1	1.20433	2.63377	0.0189913	-3.43582	2.3043			Snord99	-1.25747	-2.61432	0.0183152	-3.73281	-2.39076			Myh8	0.725606	2.65582	0.0192448	-3.71512	1.6536
Mir99ahg	0.590186	2.63332	0.0190079	-3.04891	1.50544			Top2a	0.57165	2.60257	0.0187637	-3.11556	1.48622			Snord104	-0.532722	-2.65547	0.0192576	-3.13611	-1.44666
LOC100503496	1.21392	2.63182	0.0190648	-3.43758	2.31967			Igsf5	-0.551691	-2.59908	0.0188991	-3.15307	-1.4658			Nkd2	0.778804	2.65463	0.0192889	-3.1914	1.71571
9530027J09Rik	1.09599	2.62968	0.019146	-3.48886	2.13759			2810403D21Rik	1.35545	2.59637	0.0190047	-3.30579	2.55877			Il20ra	-1.07928	-2.65028	0.0194515	-3.3963	-2.11298
Cav3	1.36556	2.6236	0.0193782	-3.18259	2.57676			Dera	-0.4096	-2.59543	0.0190415	-3.10043	-1.32832			Lsp1	0.388056	2.64683	0.0195817	-3.06057	1.30863
4632428C04Rik	-0.803751	-2.62232	0.0194276	-3.10955	-1.74563			Muc5b	1.40489	2.5952	0.0190505	-3.71839	2.64797			1700022H01Rik	0.774951	2.64439	0.0196738	-3.53558	1.71113
Cep152	-0.508558	-2.61977	0.0195261	-3.10657	-1.42263			9130008F23Rik	-1.42769	-2.59501	0.0190581	-3.66868	-2.69016			Nid2	0.437524	2.643	0.019727	-3.16065	1.35428
Igf2bp2	-0.900632	-2.61587	0.0196774	-3.1396	-1.86688			Pax1	-1.20575	-2.59384	0.019104	-3.54736	-2.30657			Mrc2	0.48062	2.64204	0.0197634	-3.07182	1.39534
Ccdc15	-0.441659	-2.61182	0.0198362	-3.12377	-1.35817			2210039B01Rik	0.483955	2.59096	0.0192176	-3.07362	1.39857			Ccdc18	-0.436702	-2.64142	0.0197869	-3.14712	-1.35351
2610020C07Rik	-0.562598	-2.60911	0.0199431	-3.08328	-1.47693			Slc9a3	-0.912346	-2.58918	0.0192881	-3.21925	-1.8821			Chrna2	0.858346	2.64041	0.0198258	-3.21578	1.81296
Plac8	1.22581	2.60802	0.0199861	-3.28772	2.33887			H2-T10	0.496421	2.58882	0.019302	-3.11905	1.41071			Adamts1	0.508876	2.63966	0.0198542	-3.09051	1.42294
Fam187a	1.40882	2.60683	0.0200332	-3.37644	2.6552			Ager	1.49517	2.58749	0.0193549	-3.62947	2.81897			Hcn4	0.760467	2.63643	0.0199783	-3.08082	1.69404
Capn9	1.08443	2.60313	0.0201806	-3.24321	2.12054			Exd1	-0.447911	-2.58635	0.0194003	-3.07961	-1.36406			Gm19689	-1.43806	-2.6344	0.0200567	-3.92409	-2.70956
Gadd45g	-0.387219	-2.60229	0.0202141	-3.65141	-1.30787			Mettl21e	1.3134	2.58549	0.0194347	-3.73506	2.48527			Ntng1	0.416942	2.63388	0.0200769	-3.11202	1.33509
Mypn	-0.443755	-2.60018	0.0202987	-3.15264	-1.36014			Gm2011	-0.726369	-2.58354	0.0195129	-3.2127	-1.65447			4930563E18Rik	-1.52396	-2.63307	0.0201081	-3.88471	-2.87579
Tlr12	-0.49076	-2.59944	0.0203287	-3.12271	-1.40518			F2rl3	-1.31499	-2.57493	0.0198606	-3.47088	-2.488			4931402G19Rik	1.16069	2.6282	0.0202979	-3.97442	2.23564
Gm10636	-1.39576	-2.59091	0.0206748	-3.34265	-2.63127			Gm5088	1.13435	2.57014	0.0200572	-3.46344	2.19519			Abcc9	0.382812	2.625	0.0204234	-3.12166	1.30388
Cped1	-0.392018	-2.5906	0.0206873	-3.30328	-1.31223			Mtl5	1.3222	2.57006	0.0200604	-3.54546	2.50047			Bpifb6	1.04082	2.62452	0.0204424	-4.01295	2.0574
Ces2g	-1.24284	-2.58823	0.0207846	-3.24141	-2.36664			Galnt15	0.384656	2.56295	0.0203552	-3.19464	1.30555			Siah3	0.810645	2.62116	0.0205752	-3.40646	1.75399
Pla2g2d	0.725623	2.58421	0.0209507	-3.17492	1.65362			Pof1b	1.42137	2.56246	0.0203753	-3.53923	2.6784			Them7	-1.07148	-2.61674	0.020751	-4.01608	-2.10159
Anxa13	1.09092	2.58203	0.0210412	-3.52954	2.1301			Lyzl6	-1.14577	-2.56053	0.0204563	-3.77758	-2.21264			Dnah7b	0.469103	2.61625	0.0207708	-3.19309	1.38425
Hist4h4	1.09959	2.58018	0.0211182	-3.49305	2.14294			Gipc2	-0.797088	-2.56024	0.0204683	-3.2097	-1.73759			Gm4737	-1.31705	-2.61415	0.020855	-3.82225	-2.49156
Atp8b5	1.18158	2.57932	0.021154	-3.28094	2.26825			D730005E14Rik	1.29819	2.55893	0.0205233	-3.55274	2.4592			4933412O06Rik	-0.582847	-2.6066	0.0211603	-3.20166	-1.4978
Arl4d	-0.529346	-2.57864	0.0211824	-3.75666	-1.44327			Tfap2b	-0.625876	-2.55789	0.0205673	-3.13241	-1.54315			Wnt2b	0.435975	2.60651	0.0211638	-3.17125	1.35282
Slc5a12	1.55157	2.57311	0.0214153	-3.27083	2.93137			Gm6297	0.465254	2.55371	0.020744	-3.13073	1.38056			Prox1	0.578576	2.60538	0.0212101	-3.12444	1.49337
Abcb11	-1.15352	-2.56811	0.021628	-3.53269	-2.22456			Snora64	-1.64994	-2.55075	0.0208703	-3.60356	-3.13821			Itgax	0.756221	2.60238	0.0213327	-3.36697	1.68906
Fam83d	-0.728794	-2.5675	0.021654	-3.14728	-1.65725			Maff	-0.395997	-2.55051	0.0208805	-3.13462	-1.31585			Dnah17	1.48975	2.59946	0.0214531	-3.73338	2.80841
Slc4a11	0.389733	2.56666	0.0216897	-3.4289	1.31015			Gm12250	1.13947	2.54696	0.021033	-3.3371	2.203			Pappa2	1.41992	2.59561	0.0216127	-3.64259	2.67572
Snora30	-1.47417	-2.56051	0.021955	-3.44075	-2.77824			Mamdc4	1.48538	2.53142	0.0217123	-3.43363	2.79991			Vwf	0.628305	2.59337	0.0217059	-3.19597	1.54575
Cyp2a5	-1.24324	-2.55944	0.0220012	-3.30508	-2.3673			Ddias	0.498735	2.52876	0.0218305	-3.20724	1.41297			Proz	0.400715	2.58727	0.0219619	-3.14481	1.32016
Slc18a3	-1.01855	-2.55902	0.0220196	-3.17555	-2.02588			Rnaset2b	-0.741102	-2.52755	0.0218846	-3.17226	-1.67145			Pcdhga8	0.433804	2.58446	0.0220809	-3.18921	1.35079
Gm6194	1.51319	2.55282	0.0222904	-3.43501	2.8544			Olfr658	1.30096	2.52742	0.0218902	-3.7738	2.46392			Synpr	-0.445128	-2.58314	0.0221371	-3.33954	-1.36143
BC055111	1.06584	2.5528	0.0222914	-3.28224	2.09339			Gpr139	0.667382	2.52463	0.0220152	-3.29429	1.58819			Bub1b	0.670973	2.58292	0.0221467	-3.41417	1.59215
Olfr1507	-0.951815	-2.54232	0.0227568	-3.22334	-1.9343			2810417H13Rik	1.14197	2.52345	0.0220684	-3.59592	2.20682			Gm10371	1.23586	2.57999	0.0222718	-3.99058	2.35523
Ntrk1	-1.09785	-2.54123	0.0228059	-3.22179	-2.14035			Gm12018	1.0407	2.52261	0.0221064	-3.66784	2.05723			Foxl2	0.533283	2.57899	0.0223145	-3.382	1.44722
Gm11110	-0.5465	-2.54106	0.0228134	-3.19099	-1.46054			Gins2	-0.808333	-2.51834	0.0222999	-3.24561	-1.75119			1700113H08Rik	-1.0681	-2.57759	0.0223745	-4.03185	-2.09667
Adgre4	1.24575	2.53993	0.022864	-3.43059	2.37141			Upk3a	1.22789	2.516	0.0224064	-3.7876	2.34225			Caprin2	0.379659	2.5745	0.0225076	-3.24717	1.30103
Mei4	-0.475114	-2.53677	0.023007	-3.27328	-1.39003			Fhl5	-1.41115	-2.51462	0.0224699	-3.60959	-2.65949			Pkd1l2	1.05914	2.57008	0.0226997	-3.82993	2.08368
Gm10451	-1.35339	-2.53356	0.023153	-3.25368	-2.55512			1700020D05Rik	1.2273	2.51397	0.0224997	-3.78895	2.34129			Mmp15	0.400145	2.5671	0.02283	-3.28812	1.31964
4930509E16Rik	1.41905	2.53137	0.0232531	-3.51557	2.67409			Gm6313	0.73758	2.51355	0.0225189	-3.24294	1.66738			Snord65	1.1642	2.56678	0.0228439	-3.9557	2.24109
Zfp202	-0.38725	-2.53105	0.0232675	-3.50216	-1.3079			Pdzk1ip1	-1.13126	-2.51227	0.0225777	-3.48072	-2.1905			Gm5640	1.2294	2.55609	0.0233174	-4.00099	2.34469
Siglec15	-1.1474	-2.52129	0.0237191	-3.57305	-2.21514			F930015N05Rik	-0.421074	-2.50963	0.0226998	-3.20814	-1.33892			Map3k15	-0.668473	-2.55427	0.0233992	-3.4258	-1.58939
4933405L10Rik	-1.17018	-2.51743	0.0238997	-3.29597	-2.2504			Erp27	-1.53269	-2.50827	0.0227629	-3.65417	-2.89324			Esm1	-0.648001	-2.54413	0.0238585	-3.55488	-1.567
Gm5820	0.712691	2.51342	0.0240888	-3.22765	1.63886			Hmga1	-0.415566	-2.50536	0.0228981	-3.20426	-1.33382			Dspp	0.959959	2.54343	0.0238907	-3.87952	1.94525
Kcna10	1.28864	2.51179	0.0241663	-3.50655	2.44298			2210010C04Rik	-1.29343	-2.49653	0.0233136	-3.53989	-2.45109			Icos	1.15277	2.54231	0.0239421	-4.01147	2.22341
Zfp872	-1.34103	-2.51076	0.0242153	-3.43376	-2.53332			1700022H01Rik	0.804096	2.49574	0.023351	-3.38003	1.74605			Olfr212	-1.12554	-2.53784	0.024148	-3.90776	-2.18184
Syngr4	-1.33815	-2.51033	0.0242357	-3.42335	-2.52826			Il1rl2	0.817891	2.49533	0.0233706	-3.36513	1.76283			Runx2	0.541038	2.53462	0.0242977	-3.49045	1.45502
Rsrp1	-0.490635	-2.50773	0.0243597	-4.19524	-1.40506			Fanca	-0.542624	-2.49231	0.0235149	-3.2979	-1.45662			Mfap5	-0.73594	-2.53361	0.0243444	-3.66296	-1.66548
Oasl2	0.56906	2.50515	0.0244835	-3.53443	1.48356			Tm6sf2	-1.30075	-2.49126	0.0235652	-3.62802	-2.46356			Tmem178b	0.507151	2.53331	0.0243586	-3.30937	1.42124
Arc	-0.624329	-2.50322	0.0245768	-4.31647	-1.54149			Slc45a2	-1.29965	-2.47999	0.0241116	-3.45136	-2.46168			Gm14005	-0.825628	-2.52573	0.0247149	-3.65725	-1.77231
Lif	-0.634811	-2.50296	0.0245893	-3.25477	-1.55273			Myl1	-1.22927	-2.47828	0.0241952	-3.38474	-2.34448			Gm13031	-0.515194	-2.52529	0.0247355	-3.37221	-1.42919
4930474G06Rik	-0.954941	-2.49876	0.0247929	-3.43441	-1.9385			Sgk2	0.57783	2.47806	0.0242062	-3.24631	1.4926			Gm10649	0.812534	2.52415	0.0247898	-3.67999	1.75629
Muc6	-1.14364	-2.49738	0.0248602	-3.59363	-2.20938			Mfsd6l	1.31063	2.47528	0.0243433	-3.6512	2.48051			Cpvl	-1.06299	-2.52371	0.0248108	-3.88445	-2.08925
A730018C14Rik	-1.07807	-2.49153	0.025147	-3.46784	-2.11121			Gm17762	0.641031	2.46799	0.0247064	-3.27897	1.55944			Angpt2	0.731726	2.51717	0.0251231	-3.41468	1.66063
Lrriq3	-0.649171	-2.48841	0.0253015	-3.2631	-1.56827			Gstt2	-0.479945	-2.46601	0.0248057	-3.37822	-1.39469			H2-DMb1	-0.378931	-2.51711	0.0251259	-3.25404	-1.30038
Abca14	-1.14561	-2.4857	0.0254363	-3.56933	-2.2124			Ajuba	-0.412502	-2.46348	0.0249334	-3.29663	-1.33099			Chrna5	1.20628	2.5169	0.0251362	-3.68248	2.30741
Gm7977	-1.13335	-2.48326	0.0255583	-3.57153	-2.19367			Fbxo40	1.09906	2.46086	0.0250665	-3.71547	2.14215			Gdf5	1.38025	2.51537	0.0252098	-3.82141	2.60313
Bmp8a	-1.25127	-2.48211	0.0256163	-3.45149	-2.38051			Erich4	-1.07259	-2.46022	0.025099	-3.59042	-2.10321			Gm9767	-0.830149	-2.51451	0.0252513	-3.80791	-1.77787
Adamts20	-0.405572	-2.48126	0.025659	-3.47609	-1.32461			Krt18	1.29887	2.45963	0.0251291	-3.62531	2.46036			Tep1	0.391537	2.51243	0.0253518	-3.25332	1.31179
Olfr18	-1.14177	-2.47256	0.0261003	-3.61499	-2.20652			Phf11b	0.918318	2.45738	0.0252438	-3.47229	1.88991			Tnni3	1.21891	2.50567	0.0256817	-3.91644	2.32771
Naip5	0.628334	2.46369	0.026557	-3.29972	1.54578			Hist1h2bh	1.33997	2.45628	0.0253	-3.73783	2.53147			Itgae	0.693585	2.50454	0.0257375	-3.66723	1.6173
Rab37	0.512972	2.46267	0.0266102	-3.31047	1.42699			Dupd1	-1.21698	-2.45342	0.0254473	-3.55849	-2.3246			Rpe65	-0.400293	-2.49902	0.0260104	-3.28192	-1.31978
Knstrn	-1.38953	-2.4605	0.0267234	-3.31573	-2.61994			Sp140	-0.409189	-2.45296	0.0254709	-3.60858	-1.32794			Acbd7	-0.675257	-2.49869	0.026027	-3.33402	-1.59688
Isl1	-0.619549	-2.45699	0.0269077	-3.34966	-1.5364			1110015O18Rik	1.21533	2.45247	0.0254961	-3.60947	2.32194			Ldoc1	0.529472	2.48962	0.0264818	-3.34023	1.4434
Apobr	-0.468465	-2.45173	0.0271858	-3.34537	-1.38364			Riiad1	-0.424696	-2.45115	0.0255645	-3.33408	-1.34229			Tmigd1	1.6277	2.48433	0.0267503	-3.98093	3.0902
Idi2	-1.33543	-2.4504	0.0272567	-3.57323	-2.52352			Anxa1	-0.595077	-2.45027	0.0256104	-3.29562	-1.51055			BC055402	-1.33206	-2.46812	0.0275906	-3.91874	-2.51762
Gm15328	1.26607	2.44845	0.0273608	-3.47669	2.40505			Rtp2	-1.19413	-2.45006	0.0256212	-3.68923	-2.28807			Ttc16	-1.09786	-2.46533	0.0277377	-3.85496	-2.14037
Gm7244	-1.02894	-2.44539	0.0275251	-3.64598	-2.04052			Rpgrip1	-0.531612	-2.448	0.0257279	-3.30274	-1.44554			Mmp2	0.459816	2.46179	0.0279255	-3.32553	1.37537
Mir8115	-1.02894	-2.44539	0.0275251	-3.64598	-2.04052			Ms4a4c	-1.07455	-2.44737	0.025761	-3.69942	-2.10607			Gsto2	-0.529342	-2.46084	0.0279764	-3.38894	-1.44327
Cdkn3	-0.687855	-2.44526	0.027532	-3.32602	-1.61089			Tdrd1	0.500307	2.44539	0.0258643	-3.29745	1.41451			Lipk	1.21994	2.45923	0.0280621	-4.0699	2.32938
Lyve1	0.664322	2.44331	0.0276369	-3.36756	1.58482			Hsbp1l1	0.508809	2.4435	0.0259637	-3.35426	1.42288			Asb5	-0.449753	-2.45811	0.0281223	-3.40972	-1.36581
Insm2	1.09095	2.44039	0.027795	-3.43297	2.13014			Trim7	-0.561448	-2.44215	0.0260348	-3.31308	-1.47575			Sgol1	1.02757	2.45787	0.0281348	-3.7869	2.03858
Pax1	-1.40627	-2.43376	0.0281572	-3.55354	-2.6505			Vmn2r1	0.942145	2.43735	0.0262888	-3.46147	1.92138			Rilp	-0.537202	-2.45116	0.028497	-3.38646	-1.45116
C5ar1	0.629237	2.43242	0.0282307	-3.34595	1.54675			9030612E09Rik	0.402515	2.43141	0.0266066	-3.33883	1.32181			Apol9b	1.09605	2.44862	0.0286351	-3.92331	2.13769
Gm13710	-1.0891	-2.43241	0.0282313	-3.47239	-2.12741			Tbx6	0.919574	2.43035	0.0266636	-3.53278	1.89156			Ccdc77	-0.448061	-2.44669	0.0287406	-3.41889	-1.36421
Nrk	-1.34652	-2.43137	0.0282887	-3.59097	-2.54299			Gm12070	-0.48148	-2.42199	0.0271177	-3.74122	-1.39617			Treml2	0.677004	2.44589	0.0287841	-3.64493	1.59882
4933407I05Rik	-1.28533	-2.4272	0.0285199	-3.58161	-2.43738			AB124611	-1.13221	-2.41582	0.0274572	-3.57856	-2.19195			Sh2d1a	-1.25904	-2.4451	0.0288273	-4.02279	-2.39336
Tusc5	0.54681	2.4242	0.0286872	-3.35697	1.46085			C430002N11Rik	1.11215	2.41209	0.0276644	-3.8645	2.16167			Pthlh	-0.447716	-2.44233	0.0289799	-3.35381	-1.36388
Dgkeos	1.37748	2.42239	0.0287885	-3.47742	2.59814			Crlf1	-0.78196	-2.40551	0.0280338	-3.37853	-1.71947			AI662270	0.768313	2.43529	0.0293708	-3.67695	1.70328
Ikzf3	-1.17782	-2.42129	0.0288506	-3.52016	-2.26235			Mir568	-0.786555	-2.40535	0.028043	-3.4571	-1.72495			Gm13051	-1.52157	-2.42948	0.0296967	-3.99305	-2.87103
Acoxl	-1.14958	-2.42061	0.0288889	-3.4937	-2.21849			Gm6787	-1.13343	-2.40245	0.0282073	-3.59287	-2.19379			Tmco5	-0.652104	-2.42321	0.0300529	-3.43387	-1.57146
Gm5105	1.34098	2.41979	0.0289346	-3.46895	2.53324			Ebf3	-1.14715	-2.3992	0.0283927	-3.40035	-2.21475			Lrp5	0.522323	2.42174	0.0301369	-3.40896	1.43627
1700021N21Rik	-0.570249	-2.41632	0.0291314	-3.36873	-1.48478			Anxa13	-1.26931	-2.39894	0.0284076	-3.81964	-2.41047			Cenpw	-0.547068	-2.42043	0.0302117	-3.38406	-1.46111
Slco5a1	-0.381253	-2.41101	0.0294339	-3.50214	-1.30247			Slc6a12	-0.650426	-2.39143	0.0288397	-3.37538	-1.56963			Grap2	0.995764	2.41688	0.030416	-3.91577	1.99414
Scnn1b	-0.834288	-2.41021	0.0294798	-3.3951	-1.78298			Galr2	1.23776	2.39015	0.0289141	-3.58064	2.35832			Tpcn2	0.541598	2.41659	0.0304329	-3.58687	1.45558
AW549542	1.15899	2.4069	0.0296705	-3.48554	2.23301			4632427E13Rik	-0.796363	-2.38928	0.028965	-3.48309	-1.73672			Cnr2	0.444879	2.41533	0.0305057	-3.52067	1.3612
Zfp442	-0.441866	-2.40441	0.0298144	-3.62247	-1.35836			Aurkc	1.11532	2.38629	0.0291398	-3.69475	2.16643			Slc17a9	1.42276	2.41419	0.0305718	-3.94093	2.68099
Gm648	1.09599	2.40294	0.0299002	-3.48753	2.13759			Pi16	0.698956	2.37629	0.0297308	-3.50015	1.62333			Clec4a1	1.25089	2.40053	0.0313743	-3.89149	2.37989
Wif1	-0.508266	-2.40165	0.0299753	-3.39444	-1.42234			Ifit1	0.43846	2.37343	0.0299018	-3.50913	1.35516			Gm15545	-1.24392	-2.39671	0.0316024	-3.89883	-2.36842
Ropn1l	0.480182	2.40164	0.0299757	-3.416	1.39492			Cfap126	0.715656	2.37141	0.0300234	-3.47639	1.64223			Speer4d	-1.16366	-2.39505	0.0317017	-4.05005	-2.24025
Itgb6	-1.10001	-2.4006	0.0300366	-3.4617	-2.14356			4930519F09Rik	-0.500234	-2.37003	0.0301069	-3.40748	-1.41444			Prg4	-0.884842	-2.39434	0.0317447	-3.75378	-1.84656
H60b	-1.38619	-2.40001	0.030071	-3.60117	-2.61387			Nhlrc4	-1.01095	-2.36681	0.0303021	-3.59727	-2.01523			Mastl	0.612895	2.39185	0.0318949	-3.50005	1.52932
Atp8b1	-0.598356	-2.3978	0.0302007	-3.44059	-1.51399			1700012D14Rik	1.16366	2.35977	0.0307323	-3.60696	2.24024			Prdm16	0.394913	2.3867	0.0322071	-3.52021	1.31486
4930546C10Rik	-1.33033	-2.39763	0.0302104	-3.60618	-2.51461			Pp2d1	0.720486	2.35802	0.0308402	-3.50886	1.64774			Lect1	-0.429214	-2.38133	0.0325362	-3.44097	-1.3465
Apol9b	1.51462	2.39553	0.0303341	-3.51108	2.85723			Nlrc5	0.625947	2.35196	0.0312167	-3.49226	1.54322			Gm14092	-1.08068	-2.38097	0.0325587	-4.04938	-2.11503
Stat5a	-0.601665	-2.3904	0.0306382	-3.49616	-1.51747			Arid3c	-0.716982	-2.35052	0.031307	-3.53973	-1.64374			Col4a6	0.815566	2.37684	0.0328138	-3.69173	1.75999
Fbxw10	-1.03685	-2.388	0.0307812	-3.40811	-2.05175			Krt7	0.999461	2.34935	0.0313802	-3.68796	1.99925			Bub1	1.04847	2.37679	0.0328174	-3.88162	2.06833
Atp6ap1l	-0.444893	-2.38755	0.0308083	-3.88646	-1.36121			AI607873	1.13566	2.34651	0.0315591	-3.74563	2.1972			Slc47a1	-1.78817	-2.3763	0.0328474	-4.04229	-3.45377
A630023P12Rik	0.618959	2.38719	0.0308298	-3.41217	1.53577			Bhlhe23	-0.680692	-2.34502	0.0316532	-3.53981	-1.60291			Gm10012	-0.567316	-2.37581	0.0328778	-3.4663	-1.48176
Dsp	-0.698153	-2.38387	0.0310291	-3.72348	-1.62243			Ccl24	-1.10413	-2.3421	0.0318383	-3.6281	-2.14969			Pear1	0.521068	2.3756	0.0328913	-3.44827	1.43502
Slc5a7	-0.494193	-2.3795	0.0312937	-3.71244	-1.40853			Dhrs9	1.10176	2.34138	0.0318842	-3.91024	2.14616			Tmprss11a	-1.09203	-2.37514	0.03292	-3.86408	-2.13174
Eme1	1.27333	2.37942	0.031298	-3.5677	2.41719			Prss43	0.984373	2.34069	0.0319283	-3.69549	1.97845			Atad2	0.405357	2.36806	0.0333635	-3.45618	1.32442
2310005A03Rik	-1.02083	-2.37539	0.031544	-3.70537	-2.02909			Abcb11	1.10148	2.33889	0.0320435	-3.91185	2.14575			Papl	0.754175	2.3629	0.0336905	-3.72902	1.68667
Birc5	-0.6145	-2.37028	0.0318584	-3.43434	-1.53103			Doc2g	0.446143	2.3381	0.0320944	-3.45292	1.36239			Tbx2	0.591443	2.36277	0.0336986	-3.56085	1.50675
Lcn2	2.08776	2.36878	0.0319508	-3.53173	4.25088			Smkr-ps	-1.24245	-2.32929	0.0326634	-3.75359	-2.36601			Rtn4r	0.468573	2.36183	0.0337588	-3.46894	1.38374
Musk	-0.607339	-2.3662	0.0321115	-3.51503	-1.52345			Apoh	-0.531114	-2.32923	0.0326675	-3.48257	-1.44505			Fbxl12os	-0.389603	-2.36172	0.0337653	-3.4665	-1.31003
Accsl	-1.20341	-2.36147	0.032407	-3.59863	-2.30283			Cfap221	-1.25422	-2.3273	0.0327936	-3.78534	-2.38538			Omd	-0.431095	-2.36149	0.03378	-3.49877	-1.34826
Gm10012	-0.694327	-2.36143	0.0324093	-3.49799	-1.61813			1700024F13Rik	-1.44513	-2.32652	0.0328444	-3.74182	-2.72288			1700016C15Rik	1.27587	2.35694	0.0340719	-4.06056	2.42145
Egr2	-0.631789	-2.36002	0.0324979	-3.9242	-1.54948			C2	-0.451443	-2.32468	0.0329653	-3.50501	-1.36741			Ackr4	0.963078	2.35556	0.0341604	-3.93035	1.94946
Ch25h	0.720154	2.34133	0.0336949	-3.47402	1.64736			4931408D14Rik	0.525005	2.32318	0.0330641	-3.47758	1.43894			Mir212	1.30284	2.35469	0.0342168	-4.03482	2.46713
Ano7	-0.797295	-2.33817	0.0339015	-3.52907	-1.73784			AV039307	-0.920551	-2.32218	0.0331299	-3.59495	-1.89284			Otp	1.47104	2.3514	0.0344304	-3.98622	2.77221
Ptgdr2	-1.20972	-2.33687	0.0339864	-3.67125	-2.31293			Scn10a	1.04817	2.31917	0.0333295	-3.73975	2.0679			Plek2	-0.577517	-2.3512	0.0344433	-3.6555	-1.49228
Lilrb4a	1.00806	2.33393	0.0341803	-3.58522	2.0112			3110021A11Rik	1.04333	2.3187	0.0333605	-3.79345	2.06098			Pdcd1	0.787193	2.35086	0.0344651	-3.9195	1.72571
Abi3bp	-0.465823	-2.33364	0.0341995	-3.82908	-1.3811			S100a9	0.765047	2.31755	0.0334371	-3.53638	1.69943			Rsg1	0.634508	2.34969	0.0345416	-3.72505	1.55241
Cd70	-1.08149	-2.33292	0.034247	-3.61566	-2.11622			Tssk6	-0.698778	-2.31386	0.0336839	-3.51558	-1.62313			Gm6402	-0.381549	-2.34941	0.0345594	-3.48449	-1.30274
Ftx	-0.455716	-2.33004	0.0344377	-3.56098	-1.37146			1700026J14Rik	-1.25971	-2.31368	0.0336959	-3.78008	-2.39447			1500017E21Rik	-0.702409	-2.34846	0.0346216	-3.78198	-1.62722
D930015M05Rik	-1.34476	-2.32986	0.0344497	-3.65881	-2.53988			Ceacam19	-0.845297	-2.31283	0.0337531	-3.61908	-1.79663			Kif13b	0.497901	2.34813	0.0346429	-3.63637	1.41216
Gm7361	1.01774	2.32219	0.0349631	-3.60864	2.02474			Alas2	0.72511	2.30786	0.0340885	-3.81543	1.65303			Cdh5	0.489358	2.3466	0.0347433	-3.55557	1.40382
Depdc7	-0.401126	-2.32163	0.0350012	-3.56241	-1.32054			Gm11978	-1.27398	-2.30623	0.0341991	-3.72736	-2.41827			Mael	1.45139	2.34478	0.0348629	-4.05613	2.73472
Ldoc1	0.402944	2.31961	0.0351381	-3.76131	1.3222			Bpifb3	1.09545	2.30191	0.0344947	-3.93568	2.1368			Neurog1	1.02969	2.34408	0.0349086	-4.06655	2.04159
Sfrp4	0.604269	2.3175	0.0352813	-3.50714	1.52021			Gm14164	-0.58332	-2.29644	0.0348716	-3.62174	-1.49829			2810405F15Rik	-0.615873	-2.34397	0.0349164	-3.57823	-1.53248
4931440F15Rik	0.755339	2.31488	0.03546	-3.51203	1.68803			Gm11696	0.441869	2.28738	0.0355043	-3.5679	1.35836			Zzef1	0.499579	2.34339	0.034954	-3.64243	1.4138
Fam19a3	1.27242	2.31114	0.0357159	-3.70877	2.41566			Stab2	-0.717798	-2.28544	0.0356417	-3.55681	-1.64467			Sult6b1	-1.17627	-2.34275	0.0349968	-3.98091	-2.25991
Firre	-0.672687	-2.3109	0.0357326	-3.54952	-1.59404			Wnt9b	-0.831403	-2.28284	0.0358256	-3.65131	-1.77942			Dppa5a	-0.974927	-2.34103	0.0351102	-3.73408	-1.96554
2310020H05Rik	-1.36584	-2.30933	0.0358412	-3.62312	-2.57727			Tmem82	-0.923526	-2.27981	0.0360416	-3.67211	-1.89675			Odf3l1	1.46481	2.33939	0.0352192	-4.08434	2.76028
Trp63	0.555198	2.30773	0.0359516	-3.53571	1.46937			Cd209f	-0.643588	-2.27808	0.0361651	-3.57839	-1.56221			Slc24a2	0.555381	2.33663	0.0354027	-3.73401	1.46956
Leap2	-1.13274	-2.30089	0.0364278	-3.65952	-2.19274			A730043L09Rik	-0.883347	-2.27093	0.036681	-3.62005	-1.84465			Il1bos	1.18692	2.33573	0.0354629	-4.07638	2.27666
Atad3aos	0.731963	2.29083	0.0371399	-3.54401	1.6609			Slc47a1	-0.807538	-2.27048	0.036714	-3.58734	-1.75022			Parp14	0.573018	2.33566	0.0354674	-3.50171	1.48763
Nr0b1	-1.29775	-2.28625	0.0374678	-3.74059	-2.45846			Mir6972	1.42731	2.26951	0.0367849	-3.90432	2.68945			BC039966	-0.489866	-2.33543	0.0354829	-3.54584	-1.40431
Cldn22	-0.805274	-2.27527	0.0382663	-3.57985	-1.74748			Bcl2l12	0.584909	2.26899	0.0368226	-3.55471	1.49994			Actb	0.385522	2.33167	0.035735	-3.76816	1.30633
C130060K24Rik	-0.722495	-2.27247	0.038472	-3.56873	-1.65003			Cysltr1	0.640759	2.26834	0.03687	-3.57184	1.55915			Ccdc57	0.729066	2.3315	0.0357467	-3.60738	1.65757
Myzap	-0.842555	-2.27222	0.0384904	-3.56905	-1.79322			Smco4	-0.443754	-2.2561	0.0377728	-3.5939	-1.36014			Rassf4	0.480163	2.32972	0.0358666	-3.56577	1.3949
Best2	-1.00862	-2.27127	0.038561	-3.68136	-2.01199			Mpzl2	-0.614318	-2.2551	0.0378478	-3.5859	-1.53083			6030408B16Rik	-0.862534	-2.32648	0.0360864	-3.89222	-1.81823
Neurl3	-0.457228	-2.26775	0.0388215	-3.68876	-1.3729			Robo3	0.540244	2.25483	0.0378678	-3.58617	1.45422			Pole	0.87919	2.32635	0.0360949	-3.65874	1.83934
Zbp1	1.27572	2.26666	0.038903	-3.62655	2.42119			Mir703	-0.736256	-2.25061	0.0381848	-3.60315	-1.66585			Krt12	-0.564693	-2.32209	0.0363854	-3.51912	-1.47907
Tnfsf15	1.26384	2.26634	0.0389267	-3.64262	2.40134			Tnnt3	-2.13302	-2.25025	0.0382117	-3.83541	-4.38635			Rps15a-ps6	-0.413258	-2.32144	0.0364303	-3.52432	-1.33169
Gsx1	0.723455	2.26601	0.0389517	-3.58199	1.65113			Thbs1	-0.485433	-2.24917	0.0382933	-3.71412	-1.40001			Gm15645	-0.396443	-2.32097	0.0364621	-3.6471	-1.31626
Csl	0.9535	2.26227	0.0392315	-3.65849	1.93657			Tmco2	-1.22422	-2.24732	0.0384335	-3.89799	-2.33629			Cd19	1.60523	2.31931	0.0365763	-4.0435	3.04243
En2	-1.18228	-2.25982	0.0394162	-3.60757	-2.26934			Nyx	0.70002	2.24289	0.0387708	-3.61401	1.62453			Vsig10l	0.528395	2.31583	0.0368164	-3.54032	1.44232
Rd3l	0.743097	2.25959	0.0394333	-3.59333	1.67377			Ribc1	1.06715	2.24281	0.0387772	-3.70126	2.09528			Hc	-0.923286	-2.31486	0.0368836	-3.84683	-1.89643
Klrg1	0.629007	2.25672	0.0396506	-3.59795	1.5465			Tnfrsf9	-0.75226	-2.23807	0.0391413	-3.66508	-1.68443			D030045P18Rik	-1.10605	-2.31474	0.0368923	-3.9964	-2.15255
Slc43a1	-1.23468	-2.25553	0.039741	-3.66478	-2.35329			Il31ra	-1.17051	-2.23585	0.0393127	-3.89445	-2.25092			Stab2	-0.707112	-2.31139	0.0371252	-3.68175	-1.63253
Ascl3	1.15591	2.25357	0.0398901	-3.75462	2.22824			A4gnt	0.970838	2.2357	0.0393244	-3.65445	1.95998			2810404M03Rik	1.11471	2.30725	0.0374157	-4.09228	2.16552
Cpa2	0.383824	2.25228	0.0399887	-3.74402	1.3048			4933401D09Rik	-1.04297	-2.23508	0.0393723	-3.99323	-2.06046			H2-DMb2	-0.537452	-2.30675	0.0374509	-3.62489	-1.45141
B020004J07Rik	1.16942	2.24689	0.0404034	-3.73573	2.24921			Tsga13	1.20742	2.2342	0.0394408	-3.88326	2.30925			Gipc3	0.882065	2.30259	0.0377447	-3.88313	1.84301
Gm4532	0.947362	2.24645	0.0404374	-3.67297	1.92834			Cml2	-1.03389	-2.22667	0.040029	-3.74388	-2.04754			Tpx2	0.492649	2.30254	0.0377479	-3.58039	1.40703
Klf14	-0.615623	-2.24492	0.0405558	-3.63846	-1.53222			Crybb3	-0.697305	-2.22205	0.0403946	-3.62192	-1.62147			Mylpf	-0.50173	-2.30118	0.0378443	-3.59621	-1.41591
Il5ra	1.07251	2.2427	0.040728	-3.76833	2.10309			Aadat	0.718517	2.2178	0.0407332	-3.6808	1.64549			2310075C17Rik	-0.948313	-2.29981	0.0379418	-3.71353	-1.92961
4930426L09Rik	0.4809	2.24089	0.0408691	-3.6338	1.39561			St8sia3os	0.466022	2.21173	0.0412217	-3.63903	1.3813			Eya2	-0.408607	-2.29974	0.0379468	-3.57197	-1.3274
Sned1	-0.542627	-2.23891	0.041024	-3.69228	-1.45662			Gm17026	-1.07952	-2.2099	0.0413706	-3.84326	-2.11333			Eif2ak2	0.41083	2.29927	0.0379803	-3.56662	1.32945
S100a3	0.554547	2.23847	0.0410584	-3.61494	1.46871			Fndc7	0.684048	2.20907	0.041438	-3.69229	1.60664			Gprin3	0.383529	2.29551	0.0382493	-3.57957	1.30453
Catsper3	1.59594	2.23839	0.041065	-3.66829	3.02292			Iigp1	0.512475	2.20846	0.041487	-3.67658	1.4265			Vgll3	0.740604	2.29466	0.0383109	-3.71943	1.67088
Sele	1.43854	2.23772	0.0411176	-3.77972	2.71046			Gm5544	-1.17998	-2.20579	0.0417054	-3.87618	-2.26574			Sla2	-1.11865	-2.29175	0.0385203	-4.04951	-2.17144
Afp	-1.3858	-2.23685	0.0411856	-3.74606	-2.61316			Il4i1	-1.10717	-2.19943	0.0422287	-3.95346	-2.15422			G630090E17Rik	-1.21503	-2.2898	0.0386619	-3.91241	-2.32146
E030003E18Rik	-0.44156	-2.23522	0.0413144	-3.75166	-1.35807			5830444B04Rik	-1.02532	-2.19546	0.0425579	-3.78862	-2.03541			Kntc1	-0.445415	-2.28621	0.0389228	-3.57909	-1.36171
Rbp2	-1.30514	-2.22472	0.0421496	-3.65985	-2.47108			Adora3	-0.647656	-2.19463	0.0426273	-3.67065	-1.56662			Iigp1	0.459915	2.28441	0.0390544	-3.56936	1.37546
Trdn	-0.588935	-2.22468	0.0421534	-3.63774	-1.50414			Cyp26c1	-1.03388	-2.19194	0.042852	-4.01996	-2.04752			Slc16a14	0.526444	2.2843	0.0390623	-3.61704	1.44038
Ercc6l	-1.19456	-2.21979	0.0425478	-3.67837	-2.28874			LOC100861615	0.788348	2.19185	0.0428594	-3.77476	1.7271			Zfp408	0.43892	2.28002	0.0393769	-3.58105	1.35559
Sytl1	-0.830435	-2.21977	0.0425491	-3.64146	-1.77822			B230112J18Rik	-0.890194	-2.19091	0.0429388	-3.84042	-1.85343			Abcb11	-1.10297	-2.27997	0.0393805	-4.09639	-2.14796
Impg1	-1.03377	-2.21915	0.0425994	-3.73411	-2.04736			Gm20597	0.712126	2.18991	0.0430223	-3.66797	1.63822			Gnrh1	-0.952308	-2.27889	0.0394603	-3.60459	-1.93497
Cd8a	1.29101	2.21783	0.0427068	-3.80465	2.447			Ceacam-ps1	-1.00089	-2.18676	0.0432885	-3.88123	-2.00123			Becn2	-1.22926	-2.27506	0.0397446	-3.99154	-2.34446
Sh3bgr	-0.734045	-2.21739	0.0427425	-3.68973	-1.6633			2810405F15Rik	-0.805788	-2.18476	0.0434581	-3.72457	-1.7481			Maml2	0.468141	2.27368	0.0398476	-3.62078	1.38333
5730408K05Rik	-0.894133	-2.21715	0.0427621	-3.68944	-1.85849			E330034G19Rik	1.11857	2.18245	0.0436549	-3.82498	2.17131			Gm14023	1.19084	2.27215	0.039962	-3.89397	2.28285
Galr3	-1.08414	-2.21385	0.0430318	-3.67663	-2.1201			Cxcl11	1.17051	2.17898	0.0439521	-3.95439	2.25091			Cacna1s	0.589028	2.27187	0.0399827	-3.75547	1.50423
Dhx58	0.674264	2.2128	0.0431181	-3.69782	1.59578			C1qtnf9	-1.18309	-2.17786	0.0440481	-3.73531	-2.27062			Slc28a3	-0.921266	-2.27116	0.0400359	-3.90753	-1.89378
2610318N02Rik	-0.50567	-2.21237	0.0431534	-3.67564	-1.41978			P2ry1	-0.399572	-2.17765	0.0440662	-3.70286	-1.31912			Lrrc32	0.619596	2.26932	0.0401739	-3.60487	1.53644
Rag1	-0.629812	-2.20912	0.0434214	-3.6537	-1.54736			Msx1	-0.470129	-2.17684	0.0441355	-3.6785	-1.38523			1700088E04Rik	-0.606443	-2.26834	0.0402479	-3.64677	-1.5225
Gm10814	-0.543191	-2.20869	0.0434569	-3.65513	-1.45719			Gm16853	0.980764	2.17577	0.0442285	-3.74439	1.97351			Bace2	-0.396154	-2.26696	0.0403519	-3.59663	-1.31599
Best1	0.576511	2.20647	0.0436402	-3.77475	1.49124			Ttc39aos1	0.605663	2.17408	0.044374	-3.68068	1.52168			BC147527	0.883094	2.26341	0.0406213	-3.91741	1.84433
Msr1	-1.13731	-2.20558	0.0437144	-3.79682	-2.1997			Btg3	-1.25849	-2.1723	0.0445288	-3.94926	-2.39246			Herc2	0.492458	2.26086	0.0408153	-3.85502	1.40684
Gdnf	-0.557866	-2.20459	0.0437968	-3.71001	-1.47209			Fam180a	-0.643914	-2.17083	0.0446563	-3.70103	-1.56256			Gm12709	0.646183	2.25828	0.0410128	-3.64354	1.56502
4921507L20Rik	-1.21005	-2.19769	0.0443752	-3.77879	-2.31346			Tnfrsf4	1.21269	2.16926	0.0447934	-3.91695	2.31769			Rnase12	1.23095	2.2541	0.0413345	-4.13405	2.34722
Psg29	-1.13275	-2.19459	0.0446365	-3.7689	-2.19276			Snord88c	0.974801	2.16738	0.0449583	-4.02792	1.96537			Ftx	-0.406477	-2.25366	0.0413685	-3.64359	-1.32545
Echdc3	-0.514027	-2.19402	0.0446851	-3.79523	-1.42803			Gdf15	1.15157	2.16191	0.0454399	-3.93838	2.22156			Ppic	-0.455985	-2.25185	0.0415087	-3.61568	-1.37172
Cenph	-0.625812	-2.19259	0.0448065	-3.68741	-1.54308			Ms4a6b	0.379663	2.16175	0.0454537	-3.70567	1.30104			Slc24a5	0.477623	2.25038	0.0416224	-3.68039	1.39245
Gm5087	1.02558	2.19214	0.0448451	-3.7151	2.03578			Kynu	-1.30861	-2.15905	0.0456933	-3.90025	-2.47703			1700026D08Rik	-0.606055	-2.25001	0.0416515	-3.61862	-1.52209
Aqp3	-1.09268	-2.19059	0.0449775	-3.81232	-2.1327			Gm6904	-1.09777	-2.1549	0.0460645	-4.0119	-2.14024			Tenm1	0.477299	2.24902	0.0417283	-3.78123	1.39213
Dusp2	0.579647	2.18899	0.0451143	-3.69663	1.49448			Slc6a14	-1.14223	-2.1527	0.0462615	-4.01119	-2.20722			Gm4841	1.25225	2.24432	0.0420964	-4.04112	2.38213
Cd8b1	1.16068	2.1877	0.0452247	-3.83742	2.23562			Omp	-0.709692	-2.15151	0.0463686	-3.75431	-1.63545			Ccl17	-0.503557	-2.24364	0.0421499	-3.78382	-1.4177
3110099E03Rik	-1.15071	-2.18593	0.0453764	-3.70459	-2.22023			Gad1os	1.2311	2.14659	0.0468144	-3.96046	2.34747			Chst8	0.408871	2.23911	0.0425078	-3.63564	1.32765
Rps27	0.44188	2.18411	0.0455336	-3.77774	1.35837			Itga2	1.19259	2.14636	0.0468354	-3.92954	2.28562			Gen1	1.49404	2.23743	0.0426408	-3.94157	2.81677
Trappc3l	-1.26797	-2.18303	0.0456267	-3.7513	-2.40822			H2-Q5	1.26273	2.14461	0.046995	-3.91531	2.3995			4933407L21Rik	-0.427479	-2.23593	0.0427608	-3.70989	-1.34488
AA465934	0.618865	2.18187	0.0457269	-3.68937	1.53567			Gprin2	-0.465284	-2.14107	0.0473195	-3.72448	-1.38059			Hk2	0.410782	2.23371	0.0429378	-3.63769	1.32941
D1Pas1	1.25325	2.17965	0.0459205	-3.86185	2.38377			Agmat	-0.535767	-2.13842	0.047563	-3.72808	-1.44971			Tac1	-0.416133	-2.23339	0.0429636	-3.90441	-1.33435
2010109A12Rik	-1.15792	-2.17894	0.0459818	-3.79916	-2.23136			Il15	-0.67542	-2.13783	0.0476179	-3.72868	-1.59706			Fibcd1	0.398506	2.233	0.0429947	-3.84531	1.31814
Zkscan7	-0.392183	-2.17761	0.046098	-3.80268	-1.31238			Vmn2r-ps54	-1.15508	-2.13707	0.0476882	-4.02056	-2.22697			Pcdha2	0.429839	2.23098	0.0431568	-3.64003	1.34708
Phtf1os	0.411575	2.17669	0.046178	-3.74338	1.33014			Cep72	-0.456121	-2.13499	0.047881	-3.73948	-1.37185			2810442N19Rik	1.20214	2.22883	0.0433306	-4.1228	2.3008
Ifi27l2a	0.477372	2.17492	0.0463339	-3.86885	1.39221			Gm1653	0.87635	2.13146	0.0482097	-3.81598	1.83573			Syngr4	-1.25525	-2.22854	0.0433537	-4.12354	-2.38709
Tmem174	-1.22916	-2.1692	0.0468377	-3.72491	-2.3443			Snhg17	0.454459	2.12902	0.0484377	-3.80918	1.37027			Eno1b	0.402985	2.22621	0.0435424	-3.68305	1.32224
Cdcp1	1.08451	2.16741	0.0469964	-3.7777	2.12065			Zbp1	0.747769	2.12847	0.0484897	-3.80147	1.67919			Tmem210	1.22492	2.22585	0.0435712	-4.14641	2.33743
2010109I03Rik	-1.19792	-2.16591	0.0471307	-3.82019	-2.29408			Vmn2r84	-0.804503	-2.1262	0.0487036	-3.86459	-1.74654			Gm5089	-0.461473	-2.22567	0.0435864	-3.64675	-1.37695
Ankar	-1.27441	-2.16391	0.0473095	-3.85064	-2.419			2310001H17Rik	-1.34996	-2.1203	0.0492624	-3.98081	-2.54904			Nfatc1	0.396279	2.22548	0.0436016	-3.66392	1.31611
Csf2rb2	0.571321	2.16213	0.0474683	-3.74705	1.48588			Ly96	-0.629579	-2.1169	0.0495878	-3.75723	-1.54711			Abca2	0.444795	2.22511	0.0436318	-3.9282	1.36112
H2-Q1	-0.62331	-2.15768	0.0478696	-3.72056	-1.54041			3425401B19Rik	-0.76233	-2.11304	0.0499597	-3.84859	-1.69623			Rbm3os	1.41406	2.22432	0.0436963	-4.07518	2.66486
Snord35b	-1.08199	-2.15571	0.048048	-3.74041	-2.11696											Fcna	0.583562	2.22226	0.043864	-3.92312	1.49854
Ftcd	1.12671	2.15494	0.0481176	-3.84478	2.18361											C630031E19Rik	1.08708	2.22225	0.0438646	-4.05297	2.12443
Tsga13	0.770599	2.15198	0.0483873	-3.76667	1.70598											Dicer1	0.481017	2.22093	0.0439727	-3.8229	1.39573
Uncx	1.19779	2.15071	0.0485039	-3.76572	2.29388											Hcar2	0.620963	2.22042	0.0440147	-3.93685	1.5379
Cyp2s1	0.382633	2.15036	0.048536	-4.00206	1.30372											Atp6ap1l	-0.555065	-2.21947	0.0440928	-3.71393	-1.46923
Spta1	1.15392	2.14928	0.0486347	-3.89251	2.22517											Spib	1.13278	2.21903	0.0441287	-4.15438	2.19281
Oas1a	1.2176	2.14842	0.0487134	-3.73247	2.32559											Tbx4	-0.661604	-2.21387	0.0445545	-3.91016	-1.58184
Olig3	0.808729	2.14609	0.0489287	-3.94853	1.75167											Anxa1	-0.403657	-2.21314	0.044615	-3.74834	-1.32286
Lemd1	-0.404627	-2.14227	0.0492823	-3.82912	-1.32375											Baiap2l1	0.857481	2.21287	0.044637	-3.78195	1.81187
A630020A06	-1.32137	-2.14223	0.0492859	-3.83338	-2.49903											Mpz	1.2632	2.21281	0.0446423	-3.96621	2.40027
Eps8l1	-0.536714	-2.13839	0.049644	-4.3968	-1.45066											B230112J18Rik	-0.911901	-2.20863	0.044991	-3.91455	-1.88152
																Traf3ip3	0.78888	2.20834	0.0450153	-3.91195	1.72773
																Klrd1	-1.12453	-2.20564	0.0452412	-3.98592	-2.18031
																Phf11b	0.566397	2.20556	0.0452479	-3.80239	1.48082
																Gm2109	-1.2182	-2.20287	0.0454753	-4.10124	-2.32656
																A730017L22Rik	0.49874	2.19917	0.0457885	-3.68091	1.41298
																1700016K19Rik	-0.863483	-2.1985	0.045846	-3.72008	-1.81943
																H60b	0.927609	2.19828	0.0458646	-4.19114	1.90212
																Lgals12	-0.51772	-2.19652	0.046014	-3.78958	-1.43169
																1700056E22Rik	0.797193	2.19641	0.0460237	-3.95002	1.73772
																Sema5a	0.421706	2.19493	0.0461501	-3.91421	1.33951
																1700020D05Rik	-1.14628	-2.19258	0.0463526	-4.18594	-2.21342
																Ryr1	0.49015	2.1904	0.0465403	-3.69212	1.40459
																Cryba4	-0.387851	-2.18998	0.046576	-3.73407	-1.30844
																Mgat5	0.450508	2.18792	0.0467551	-3.83011	1.36652
																Gm15867	-0.573987	-2.18454	0.0470486	-3.79856	-1.48863
																Col6a6	-1.09903	-2.18431	0.0470687	-4.03272	-2.14211
																Bhmt	-1.06614	-2.18424	0.0470751	-4.19231	-2.09382
																Mhrt	-0.835466	-2.18361	0.0471296	-3.94181	-1.78443
																4930572O13Rik	-1.14454	-2.18247	0.0472295	-4.19007	-2.21076
																Frmpd3	0.585188	2.1816	0.0473054	-3.70467	1.50023
																A930007I19Rik	1.3668	2.18098	0.0473603	-4.02873	2.57898
																C130083M11Rik	0.503971	2.18078	0.0473781	-3.76793	1.41811
																Tnfsf9	0.539416	2.1784	0.0475873	-3.79715	1.45338
																Eif4ebp3	0.912119	2.17524	0.0478665	-3.85009	1.88181
																Zbed6	0.470847	2.17275	0.0480876	-3.72566	1.38592
																Vps13c	0.530598	2.17237	0.0481218	-3.87985	1.44453
																Nrap	0.480647	2.17235	0.0481237	-3.79428	1.39537
																Ptx3	-0.934239	-2.17042	0.048296	-3.98516	-1.91088
																Reg4	-1.21712	-2.17009	0.0483251	-4.1724	-2.32482
																Pappa	1.37789	2.16935	0.0483911	-3.95839	2.59888
																Kmo	-1.34961	-2.16827	0.0484883	-4.11685	-2.54843
																Fbxl22	-0.812165	-2.16764	0.048545	-3.98677	-1.75584
																Sept1	0.534606	2.16749	0.0485578	-3.86267	1.44855
																Kcnq1	-0.751311	-2.1674	0.0485666	-3.93847	-1.68332
																Pcnxl3	0.409665	2.16656	0.0486417	-3.92053	1.32838
																Crybb3	-0.485608	-2.1617	0.0490809	-3.78895	-1.40018
																Spata17	-0.565306	-2.16161	0.0490888	-3.90846	-1.4797
																Glyatl3	1.19349	2.15911	0.0493164	-4.15496	2.28705
																9330136K24Rik	0.539096	2.159	0.0493263	-3.81009	1.45306
																Gm11696	-0.618959	-2.15709	0.049501	-3.73517	-1.53577
																Rin3	0.596139	2.15691	0.049517	-3.78966	1.51167
																Ddx58	0.387206	2.15462	0.0497273	-3.76236	1.30786
																Cyp8b1	-0.908769	-2.15416	0.0497696	-4.06539	-1.87744

## Sheet: Table S5
Gonadal sex differences in BLA under nonstress conditions								Gonadal sex differences in PFC under nonstress conditions								Gonadal sex differences in NAc under nonstress conditions
	logFC	t	P.Value	B	FC				logFC	t	P.Value	B	FC				logFC	t	P.Value	B	FC
Lhx9	0.98373	5.6039	5.51552e-05	-1.21697	1.97757			Zfp800	-0.393961	-6.17811	1.10563e-05	3.45291	-1.314			Fcgr2b	0.600272	5.76292	5.90278e-05	-1.9852	1.516
Frzb	0.633968	5.13041	0.000133092	0.457422	1.55183			Efna1	0.481212	5.69427	2.84331e-05	1.67711	1.39592			Fam131c	0.669894	5.3508	0.000120085	-1.60416	1.59096
Irgm2	-0.510239	-4.95109	0.000187203	-0.349432	-1.42429			Gbp2	-0.552804	-5.4486	4.64707e-05	1.7495	-1.46693			Agmat	1.41494	5.2594	0.000141017	-3.84527	2.66649
Rsad2	-1.04185	-4.90453	0.000204673	-1.47242	-2.05886			Zfp40	-0.390094	-5.19122	7.83739e-05	1.62839	-1.31048			Mab21l1	1.01807	5.06742	0.000198352	-2.53366	2.02521
Sik1	-0.438859	-4.86734	0.000219834	0.375631	-1.35553			Dusp4	-0.467782	-5.15907	8.37064e-05	1.50392	-1.38298			Grem1	1.30423	5.03629	0.000209733	-3.66515	2.46952
Olfml2b	0.97958	4.84433	0.000229791	-0.617236	1.97189			Gm10033	-0.56707	-4.94675	0.000129675	0.817588	-1.48151			Ffar4	-1.90638	-4.95291	0.000243684	-4.25141	-3.74867
E2f8	1.36135	4.30443	0.000660682	-3.69625	2.56925			Zfp758	-0.477641	-4.91093	0.000139681	0.952915	-1.39247			Lcor	-0.577902	-4.89317	0.000271492	-2.86702	-1.49268
Capn11	3.07568	4.2915	0.000677845	-3.58943	8.43086			Klf2	-0.588453	-4.58451	0.0002766	0.570801	-1.50363			Ovol2	-2.49239	-4.71429	0.000376234	-4.23863	-5.62709
Junb	-0.390568	-4.27408	0.000701693	-0.232522	-1.31091			Clspn	-0.942715	-4.5484	0.000298495	-2.04732	-1.92214			Ptgs1	0.416326	4.69992	0.000386291	-1.28305	1.33452
Egflam	0.392109	4.20034	0.000812561	-1.19425	1.31231			Capn11	2.34833	4.54737	0.000299145	-1.99891	5.09234			Trim10	-2.60075	-4.6388	0.000432288	-4.19833	-6.06602
1700120C14Rik	-1.87514	-4.08552	0.00102198	-3.96887	-3.66838			BC089491	0.931832	4.24533	0.000568006	-1.69796	1.9077			Kctd9	0.643347	4.62568	0.000442881	-1.25529	1.56195
St18	0.548356	4.07085	0.00105245	-1.22671	1.46242			Zcchc16	-0.517713	-4.23011	0.000586759	-0.429334	-1.43168			Snord69	-1.92898	-4.48153	0.000578606	-4.27929	-3.80786
Rbm12b1	-0.473306	-4.01007	0.00118885	-1.63782	-1.38829			Slc22a1	1.13109	4.18047	0.000652385	-2.21007	2.19025			Ldhd	0.471057	4.43307	0.000633359	-2.2327	1.38612
Hpse2	-1.64595	-4.00862	0.00119231	-4.02495	-3.12953			Hdx	-0.820366	-4.17345	0.000662252	-1.4441	-1.76585			Vamp1	0.65677	4.23586	0.000917456	-1.25901	1.57655
Rasl11a	-0.381255	-3.9774	0.00126945	-1.07837	-1.30247			Zfp36	-0.579288	-4.16023	0.000681229	-0.432951	-1.49411			Gm13629	0.885734	4.22393	0.000938377	-3.50646	1.8477
Asb11	-0.752752	-3.96258	0.00130782	-2.93758	-1.685			Otp	1.61177	4.15882	0.000683287	-3.57502	3.05627			Btg2	-0.588726	-4.14538	0.00108894	-1.88278	-1.50392
Iigp1	-1.00872	-3.96229	0.00130858	-2.57435	-2.01213			Pxt1	-1.64688	-4.08423	0.000801559	-3.57986	-3.13156			Tmem252	-0.923347	-4.0901	0.00120961	-3.7223	-1.89651
Apoc3	-0.925389	-3.95539	0.00132687	-3.26986	-1.8992			Opn4	1.7218	4.03279	0.000894974	-3.60127	3.29848			9130008F23Rik	1.97918	4.07603	0.00124245	-4.27295	3.94269
Aqp7	1.13361	3.94666	0.00135036	-3.93283	2.19407			Ifi203	-1.04271	-3.98962	0.000981822	-2.45539	-2.06009			Gyltl1b	1.83547	4.04526	0.00131751	-4.29136	3.56887
Il16	0.590366	3.93873	0.00137207	-1.71035	1.50563			Gm12070	0.65823	3.97901	0.00100444	-0.6064	1.57815			Npas1	0.683683	4.02246	0.00137611	-2.66106	1.60624
Vit	0.675353	3.90085	0.00148076	-1.37669	1.59699			Zfp366	-0.454393	-3.97268	0.00101817	-0.823893	-1.37021			Fam19a4	0.835898	3.95667	0.00156061	-2.49196	1.78497
Pirt	1.82794	3.78828	0.00185823	-3.91969	3.55031			5930430L01Rik	0.70573	3.95403	0.00105976	-1.36663	1.63097			Klf2	-0.494886	-3.90757	0.00171464	-2.39328	-1.40921
Avpr1a	1.03815	3.74016	0.00204802	-3.62122	2.05359			Egr1	-0.581735	-3.9135	0.00115616	-1.18231	-1.49665			Sis	-1.77946	-3.90419	0.00172581	-4.2604	-3.43297
Oasl1	-1.42437	-3.68701	0.0022805	-3.80497	-2.68398			Ifi44	-1.081	-3.83807	0.00135964	-2.34698	-2.1155			Kazald1	0.8179	3.88198	0.00180102	-2.79519	1.76284
Gm20744	-1.57934	-3.68048	0.00231083	-4.22441	-2.98834			4833415N18Rik	0.444965	3.83425	0.00137085	-1.23691	1.36128			Gabra1	0.422269	3.87837	0.00181354	-1.61258	1.34003
Prrxl1	1.54864	3.65624	0.00242706	-4.22744	2.92541			AI662270	1.79942	3.81505	0.00142864	-3.34806	3.48079			Cd300lg	2.19921	3.86321	0.00186717	-4.30354	4.59229
Snora68	1.54804	3.63462	0.00253572	-4.23015	2.92419			4930447F24Rik	-1.69525	-3.78128	0.00153628	-3.13543	-3.23833			Sfrp5	0.554041	3.82635	0.00200439	-2.2945	1.46819
Slc4a1	-2.13722	-3.62327	0.00259471	-3.98074	-4.39914			Ptgs2	-0.461752	-3.77833	0.00154607	-1.07847	-1.37721			B930018H19Rik	1.53276	3.81497	0.00204878	-4.32159	2.89339
H2-Aa	-1.07966	-3.62137	0.00260473	-2.35319	-2.11354			Optc	0.817224	3.75404	0.001629	-2.26354	1.76201			Dusp1	-0.475266	-3.802	0.00210062	-2.05832	-1.39017
Zfp566	-0.40536	-3.54132	0.00306365	-2.11869	-1.32442			Fam129a	-0.404189	-3.74624	0.00165657	-1.23842	-1.32334			Fos	-1.01115	-3.78978	0.00215067	-2.29959	-2.01552
4930461G14Rik	-1.92274	-3.52147	0.00318951	-4.08979	-3.79143			Lyzl4	1.02455	3.73751	0.00168798	-2.39493	2.03433			Vip	-0.602586	-3.77011	0.00223382	-2.71447	-1.51844
Bik	-1.45718	-3.51783	0.00321316	-4.25126	-2.74571			Oas2	-1.12723	-3.6923	0.00186045	-2.88513	-2.18439			Tmprss9	0.71219	3.76521	0.00225505	-3.9292	1.63829
Cxcr6	-1.45718	-3.51783	0.00321316	-4.25126	-2.74571			Zkscan2	-0.39511	-3.68548	0.00188794	-1.20018	-1.31504			G630025P09Rik	1.13143	3.75487	0.00230051	-4.16802	2.19075
Spint4	1.42727	3.51182	0.00325256	-4.25202	2.68937			Gm4944	-0.402933	-3.65409	0.00201987	-1.21459	-1.32219			4930405D11Rik	-1.32839	-3.71401	0.0024894	-4.37056	-2.51123
Tsen54	-0.415078	-3.49313	0.00337826	-2.12891	-1.33337			Fbxo15	1.49783	3.6331	0.00211322	-3.36252	2.82417			Npas4	-1.58074	-3.71174	0.00250034	-3.33342	-2.99124
Skap1	-0.5386	-3.44965	0.00368983	-2.93056	-1.45256			Ccdc81	1.21379	3.62947	0.00212979	-3.16287	2.31947			Snora33	-1.75269	-3.70789	0.00251899	-4.3578	-3.36987
Mybpc1	1.5476	3.43747	0.00378212	-3.04388	2.92331			Cyp2e1	-0.559424	-3.54972	0.00252841	-1.84721	-1.47368			Ccdc149	0.388267	3.69232	0.00259597	-1.99967	1.30882
Gm4461	1.41462	3.37454	0.00429736	-4.26973	2.6659			Ccdc77	0.488023	3.54113	0.00257556	-1.88819	1.40252			Fgf7	0.793216	3.69154	0.0025999	-3.70561	1.73293
Htr5b	0.677432	3.33178	0.00468694	-2.54174	1.59929			Trpm6	0.541583	3.53946	0.0025848	-2.11462	1.45557			Gpr149	0.381698	3.67197	0.00270024	-2.26839	1.30287
Igtp	-0.422338	-3.32261	0.0047749	-2.32301	-1.3401			Oasl2	-0.622803	-3.52852	0.00264636	-1.62149	-1.53986			4933409K07Rik	1.14786	3.65062	0.00281417	-4.13703	2.21584
Crnde	0.689473	3.32078	0.00479272	-3.66104	1.61269			D630041G03Rik	-0.40884	-3.51242	0.00273957	-1.60476	-1.32762			Sytl5	0.613847	3.64781	0.00282952	-2.32802	1.53033
Sp110	-0.597745	-3.28482	0.0051554	-3.15123	-1.51335			Olfr287	-0.478848	-3.4856	0.00290213	-1.84089	-1.39363			Slc41a3	0.509035	3.62094	0.00298071	-2.6314	1.4231
Rspo3	0.385914	3.27329	0.00527734	-2.09412	1.30669			Zfp808	-0.987521	-3.45449	0.00310282	-2.77269	-1.98277			Tnnt1	0.969175	3.59256	0.00314929	-3.32594	1.95772
Gm14827	1.50676	3.27012	0.00531143	-4.05217	2.8417			Rspo1	-0.422783	-3.42116	0.00333306	-1.67143	-1.34051			Masp1	0.44725	3.58064	0.00322294	-2.62105	1.36344
Ifit1	-1.18581	-3.26333	0.00538508	-2.86817	-2.27491			Ascl4	1.38284	3.41776	0.00335748	-3.88635	2.60781			Kcnc2	0.58204	3.56853	0.00329953	-2.09286	1.49696
Tlr1	-1.012	-3.2492	0.00554163	-3.80473	-2.01671			Alas2	-0.945568	-3.41624	0.00336844	-1.66556	-1.92595			Rhd	1.30879	3.5525	0.00340381	-4.13511	2.47734
1700018A04Rik	1.70097	3.23467	0.00570725	-4.2065	3.2512			B930025P03Rik	-1.4784	-3.37504	0.00367989	-3.39997	-2.7864			Esrrb	1.51596	3.53145	0.0035458	-3.82481	2.85989
4930486L24Rik	-1.43103	-3.22719	0.00579447	-4.07329	-2.69639			Bub1	1.59314	3.37114	0.00371086	-3.70922	3.01704			Slc5a5	0.515562	3.52995	0.00355612	-2.32571	1.42955
Clec10a	-1.57285	-3.22254	0.00584936	-4.18763	-2.97492			1700034G24Rik	0.573849	3.35984	0.0038019	-2.01519	1.48849			Hmga1	0.752137	3.52226	0.00360965	-3.73689	1.68429
1190005I06Rik	-1.61039	-3.21937	0.00588701	-4.18578	-3.05334			Tgtp2	-1.54333	-3.35422	0.00384799	-3.02978	-2.91466			Pvalb	0.800455	3.50706	0.00371785	-2.40455	1.74165
Usp18	-1.10345	-3.19442	0.00619242	-3.28108	-2.14868			Gm12866	-1.57364	-3.34733	0.00390522	-3.8767	-2.97654			Gm12060	-1.31715	-3.5036	0.00374293	-4.21145	-2.49173
Tnfaip2	0.452937	3.19291	0.0062113	-2.71364	1.36882			Col28a1	-0.790986	-3.33039	0.00404969	-2.66284	-1.73026			Col6a3	-0.823362	-3.47304	0.00397195	-3.81556	-1.76953
Eya2	0.85493	3.1887	0.00626455	-3.17653	1.80867			Miip	0.477233	3.32859	0.00406532	-2.01834	1.39207			Rspo3	0.395304	3.47026	0.0039935	-3.26859	1.31522
Apoa1	-1.12284	-3.17414	0.00645208	-3.8971	-2.17775			Mecom	-0.429614	-3.29848	0.00433623	-2.04001	-1.34687			Rgs11	0.542954	3.46133	0.00406348	-3.72463	1.45695
Otc	-1.58074	-3.16252	0.00660578	-4.18664	-2.99124			Gm765	-0.711277	-3.29323	0.00438521	-2.19527	-1.63725			Mbnl3	-0.8962	-3.45138	0.00414282	-3.53245	-1.86116
Hmmr	-0.49138	-3.15805	0.00666575	-2.87397	-1.40579			Gm11545	-1.79657	-3.28033	0.00450808	-3.68165	-3.47392			Agtr1a	0.664629	3.43662	0.00426346	-3.72377	1.58516
Nxnl1	1.36825	3.14616	0.00682819	-4.10499	2.58157			Odf3b	1.11002	3.26227	0.00468568	-3.16815	2.15848			Cyp4f15	-0.482461	-3.436	0.00426865	-2.51234	-1.39713
Gm5532	1.63401	3.13494	0.00698509	-4.13044	3.10374			Apol11b	-2.22524	-3.22881	0.00503319	-3.57398	-4.67588			Ly6i	-1.57774	-3.41734	0.00442645	-4.38539	-2.98502
Otogl	0.772559	3.12713	0.00709636	-3.34022	1.7083			Ccdc183	0.624674	3.22813	0.00504054	-2.63122	1.54186			Frat2	-0.403037	-3.41695	0.00442982	-2.92433	-1.32229
Pkd1l2	1.35483	3.12625	0.00710897	-4.23023	2.55767			Gm10509	-0.405487	-3.21261	0.00521057	-2.06183	-1.32454			Coro6	0.775698	3.41014	0.00448894	-3.9077	1.71202
Gstm3	-1.31624	-3.1197	0.00720381	-4.26217	-2.49016			1500012K07Rik	-0.942036	-3.20975	0.00524246	-2.88542	-1.92124			Hspb9	1.68921	3.40517	0.00453257	-4.34388	3.2248
Gm15133	-1.58315	-3.11363	0.00729293	-4.27586	-2.99624			Nfam1	-0.425415	-3.20835	0.00525812	-2.08191	-1.34296			Cygb	0.394823	3.40415	0.00454158	-2.26735	1.31478
Zfp804a	0.394882	3.10464	0.00742667	-2.29031	1.31484			Klf4	-0.398422	-3.19275	0.00543624	-2.05585	-1.31807			Rpl37rt	0.383504	3.37644	0.00479322	-2.79441	1.30451
Art1	-1.60238	-3.09934	0.00750669	-4.27707	-3.03643			Zfp708	-0.40897	-3.18576	0.00551802	-2.11128	-1.32774			Speer4cos	-1.59821	-3.35464	0.00500105	-4.3688	-3.02768
Dscc1	1.48469	3.08693	0.00769756	-4.24459	2.79858			2610016A17Rik	1.56822	3.16604	0.00575511	-3.82309	2.96539			Gm6623	-1.0951	-3.31631	0.00538871	-4.27132	-2.13628
Cnn1	1.03591	3.05617	0.00819126	-4.0106	2.05041			Pzp	1.69183	3.16258	0.00579766	-3.84142	3.23066			Prss22	-1.16648	-3.31477	0.00540488	-4.27153	-2.24463
9330158H04Rik	-0.709572	-3.05202	0.00826014	-3.87883	-1.63532			Ch25h	-0.99667	-3.16087	0.00581887	-2.86255	-1.99539			Sh2d4b	1.62474	3.28205	0.0057607	-4.35733	3.08387
Krt79	1.81792	3.03831	0.00849202	-4.2535	3.52574			Rsrp1	-0.491634	-3.15299	0.0059174	-2.43769	-1.40604			Spp1	0.801221	3.26886	0.0059106	-2.97707	1.74258
Ssc4d	0.662705	3.03179	0.00860469	-3.44427	1.58305			Ngfr	0.483967	3.14934	0.00596367	-2.48561	1.39858			Pah	1.75941	3.26741	0.00592733	-4.36261	3.38559
Stpg2	-1.37955	-3.02916	0.00865043	-4.19383	-2.60187			Klhl33	0.658541	3.14099	0.00607067	-2.56313	1.57849			Scn1a	0.608514	3.2643	0.00596342	-2.39599	1.52469
Ankrd7	0.91834	3.0274	0.00868118	-4.11158	1.88994			3110099E03Rik	0.733464	3.14078	0.00607346	-3.13465	1.66263			Esrrg	0.868723	3.25582	0.00606277	-2.52947	1.82605
5730435O14Rik	-1.53736	-3.02329	0.00875345	-4.29237	-2.90263			Ube4bos3	-1.48422	-3.12579	0.00627045	-3.91366	-2.79766			Msr1	1.4562	3.25137	0.00611558	-4.32442	2.74385
Pklr	0.88826	3.01607	0.00888199	-3.96234	1.85094			Tmprss4	-1.5391	-3.12433	0.00629005	-3.74593	-2.90613			Slc2a5	0.382482	3.25055	0.00612536	-2.88232	1.30358
Gm15941	-1.33463	-3.01549	0.00889234	-4.29087	-2.52211			Prrt4	0.452153	3.11717	0.00638667	-2.25086	1.36808			Gm4961	1.64654	3.2424	0.00622338	-4.35334	3.13081
Dbhos	-0.791162	-3.0115	0.00896434	-3.63525	-1.73047			Gm15997	0.816857	3.10606	0.00653938	-3.11199	1.76156			Snrpn	0.609519	3.24146	0.00623478	-3.5749	1.52575
Mmp25	0.579189	2.99082	0.00934607	-3.7266	1.49401			Xdh	-0.392274	-3.10453	0.00656076	-2.22209	-1.31246			Mogat1	0.735161	3.22017	0.00649887	-3.78992	1.66458
Alas2	-0.929515	-2.98405	0.0094746	-2.80036	-1.90464			Gm12338	-1.83002	-3.10363	0.00657337	-3.82969	-3.55541			Mme	0.614324	3.20538	0.0066889	-2.70437	1.53084
Snora23	-1.46134	-2.98401	0.00947534	-4.26535	-2.75364			Slc3a1	-1.57279	-3.10312	0.00658041	-3.75386	-2.97479			4930593C16Rik	1.65079	3.19845	0.00677982	-4.38788	3.14006
Cd74	-0.595925	-2.97126	0.00972186	-2.71623	-1.51144			Kdm8	0.38238	3.10132	0.00660569	-2.26297	1.30349			Alox8	0.694196	3.19028	0.00688861	-3.20158	1.61798
Nr4a1	-0.43055	-2.97021	0.00974241	-2.54362	-1.34775			5830416P10Rik	1.09866	3.09875	0.00664193	-3.36504	2.14155			9230112J17Rik	-0.795118	-3.18702	0.00693253	-4.24425	-1.73522
1700102P08Rik	0.92527	2.96874	0.00977136	-3.98454	1.89904			1110019D14Rik	-0.539704	-3.07874	0.00693055	-2.57153	-1.45367			Il1rn	-1.68274	-3.18005	0.00702736	-4.31156	-3.21036
D930048N14Rik	-0.841466	-2.96275	0.00988996	-3.69152	-1.79187			Gm20257	-0.823206	-3.07355	0.00700748	-3.13277	-1.76933			Sebox	-0.959218	-3.1723	0.00713431	-4.0825	-1.94426
Hydin	0.397122	2.96185	0.00990799	-2.72144	1.31688			Tnnt3	2.65389	3.07092	0.00704668	-3.79655	6.29363			C130060K24Rik	0.484321	3.17209	0.00713717	-3.24242	1.39893
Tspan18	0.386747	2.96042	0.00993652	-2.69238	1.30744			1700026L06Rik	1.69878	3.06371	0.00715551	-3.76994	3.24626			Cldn2	-0.830376	-3.17205	0.00713775	-4.02685	-1.77815
5430416O09Rik	-0.640513	-2.94049	0.0103434	-3.52425	-1.55888			4930578C19Rik	-0.682489	-3.03909	0.00753921	-3.0597	-1.60491			Fcmr	1.50611	3.1709	0.00715373	-4.37254	2.84043
Nkx3-1	0.428007	2.92967	0.0105709	-3.1111	1.34537			Cyp26b1	0.381981	3.03206	0.00765247	-2.33879	1.30313			4732416N19Rik	-1.27802	-3.15462	0.00738423	-4.37234	-2.42506
Dhrs2	-1.63312	-2.91895	0.0108015	-4.23189	-3.10184			Gm9895	1.53674	3.02827	0.00771433	-3.94757	2.90139			Trak2	0.503461	3.15107	0.00743548	-2.51333	1.41761
Zfp964	0.44005	2.91755	0.0108319	-3.11573	1.35665			Vmn2r87	-0.862361	-3.02366	0.00778996	-3.14729	-1.81801			Lrrd1	1.48123	3.15068	0.00744124	-4.3316	2.79186
Parpbp	0.769007	2.91575	0.0108712	-3.81136	1.7041			Zfp819	0.934169	3.00478	0.00810798	-3.61234	1.91079			Cyp4f18	-1.85182	-3.15051	0.00744366	-4.37195	-3.60956
H2-D1	-0.391388	-2.9105	0.0109865	-2.61901	-1.31165			Cyyr1	-0.380069	-2.99902	0.00820736	-2.46681	-1.3014			Tmprss15	-1.45977	-3.14315	0.00755113	-4.23586	-2.75065
Cplx3	-0.409915	-2.90864	0.0110276	-2.65929	-1.32861			Gdf15	-1.44777	-2.99624	0.00825581	-3.88732	-2.72787			4930555G01Rik	-1.1687	-3.12606	0.00780681	-4.2107	-2.24809
Actl9	-1.40131	-2.89554	0.0113217	-4.3171	-2.64141			Prelid2	-1.11518	-2.98875	0.00838765	-3.47008	-2.16622			Tnfsf11	1.37577	3.11242	0.00801698	-4.38862	2.59506
Ildr1	0.859227	2.88414	0.0115841	-3.88517	1.81407			Tssk2	-1.48886	-2.98613	0.0084343	-3.96232	-2.80667			Dnmt3b	-0.745728	-3.10937	0.00806476	-4.22692	-1.67682
Aldh1a3	0.856347	2.87801	0.0117275	-3.46855	1.81045			Gm9920	1.72367	2.98556	0.00844455	-3.93189	3.30276			Bsx	-1.47603	-3.1031	0.00816379	-4.21278	-2.78183
Gm11190	1.25104	2.8763	0.0117679	-4.16831	2.38013			B330016D10Rik	0.471609	2.98424	0.00846808	-2.58953	1.38666			Alas2	-0.849358	-3.09753	0.00825283	-3.02163	-1.8017
Trim30a	-0.481647	-2.86923	0.0119359	-3.07786	-1.39634			Gm13497	1.51157	2.98232	0.00850253	-3.96891	2.85121			AI115009	-1.14679	-3.09605	0.00827672	-4.27286	-2.21421
Gm10825	-1.41475	-2.86744	0.0119789	-4.24797	-2.66613			Olfr317	-1.60246	-2.97298	0.00867221	-3.93349	-3.03661			Sox14	1.98291	3.08868	0.00839637	-4.40205	3.95289
4933402D24Rik	0.469595	2.86705	0.0119883	-3.50232	1.38472			Tiparp	-0.378988	-2.95892	0.00893365	-2.5971	-1.30043			Veph1	1.60896	3.08799	0.00840759	-4.2605	3.05033
Prph	-0.684199	-2.86691	0.0119916	-3.04559	-1.60681			Snora65	-0.471461	-2.95844	0.00894278	-2.81879	-1.38651			C730002L08Rik	-2.00361	-3.07857	0.00856328	-4.24369	-4.01002
Adamts18	-0.588199	-2.86509	0.0120354	-3.31952	-1.50337			Kcnj5	1.22713	2.95119	0.00908064	-3.35644	2.341			Pvrl4	0.443641	3.0752	0.00861959	-3.36529	1.36003
Calb2	0.418658	2.85844	0.0121972	-2.79545	1.33668			Cyp4f16	0.392118	2.9413	0.0092722	-2.60515	1.31232			Paupar	-1.65802	-3.06766	0.00874713	-4.39973	-3.15582
2610035F20Rik	0.789119	2.85734	0.0122242	-3.82238	1.72802			Lcn2	-1.98762	-2.93903	0.00931683	-3.36972	-3.96581			Accsl	1.63865	3.06445	0.00880194	-4.38987	3.11374
Mettl24	0.541217	2.85702	0.0122319	-3.57226	1.4552			Slc25a13	-0.452762	-2.9371	0.00935481	-2.62674	-1.36866			Fam19a3	-1.32236	-3.06173	0.00884867	-4.39556	-2.50074
Gdf6	1.63219	2.85442	0.012296	-4.28967	3.09984			C1qtnf6	0.413325	2.93437	0.00940886	-2.59174	1.33175			Gm16897	1.13686	3.0596	0.0088854	-4.24263	2.19901
Arr3	-0.878242	-2.85382	0.0123106	-4.1254	-1.83813			Pcp2	-1.42551	-2.93115	0.00947291	-3.75494	-2.6861			Serpinb7	1.59275	3.05395	0.00898366	-4.41514	3.01624
Met	0.477543	2.84935	0.0124216	-3.00602	1.39237			Mapk13	0.776476	2.92961	0.00950377	-3.10164	1.71294			C1qtnf2	0.712527	3.04858	0.00907802	-3.85198	1.63867
Tgtp2	-0.910932	-2.84416	0.0125515	-4.04419	-1.88026			Papln	0.601742	2.9175	0.00974956	-2.89297	1.51755			Fndc5	0.391752	3.04256	0.00918512	-2.69818	1.31199
Col2a1	0.646023	2.84352	0.0125676	-3.70617	1.56485			Ifi27l2a	-1.10644	-2.90804	0.00994573	-3.24237	-2.15313			Gm29683	1.61348	3.03935	0.00924258	-4.31066	3.05989
Pbld1	-0.451593	-2.8278	0.0129697	-3.35521	-1.36755			Zfp960	-0.714251	-2.90418	0.0100269	-3.06715	-1.64063			Mcidas	1.06795	3.02771	0.00945435	-4.19853	2.09646
Lrrd1	1.26768	2.82258	0.0131061	-4.18134	2.40774			Olfr78	-0.793231	-2.89815	0.010155	-3.4825	-1.73295			Mettl7a2	-0.972048	-3.02604	0.00948508	-4.33128	-1.96162
Ngfr	0.459453	2.82042	0.0131627	-3.01474	1.37502			Pou2f3	-0.870637	-2.8959	0.0102032	-3.09453	-1.82847			Mcf2	0.404849	3.0241	0.00952105	-2.99865	1.32395
Madcam1	-1.4077	-2.81769	0.0132349	-4.14823	-2.65314			Fkbp11	0.813316	2.89092	0.0103107	-3.17321	1.75725			Klhl33	0.881794	3.02298	0.00954171	-3.95944	1.84267
Ccnjl	0.432541	2.81534	0.0132972	-3.05634	1.34961			Trh	0.525553	2.8863	0.0104114	-2.62627	1.43949			A230072E10Rik	-0.733012	-3.02182	0.00956344	-4.08005	-1.66211
Sult5a1	0.981964	2.81401	0.0133327	-4.01618	1.97515			Cd40	0.651581	2.88619	0.0104138	-3.19587	1.57089			Clec4d	1.57326	3.00908	0.00980337	-4.41943	2.97576
Adgrf2	1.54589	2.80881	0.0134722	-4.32298	2.91984			Fos	-1.0512	-2.88309	0.010482	-3.0446	-2.07226			Galr2	1.37183	3.00203	0.00993872	-4.41216	2.58799
E030002O03Rik	0.904887	2.80516	0.0135708	-4.01001	1.8724			Tgm6	0.540556	2.87917	0.0105686	-2.94335	1.45453			Skor1	1.73748	2.98861	0.0102015	-4.246	3.33451
1700066B19Rik	-1.2033	-2.8051	0.0135726	-4.27069	-2.30265			Gm10778	-1.21299	-2.87641	0.0106302	-3.48081	-2.31818			Cck	-0.784337	-2.98784	0.0102167	-2.84445	-1.7223
Aanat	1.3694	2.8033	0.0136216	-4.23395	2.58363			Slc27a6	1.04723	2.87289	0.010709	-3.56373	2.06655			Cyp2s1	0.783262	2.98616	0.0102502	-3.32856	1.72102
Fcgbp	1.5377	2.78691	0.0140753	-4.06291	2.90331			Foxs1	-0.820851	-2.86815	0.0108163	-3.28158	-1.76645			Gm10125	0.504395	2.97976	0.0103785	-3.71546	1.41853
Parp14	-0.412503	-2.7868	0.0140785	-3.06086	-1.33099			8030423F21Rik	1.43887	2.86672	0.0108487	-3.79557	2.71108			Lgr5	0.974055	2.97918	0.0103902	-3.73454	1.96435
Gimap4	-0.701171	-2.78051	0.0142564	-3.95662	-1.62582			9330188P03Rik	-0.512042	-2.8642	0.0109063	-2.85471	-1.42607			Lrrc38	0.779063	2.97605	0.0104537	-3.96502	1.71602
Has2os	1.29149	2.77944	0.014287	-4.33801	2.44781			Col15a1	-0.505342	-2.85762	0.0110581	-2.83876	-1.41946			Rbm4	-0.635345	-2.97108	0.0105552	-4.09027	-1.55331
Clec3a	1.2935	2.77047	0.0145454	-4.33938	2.45123			Iqcd	0.520675	2.85723	0.0110671	-2.86656	1.43463			Egf	0.888624	2.9698	0.0105814	-4.24028	1.85141
Gm3002	0.675064	2.76863	0.0145988	-3.55095	1.59667			Chkb	0.734301	2.85651	0.0110838	-3.29267	1.66359			Gm7609	1.44217	2.96792	0.0106202	-4.29267	2.7173
Cdhr3	0.594519	2.76157	0.0148061	-3.07247	1.50997			4930428G15Rik	1.55163	2.84629	0.0113241	-3.9233	2.93148			Unc13c	0.851473	2.96733	0.0106323	-2.75883	1.80434
Slc15a3	-0.386632	-2.76104	0.0148216	-3.34395	-1.30734			Kncn	1.3348	2.84567	0.011339	-4.0275	2.5224			Ccr1l1	1.40385	2.94117	0.0111867	-4.39126	2.64606
H2-Q10	1.22431	2.75815	0.0149073	-4.30111	2.33644			Rgl3	-0.447366	-2.84378	0.0113838	-2.75453	-1.36355			Nwd2	-0.537795	-2.93821	0.0112513	-3.19956	-1.45175
Flnc	0.482727	2.75491	0.0150041	-3.25562	1.39738			Npas4	-1.08563	-2.83679	0.011552	-3.15315	-2.12231			Qprt	1.35899	2.93475	0.011327	-4.2155	2.56506
Bub1b	0.563321	2.74208	0.0153929	-3.6624	1.47767			Dusp5	-0.443793	-2.83554	0.0115823	-2.67491	-1.36018			Snord47	1.41003	2.93299	0.0113658	-4.41744	2.65743
Rmi2	-0.391467	-2.73991	0.0154597	-3.56254	-1.31173			BC147527	1.29335	2.83163	0.0116777	-3.84299	2.45097			Prss54	1.35158	2.92907	0.0114528	-4.40001	2.55191
Cd209c	-0.509671	-2.73832	0.0155088	-3.56546	-1.42373			Nup62-il4i1	1.45326	2.83009	0.0117153	-3.90427	2.73827			Ebf3	0.803594	2.92859	0.0114633	-3.96912	1.74544
Esyt3	0.448963	2.73695	0.015551	-3.0366	1.36506			Abca4	0.467651	2.81526	0.0120848	-2.94918	1.38286			Slc5a10	-1.37627	-2.9253	0.0115368	-4.32484	-2.59596
Pkhd1	-1.31751	-2.73456	0.0156255	-4.36322	-2.49235			Fbxl12os	-0.475087	-2.81463	0.012101	-2.80886	-1.39			Gsdmd	0.516114	2.92233	0.0116035	-3.79141	1.4301
Vwde	1.46721	2.73078	0.0157434	-4.35691	2.76487			Nmb	0.785139	2.81076	0.0121992	-3.27916	1.72326			Tekt5	0.392368	2.91959	0.0116656	-3.24197	1.31255
Gm10037	0.581153	2.71782	0.0161549	-3.62123	1.49604			Zfp934	-0.533651	-2.80342	0.0123881	-3.03029	-1.44759			Zfp57	0.39254	2.91864	0.011687	-3.72191	1.3127
1700020N18Rik	-1.20175	-2.71745	0.016167	-4.27588	-2.30019			Gm826	-1.4111	-2.80179	0.0124303	-4.03218	-2.65941			Ifi27l2a	-0.816875	-2.91634	0.0117393	-3.45355	-1.76159
Rxfp3	0.39973	2.71682	0.0161872	-2.91954	1.31926			Tmem140	-1.26529	-2.80076	0.0124571	-3.83952	-2.40376			Mir684-1	-0.551732	-2.89805	0.0121634	-3.89758	-1.46584
Gm10785	0.936744	2.70742	0.0164928	-3.96183	1.9142			Krt17	1.28814	2.80037	0.0124674	-3.94389	2.44212			Edar	-1.02354	-2.89137	0.0123223	-4.17444	-2.0329
4930407G08Rik	-1.20776	-2.70731	0.0164967	-4.37106	-2.30978			Egr4	-0.515905	-2.79807	0.0125274	-3.27113	-1.42989			Oas1b	1.0413	2.89128	0.0123244	-4.2511	2.05808
Arc	-0.660292	-2.70585	0.0165445	-3.03402	-1.5804			Junb	-0.506885	-2.78708	0.0128185	-3.38872	-1.42098			Gm38671	-1.42715	-2.88782	0.0124073	-4.40372	-2.68916
Emilin3	-0.975354	-2.70293	0.0166408	-4.20383	-1.96612			Mybphl	1.25672	2.78665	0.0128299	-4.09301	2.38952			Ocstamp	1.18896	2.88522	0.01247	-4.43799	2.27989
Epb4.2	-1.28775	-2.6973	0.0168283	-4.36988	-2.44147			Bard1	-0.915175	-2.78334	0.0129189	-3.5369	-1.8858			Drd5	0.399172	2.88245	0.0125372	-3.34758	1.31875
Gif	-1.2061	-2.69615	0.0168669	-4.37262	-2.30714			Fam24a	1.35677	2.78016	0.013005	-4.08691	2.56111			Patl2	1.35721	2.87993	0.0125987	-4.34265	2.56189
4930519G04Rik	0.572518	2.69071	0.0170502	-3.87353	1.48712			Gm19710	-1.30904	-2.77707	0.0130893	-3.98573	-2.47777			Sox3	-0.467492	-2.8727	0.0127764	-3.36885	-1.3827
Mogat2	1.36685	2.68584	0.0172159	-4.35005	2.57907			1700096J18Rik	1.35787	2.76885	0.0133155	-4.09054	2.56307			Cabp7	0.503864	2.86794	0.0128949	-3.29396	1.41801
Gm38436	-1.20369	-2.67909	0.0174484	-4.37502	-2.30328			Arl4d	-0.508405	-2.76848	0.0133259	-3.06542	-1.42248			Xlr5a	1.30147	2.86488	0.0129717	-4.43729	2.4648
Snord100	1.28351	2.67832	0.0174748	-4.37125	2.43431			Cdh26	0.955344	2.76846	0.0133266	-3.65712	1.93904			Nutm1	1.59629	2.86115	0.0130659	-4.33123	3.02364
Scn11a	0.510597	2.67718	0.0175145	-3.58303	1.42464			A630066F11Rik	0.519699	2.76664	0.013377	-3.06163	1.43366			C530044C16Rik	-0.662099	-2.85022	0.0133455	-4.12055	-1.58238
Tmem253	-1.35616	-2.67576	0.0175638	-4.15411	-2.56003			Eme1	1.49733	2.76093	0.0135374	-3.87965	2.82321			Ptgs2	-0.577408	-2.8435	0.0135203	-3.74564	-1.49217
1700105P06Rik	1.57109	2.67298	0.0176613	-4.22301	2.9713			Ccnjl	-0.381951	-2.75446	0.0137213	-2.80921	-1.3031			2310002F09Rik	-1.6177	-2.84234	0.0135508	-4.3569	-3.06885
Galr1	0.502602	2.67207	0.0176931	-3.50577	1.41677			Padi6	0.642282	2.74461	0.0140055	-2.87963	1.5608			Angpt2	-0.792807	-2.83782	0.01367	-4.01481	-1.73244
Il3ra	-0.615343	-2.67148	0.0177138	-3.78514	-1.53192			1700064M15Rik	1.44125	2.72882	0.0144735	-3.92661	2.71555			B3gnt8	-0.863784	-2.83486	0.0137486	-4.23897	-1.81981
Tmem45a	-0.647461	-2.66829	0.0178264	-3.88556	-1.56641			Crybb3	0.806513	2.7268	0.0145344	-3.33895	1.74898			Islr	0.447929	2.83209	0.0138225	-3.39147	1.36408
Rec8	0.405182	2.66818	0.0178302	-3.13492	1.32426			Tdrd6	0.804114	2.72365	0.0146298	-3.41964	1.74607			Cd200r2	2.00258	2.83162	0.0138351	-4.31549	4.00715
Fam159b	0.57326	2.66096	0.0180874	-3.63704	1.48788			Mir466f-2	1.14036	2.70705	0.0151432	-4.12583	2.20436			Amica1	-1.65777	-2.83114	0.013848	-4.39575	-3.15529
Fam132b	-1.05321	-2.65691	0.0182332	-4.21932	-2.07514			Ncaph	0.623035	2.70668	0.0151548	-3.19029	1.54011			Papolb	1.42948	2.81776	0.0142114	-4.42725	2.69349
Ddx11	0.545324	2.65608	0.0182633	-3.96069	1.45935			Cdca3	0.599868	2.70495	0.0152092	-3.44936	1.51558			Ropn1	1.40493	2.80963	0.0144365	-4.41941	2.64805
Rsrp1	-0.509847	-2.64095	0.0188194	-3.09528	-1.4239			Impg1	-1.24804	-2.70412	0.0152354	-3.9788	-2.37519			Xkr5	-1.4923	-2.80772	0.0144902	-4.38389	-2.81337
Isg15	-0.910337	-2.64055	0.0188341	-3.56525	-1.87949			Hist1h2bj	1.24724	2.70398	0.01524	-4.11918	2.37388			Shisa3	1.25558	2.80717	0.0145056	-4.2517	2.38763
Th	-0.538753	-2.63702	0.0189664	-3.68342	-1.45272			Hao1	1.32908	2.70174	0.015311	-3.94052	2.51242			1190005I06Rik	1.48994	2.80602	0.0145377	-4.36192	2.80877
6430550D23Rik	-1.19528	-2.63645	0.0189875	-4.16027	-2.2899			Cyr61	-1.11979	-2.69777	0.0154376	-3.04404	-2.17315			1190002F15Rik	-1.52553	-2.80441	0.0145832	-4.38407	-2.87893
Tssk3	1.26526	2.63596	0.0190062	-4.276	2.40371			Gucy2e	0.397921	2.68712	0.0157823	-2.9229	1.31761			Hnf1b	-0.501862	-2.79359	0.0148916	-3.91389	-1.41604
Ly96	-0.497361	-2.62941	0.0192541	-3.70836	-1.41163			Mtfr2	1.58992	2.68168	0.0159609	-3.9828	3.01032			Rdh16	1.30467	2.793	0.0149087	-4.43298	2.47027
Fos	-0.848478	-2.62907	0.0192672	-3.07071	-1.8006			E130112N10Rik	0.958195	2.68023	0.016009	-3.48457	1.94288			Mtap7d3	1.37541	2.79172	0.0149454	-4.44202	2.59441
1700020N01Rik	-1.19997	-2.62778	0.0193162	-4.36553	-2.29735			Apol10b	-0.729561	-2.68001	0.0160163	-3.43559	-1.65813			Fstl3	1.24843	2.79144	0.0149536	-4.39698	2.37583
Gm16223	1.17149	2.62451	0.0194419	-4.38271	2.25245			Pirt	-1.37313	-2.66087	0.0166636	-4.04479	-2.59031			4831407H17Rik	1.56372	2.78894	0.0150259	-4.33337	2.95616
Gm4477	1.17103	2.62146	0.0195595	-4.38314	2.25173			Fam221a	-0.456893	-2.66029	0.0166835	-3.26213	-1.37258			Zfp819	-0.997733	-2.7883	0.0150448	-4.27954	-1.99686
Gm12250	-0.966007	-2.62031	0.0196038	-4.0971	-1.95343			2310003N18Rik	1.34083	2.65674	0.0168063	-4.1267	2.53296			Prr15l	-1.07475	-2.7843	0.0151615	-4.44873	-2.10635
Fut1	-1.38782	-2.61714	0.0197273	-4.36082	-2.61682			Acmsd	1.42844	2.65336	0.0169241	-4.12368	2.69156			Tulp2	1.16366	2.76802	0.015646	-4.40188	2.24026
Usp50	1.10074	2.61559	0.0197879	-4.27451	2.14465			Cpz	-1.46861	-2.64879	0.0170848	-3.96422	-2.76755			Igf2os	1.21764	2.76364	0.015779	-4.41357	2.32566
Arhgap4	0.694461	2.61415	0.019844	-3.75935	1.61828			Adgre4	-1.54726	-2.64816	0.017107	-4.00658	-2.92261			Mir6991	1.3684	2.75934	0.0159104	-4.39744	2.58184
1110015O18Rik	0.874863	2.61254	0.0199072	-3.76995	1.83383			E330013P04Rik	-0.724395	-2.64388	0.0172587	-3.5687	-1.65221			Egr2	-0.706345	-2.74524	0.0163495	-3.85495	-1.63166
4930405A21Rik	1.46014	2.60907	0.0200445	-4.22633	2.75136			Btbd18	1.28523	2.63629	0.0175312	-4.06857	2.43721			Trh	0.707072	2.74379	0.0163953	-3.26378	1.63249
Gbp3	-0.440743	-2.60798	0.0200875	-3.18573	-1.3573			Scube2	-0.408852	-2.63621	0.0175344	-3.14297	-1.32763			Zmynd15	-1.41628	-2.74355	0.016403	-4.4186	-2.66897
BC065397	0.827279	2.6073	0.0201146	-4.00758	1.77434			Popdc2	0.702358	2.63211	0.017683	-3.49089	1.62716			Dennd1c	0.767812	2.74178	0.016459	-4.10438	1.70269
Hist2h4	-1.54289	-2.60436	0.0202318	-4.26316	-2.91378			Fosb	-0.507376	-2.63207	0.0176846	-3.36663	-1.42146			B230312C02Rik	1.54936	2.74085	0.0164887	-4.36952	2.92687
Gzmb	1.16849	2.60402	0.0202454	-4.38561	2.24776			4932443I19Rik	-0.898718	-2.62641	0.0178921	-3.8404	-1.86441			Dupd1	1.1927	2.73576	0.0166513	-4.44071	2.2858
Tmem150b	1.42466	2.60358	0.0202629	-4.34145	2.68452			Mir132	0.870315	2.61995	0.0181321	-3.69154	1.82806			Slc17a9	-1.55065	-2.73435	0.0166967	-4.38558	-2.92948
Il7r	0.5718	2.60184	0.020333	-3.86099	1.48638			Nup210l	1.01248	2.61536	0.0183043	-3.65787	2.01738			F730043M19Rik	0.675317	2.73421	0.016701	-4.11363	1.59695
Npffr1	0.523464	2.59871	0.020459	-3.68565	1.4374			Nxpe2	-0.953288	-2.61515	0.018312	-3.68363	-1.93628			Apol11b	-2.23039	-2.73117	0.0167992	-4.37744	-4.69262
2410003L11Rik	1.16681	2.58558	0.020996	-4.38822	2.24515			Gm17801	1.43228	2.615	0.0183179	-3.92357	2.69872			Kcng2	-0.415998	-2.73108	0.0168021	-3.40848	-1.33422
Bpifb6	1.24272	2.58361	0.0210777	-4.34265	2.36644			C920021L13Rik	1.36275	2.60628	0.0186496	-3.78568	2.57175			Ncmap	0.799843	2.72663	0.0169472	-4.22661	1.74091
Psg23	0.707275	2.57647	0.0213766	-3.94118	1.63272			Gimap3	-1.31182	-2.60322	0.0187672	-4.01598	-2.48255			Sycp2	1.038	2.72466	0.0170117	-4.38169	2.05337
Arl4d	-0.530308	-2.57532	0.0214252	-3.13608	-1.44424			Gm15441	1.23016	2.59908	0.0189279	-4.06988	2.34594			Mir99a	-1.1932	-2.72437	0.0170212	-4.44176	-2.2866
H2-Eb1	-0.56014	-2.56952	0.0216713	-3.38432	-1.47441			Mettl21b	0.83318	2.597	0.0190086	-3.8712	1.78161			Dio3	-0.517317	-2.7226	0.0170794	-3.34057	-1.43129
4833417C18Rik	-1.04147	-2.56471	0.0218778	-4.18411	-2.05832			Mcidas	1.00905	2.59262	0.0191806	-3.67672	2.01259			Serpine3	-0.548262	-2.72224	0.0170913	-4.18225	-1.46232
Sim1	1.28159	2.56001	0.0220808	-4.32564	2.43108			Wdr38	1.21549	2.59143	0.0192275	-4.12341	2.3222			Tspear	0.682064	2.72189	0.0171027	-4.2428	1.60443
Chrna10	-0.516065	-2.55198	0.0224327	-3.66205	-1.43005			Atoh7	-0.828011	-2.5879	0.0193676	-3.72257	-1.77524			Ooep	0.81138	2.71296	0.0173997	-4.10829	1.75489
Tdgf1	-0.521306	-2.55089	0.022481	-3.977	-1.43525			Cebpd	-0.403536	-2.58364	0.0195377	-3.10999	-1.32275			Olfr1033	1.27896	2.70674	0.0176092	-4.32066	2.42663
Actl10	-1.07808	-2.54846	0.0225886	-4.39696	-2.11122			Bub1b	0.775134	2.58299	0.0195639	-3.36606	1.71135			4930579G18Rik	-1.4713	-2.70457	0.0176831	-4.42724	-2.77272
Sla2	1.39439	2.54814	0.0226028	-4.31677	2.62877			Tcf15	0.622446	2.58067	0.0196573	-3.44469	1.53948			Tpm2	0.529812	2.70166	0.0177825	-3.41219	1.44374
Zic2	0.448018	2.54168	0.0228917	-3.18947	1.36416			Pou6f2	-0.683668	-2.5726	0.0199853	-3.30164	-1.60622			Aldoart2	-1.06859	-2.70127	0.017796	-4.45571	-2.09738
Itgal	-0.65396	-2.53947	0.0229916	-3.8279	-1.57348			Tuba1c	0.740658	2.56848	0.0201549	-3.11465	1.67094			Il27	1.17367	2.69484	0.0180175	-4.45413	2.25585
LOC100049077	-1.18864	-2.53873	0.0230249	-4.35339	-2.27938			Gm11201	1.3379	2.5678	0.020183	-3.98396	2.52783			Hcls1	0.397391	2.68551	0.018344	-3.42941	1.31712
Crybb3	-0.739948	-2.53248	0.0233094	-4.0194	-1.67012			1810011H11Rik	0.76559	2.56583	0.0202648	-3.61994	1.70007			Nkx3-1	-1.65902	-2.68369	0.0184083	-4.34902	-3.15802
Cdc45	0.380733	2.53096	0.0233793	-3.58263	1.302			Tagap	0.456629	2.55687	0.0206399	-3.32175	1.37233			Zic2	-0.701717	-2.68368	0.0184089	-3.24997	-1.62644
Ptafr	0.552317	2.53022	0.0234131	-3.84107	1.46644			Ccdc185	-1.36466	-2.55535	0.0207043	-4.11957	-2.57516			Tbx22	-1.68985	-2.67623	0.0186744	-4.40835	-3.22624
1810041H14Rik	1.50112	2.52854	0.0234906	-4.24998	2.83062			Ly6g6f	1.34676	2.55344	0.0207854	-3.8329	2.54341			Neil1	-0.496794	-2.67228	0.0188169	-3.88927	-1.41107
Rem1	-0.666968	-2.52692	0.0235654	-4.0325	-1.58773			Cacna1s	0.621222	2.55092	0.0208928	-3.49927	1.53818			Best1	0.526828	2.67095	0.0188653	-3.71422	1.44076
Gm14207	1.15923	2.52323	0.0237367	-4.39708	2.23337			5730420D15Rik	-1.36065	-2.54986	0.0209381	-3.9756	-2.568			B130024G19Rik	-1.18294	-2.66863	0.0189497	-4.45639	-2.27039
Cyp3a13	1.17788	2.52255	0.0237682	-4.34523	2.26244			Gm5535	-0.835528	-2.54802	0.021017	-3.9544	-1.78451			Lhx5	1.00498	2.66728	0.0189988	-3.96435	2.00692
Hist2h2ab	-1.27239	-2.51854	0.0239559	-4.33433	-2.41561			Tnfrsf17	0.722579	2.54792	0.0210216	-3.60382	1.65013			Apol8	0.525292	2.6661	0.0190418	-3.75351	1.43923
Tdrd6	0.568856	2.51723	0.0240178	-4.04967	1.48335			2210416O15Rik	0.860271	2.54741	0.0210435	-3.77683	1.81538			Il18rap	1.08395	2.66448	0.0191012	-4.40157	2.11983
Gm9767	1.02259	2.51322	0.0242072	-4.20972	2.03156			D630029K05Rik	1.40498	2.54636	0.0210889	-4.13145	2.64815			Thsd7b	0.430449	2.66388	0.0191235	-3.36572	1.34765
Gm5111	0.894773	2.51264	0.024235	-4.22487	1.85932			Atg4a	-0.421466	-2.54447	0.0211705	-3.1904	-1.33929			Zfp781	-0.553075	-2.66301	0.0191553	-3.85622	-1.46721
9330020H09Rik	-0.539791	-2.51258	0.0242379	-3.89205	-1.45376			Dnah17	-0.697236	-2.54373	0.0212022	-3.60072	-1.6214			Pkhd1l1	-1.19647	-2.65906	0.0193014	-4.44777	-2.29178
Gm20755	1.16396	2.51217	0.0242575	-4.38327	2.24072			B4galnt3	-0.740071	-2.54283	0.0212416	-3.53473	-1.67026			Cers3	0.667235	2.65604	0.0194135	-4.30244	1.58803
Ctsw	1.18993	2.50628	0.0245388	-4.30647	2.28142			Spata25	1.11873	2.53921	0.0213992	-4.17831	2.17156			Mc1r	-1.30127	-2.65602	0.0194146	-4.44574	-2.46446
Npm2	1.11133	2.50612	0.0245468	-4.29719	2.16045			4930581F22Rik	0.683529	2.53113	0.0217556	-3.49221	1.60606			Edn2	1.04288	2.65466	0.0194654	-4.45045	2.06033
4930502E18Rik	0.791152	2.50498	0.0246014	-4.02696	1.73046			St14	-0.633757	-2.52874	0.0218617	-3.48974	-1.5516			A630023P12Rik	-1.42944	-2.65359	0.0195053	-4.43286	-2.69342
Fshr	1.68573	2.50276	0.024709	-4.3196	3.21703			Gm5860	-0.797472	-2.52698	0.0219408	-3.71828	-1.73805			Nhlh2	0.538586	2.65178	0.0195733	-3.95746	1.45255
Uba7	-0.496024	-2.50195	0.0247482	-3.64375	-1.41032			A630033H20Rik	-0.883236	-2.52372	0.0220869	-3.82188	-1.84451			Ttc39a	0.520689	2.65065	0.0196159	-3.64488	1.43464
Cldn6	1.41889	2.50069	0.0248095	-4.36891	2.67379			Frrs1	0.836064	2.52265	0.0221353	-3.609	1.78517			B430010I23Rik	1.24924	2.64921	0.0196702	-4.44717	2.37716
Kif4	0.480699	2.49556	0.0250598	-3.76192	1.39542			Hist2h2ab	1.34403	2.52254	0.0221403	-4.10576	2.5386			Fanca	1.40774	2.64002	0.0200204	-4.36901	2.65321
Sel1l2	-1.07108	-2.48635	0.0255155	-4.40565	-2.101			Crnde	-1.29496	-2.52062	0.0222272	-3.94838	-2.45371			Wnt9a	-0.640036	-2.63469	0.0202263	-3.99923	-1.55837
Rspo1	0.614813	2.47653	0.0260105	-3.79117	1.53136			Rbm47	0.784901	2.51679	0.0224013	-3.71188	1.72297			Dna2	0.70248	2.63338	0.020277	-4.26017	1.6273
Cxcr2	-0.381026	-2.4734	0.0261702	-3.3381	-1.30227			C330013J21Rik	-0.451143	-2.51077	0.022678	-3.27186	-1.36712			Gpr183	0.448701	2.62668	0.0205395	-3.89056	1.36481
Ceacam9	0.970637	2.47162	0.0262611	-4.3005	1.95971			Serpinb10	1.21466	2.5067	0.0228667	-4.18195	2.32086			Gm10037	-0.473863	-2.62665	0.0205407	-3.98706	-1.38882
Gm5127	1.10133	2.46496	0.0266049	-4.35853	2.14552			Ackr4	-0.835336	-2.50486	0.0229529	-3.84343	-1.78427			Nox3	1.04975	2.62652	0.0205459	-4.46207	2.07017
D830030K20Rik	0.677163	2.46132	0.0267949	-4.02659	1.59899			Rad54b	-0.48668	-2.49729	0.0233089	-3.37074	-1.40122			Slc25a54	-1.17786	-2.62595	0.0205683	-4.46009	-2.26241
Gpr101	0.457822	2.45949	0.0268907	-3.40589	1.37347			Sycp2	1.14726	2.49568	0.0233854	-4.00635	2.21493			Nipal1	-1.08342	-2.62143	0.0207473	-4.45348	-2.11906
Kera	1.55049	2.45553	0.027099	-4.2539	2.92916			Aard	-0.54988	-2.49429	0.0234519	-3.36651	-1.46396			Casq1	-0.485653	-2.6147	0.021017	-3.98444	-1.40022
Anxa8	0.597902	2.45473	0.0271417	-3.5718	1.51351			Pla2r1	-0.557563	-2.48984	0.023665	-3.59651	-1.47178			Tm4sf4	1.45535	2.61278	0.0210945	-4.42516	2.74223
Ttc30a2	-1.06989	-2.45422	0.0271687	-4.39575	-2.09927			Gm15408	0.639477	2.48471	0.0239128	-3.63193	1.55776			Lrriq4	-1.36529	-2.61176	0.0211356	-4.45789	-2.57628
4933425L06Rik	1.14936	2.45376	0.0271931	-4.40699	2.21815			Adgrf2	1.10224	2.48055	0.0241162	-4.16833	2.14688			Bpifb3	-1.24613	-2.60922	0.0212389	-4.41203	-2.37204
Tmprss5	-0.914723	-2.44553	0.0276326	-4.19014	-1.88521			Msh5	-1.27979	-2.47814	0.0242342	-4.0057	-2.42803			4930557K07Rik	-1.4142	-2.60699	0.0213299	-4.4438	-2.66512
Tgtp1	-0.988187	-2.44338	0.027749	-3.76538	-1.98369			Mogat1	-1.12363	-2.47428	0.024425	-3.98888	-2.17894			1700027H10Rik	0.953054	2.6065	0.0213498	-4.32584	1.93597
Ccm2l	0.454111	2.44053	0.0279036	-3.75032	1.36994			Tctex1d4	1.10959	2.47252	0.0245126	-4.19921	2.15785			Bhlhe23	-0.805729	-2.60227	0.0215236	-4.22263	-1.74803
Sp100	-0.445147	-2.43756	0.0280654	-3.61812	-1.36145			AI450353	-1.16255	-2.47168	0.024554	-3.92378	-2.23852			Skor2	2.08341	2.59548	0.0218055	-4.43528	4.23806
Trim43a	1.10272	2.43357	0.0282845	-4.2736	2.14759			Zc3h12a	-0.842126	-2.47051	0.0246123	-3.71818	-1.79269			Gm6537	0.477407	2.59196	0.0219529	-3.98736	1.39224
Asb18	0.894722	2.42515	0.0287518	-4.23961	1.85925			1700109K24Rik	-1.0994	-2.46844	0.0247162	-3.96215	-2.14265			Tuba8	0.492178	2.59009	0.0220316	-3.71507	1.40657
Il2rb	0.876655	2.42378	0.0288282	-4.2214	1.83611			Tmem82	0.974374	2.46719	0.024779	-3.87552	1.96479			Cd3d	-1.31936	-2.59005	0.0220333	-4.44146	-2.49556
Mir744	1.28614	2.4209	0.0289901	-4.39437	2.43874			Rgag1	0.39437	2.46597	0.0248401	-3.26644	1.31437			Adarb2	0.535616	2.58867	0.0220915	-3.35747	1.44956
E330034G19Rik	0.718042	2.4186	0.0291203	-4.28969	1.64495			Ccdc152	-0.855663	-2.46398	0.0249408	-3.96335	-1.80959			Cdca2	1.2104	2.58269	0.0223459	-4.36805	2.31401
Tmem212	0.525708	2.41522	0.0293118	-3.43366	1.43964			Pld6	-0.538645	-2.45453	0.0254225	-3.59755	-1.45261			5830416P10Rik	0.858094	2.58147	0.0223978	-4.33103	1.81264
Apol6	1.2878	2.41388	0.0293884	-4.3375	2.44156			Scgn	0.702784	2.45398	0.0254509	-3.74158	1.62764			Mypn	0.832033	2.58058	0.022436	-4.23254	1.78019
Gabre	0.666914	2.4127	0.0294562	-3.77382	1.58767			Pappa	1.06731	2.45144	0.0255821	-4.00142	2.09553			Rimkla	0.464315	2.57928	0.0224921	-3.40082	1.37966
AW046200	0.615084	2.40737	0.0297624	-4.14385	1.53165			Mpp4	-1.13214	-2.45108	0.0256011	-3.89008	-2.19184			Fezf2	-0.943685	-2.57563	0.0226493	-4.02317	-1.92343
Cxcr5	0.610108	2.40181	0.0300857	-4.05338	1.52637			Mir2861	-0.788473	-2.45024	0.0256446	-3.84829	-1.72725			Pde6b	-1.52371	-2.57275	0.0227748	-4.41582	-2.8753
Isg20	-0.76314	-2.39966	0.0302114	-3.99547	-1.69718			A930001A20Rik	-0.806415	-2.44789	0.025767	-3.81301	-1.74886			Ppm1n	-1.25963	-2.57044	0.0228757	-4.44505	-2.39434
Cxcl5	1.23109	2.39896	0.0302525	-4.22983	2.34744			Proser3	0.397469	2.44199	0.0260763	-3.33599	1.31719			E030002O03Rik	0.905806	2.56605	0.0230683	-4.32013	1.87359
9330162012Rik	0.416512	2.39488	0.030493	-3.58481	1.3347			Mettl7a3	-1.08322	-2.43474	0.0264613	-4.10086	-2.11876			8030442B05Rik	-1.2567	-2.56079	0.0233012	-4.41771	-2.38948
Tph2	0.537917	2.39382	0.0305556	-4.02211	1.45187			Mlf1	0.757197	2.43027	0.0267008	-3.54602	1.6902			Prokr1	1.17938	2.55809	0.0234218	-4.37269	2.2648
Gpr156	0.608032	2.39378	0.030558	-4.03639	1.52418			Plet1os	1.33396	2.42303	0.0270941	-4.17777	2.52094			Gm1600	1.30951	2.55645	0.0234951	-4.45068	2.47857
Chkb	-0.788368	-2.38157	0.0312898	-4.04415	-1.72712			1810062O18Rik	0.703592	2.42161	0.0271717	-3.69823	1.62855			Mterf1b	0.705783	2.55337	0.023634	-4.23063	1.63103
Snord35b	1.16713	2.37869	0.0314645	-4.25724	2.24565			Serpina3g	-1.17313	-2.42064	0.0272251	-4.03353	-2.25501			Snx20	0.461795	2.54899	0.0238326	-4.02774	1.37725
H2-Ab1	-0.59441	-2.37721	0.0315551	-3.63822	-1.50985			Lctl	1.46991	2.42057	0.0272291	-4.066	2.77005			F420014N23Rik	-1.35779	-2.54652	0.0239452	-4.40364	-2.56292
Sell	-1.4142	-2.37114	0.0319276	-4.36243	-2.66512			4833427F10Rik	1.10207	2.42025	0.0272463	-4.21559	2.14663			Krt14	-1.41747	-2.54335	0.0240904	-4.41283	-2.67117
Angpt2	-0.433129	-2.36862	0.0320837	-3.80304	-1.35016			Idi2	1.1578	2.41919	0.0273049	-4.1099	2.23117			Slc30a3	-0.916596	-2.53903	0.0242899	-3.8737	-1.88766
Vgll3	0.636332	2.36805	0.0321192	-3.43997	1.55437			Dusp1	-0.546448	-2.41788	0.0273772	-3.9633	-1.46049			A330033J07Rik	0.534469	2.5372	0.0243747	-4.01778	1.44841
A2m	-0.664526	-2.36702	0.0321833	-3.44947	-1.58505			1700123L14Rik	-1.31371	-2.41777	0.0273834	-4.17519	-2.48579			1700008K24Rik	1.04219	2.53611	0.0244254	-4.46984	2.05936
Egr2	-0.634457	-2.36449	0.0323409	-3.46294	-1.55235			Ercc6l	-1.33082	-2.41439	0.0275702	-4.00879	-2.51546			5430421F17Rik	1.05113	2.53327	0.0245582	-4.46159	2.07216
Dpt	0.758655	2.36275	0.0324499	-4.27518	1.69191			Gm11696	0.457398	2.41235	0.0276838	-3.39249	1.37306			Stbd1	-0.49239	-2.53174	0.0246299	-4.0429	-1.40677
Mybpc2	-0.911714	-2.36218	0.0324861	-4.08043	-1.88128			Ffar2	1.12411	2.40593	0.0280441	-4.19347	2.17968			Gpr174	1.33321	2.52701	0.0248529	-4.08859	2.51963
Tal2	0.980142	2.36103	0.0325582	-4.29005	1.97266			Hk1os	0.957779	2.40589	0.0280465	-3.88339	1.94232			Iglon5	0.549861	2.52561	0.0249196	-3.49924	1.46394
Stxbp3-ps	-1.22335	-2.35189	0.0331381	-4.3597	-2.33488			2610028H24Rik	1.0996	2.4038	0.0281647	-4.22074	2.14296			Nccrp1	1.03993	2.52549	0.0249255	-4.25145	2.05613
1700112E06Rik	-0.544937	-2.35085	0.0332046	-4.07228	-1.45896			Ptk6	1.10517	2.40356	0.0281784	-4.16676	2.15124			Gm19461	1.58322	2.52205	0.0250894	-4.27642	2.99637
Ccdc175	1.1791	2.34891	0.0333292	-4.30621	2.26436			H2-Q5	-1.37142	-2.40135	0.028304	-4.0804	-2.58726			D930048N14Rik	0.646163	2.5186	0.0252548	-4.21195	1.565
Rhd	-1.41098	-2.34606	0.033513	-4.33625	-2.65918			Clrn1	0.705202	2.40121	0.0283118	-3.82181	1.63037			Pip5kl1	-0.741516	-2.51591	0.0253845	-4.31485	-1.67193
Olfr31	1.11345	2.34454	0.0336118	-4.38837	2.16362			Egr2	-0.888089	-2.39961	0.0284036	-3.58795	-1.85072			Dmrtb1	0.578064	2.51377	0.0254879	-4.09963	1.49285
Gm5468	-0.385415	-2.34005	0.0339037	-3.66062	-1.30624			Ckap2	0.725631	2.39826	0.0284804	-3.73097	1.65362			Lrrc8e	-1.1891	-2.51165	0.0255911	-4.43687	-2.2801
Rslcan18	-0.665674	-2.33983	0.0339182	-4.08239	-1.58631			Nrtn	0.499571	2.39702	0.0285516	-3.62519	1.41379			Piwil4	-1.39428	-2.5116	0.0255939	-4.45363	-2.62858
Adam1a	0.675287	2.33816	0.0340278	-4.09558	1.59691			Asprv1	0.543325	2.39415	0.0287167	-3.64359	1.45733			Fhl3	0.775189	2.50662	0.0258378	-4.28026	1.71141
2410137M14Rik	-1.34371	-2.3378	0.0340515	-4.39177	-2.53802			Mall	-0.481305	-2.39056	0.0289249	-3.5384	-1.39601			Nxpe2	-0.888682	-2.50493	0.0259208	-4.32052	-1.85148
Stat5a	-0.593017	-2.33432	0.0342803	-3.79805	-1.5084			Dcdc2c	0.606344	2.39046	0.028931	-3.39411	1.5224			Nxph3	0.384329	2.50276	0.0260283	-3.77638	1.30525
Ticam2	-0.661204	-2.32679	0.0347814	-4.04009	-1.5814			Myrfl	-0.599729	-2.38987	0.0289649	-3.70346	-1.51543			Fam46b	1.3118	2.49978	0.0261763	-4.38964	2.48251
Ttll6	1.11503	2.32658	0.0347956	-4.30269	2.166			Stxbp3-ps	-1.24801	-2.38829	0.0290572	-4.15748	-2.37513			Nog	-0.389637	-2.49831	0.0262494	-3.5574	-1.31006
Selp	-1.37742	-2.32646	0.0348037	-4.40744	-2.59803			Marveld3	-0.950898	-2.38543	0.0292245	-3.75734	-1.93308			D930020B18Rik	-0.509459	-2.49568	0.0263809	-4.25298	-1.42352
4933427D06Rik	1.1005	2.32619	0.0348213	-4.37567	2.14429			Avil	0.638462	2.3832	0.0293556	-3.80148	1.55667			Nmur1	1.64537	2.49344	0.0264936	-4.38213	3.12829
Trim61	-1.27856	-2.32423	0.0349535	-4.39551	-2.42596			Ptgs2os	-0.667419	-2.37968	0.029564	-3.67955	-1.58823			4930577N17Rik	1.00384	2.49295	0.0265186	-4.26508	2.00533
Gm10416	-0.623716	-2.32232	0.0350818	-4.24052	-1.54084			Zmynd12	-0.782165	-2.37934	0.0295839	-3.82004	-1.71971			Eldr	-1.48213	-2.49236	0.0265482	-4.4139	-2.7936
9630028B13Rik	-0.788296	-2.319	0.0353066	-4.26059	-1.72703			Cerkl	-0.533813	-2.37933	0.0295847	-3.62919	-1.44775			Piwil1	1.32651	2.49178	0.0265774	-4.42339	2.50795
1700030C10Rik	0.564652	2.31304	0.0357138	-4.02101	1.47903			Rassf7	-0.600348	-2.37342	0.0299375	-3.69883	-1.51608			Wnt4	-0.448161	-2.49013	0.026661	-3.7561	-1.3643
Trmt13	-0.394107	-2.31053	0.0358869	-3.8377	-1.31413			Gm10549	1.22137	2.37173	0.0300392	-4.18586	2.33168			Npb	0.62153	2.48537	0.0269032	-4.27251	1.53851
Npas4	-0.868389	-2.31015	0.0359126	-3.54508	-1.82562			Bik	1.22362	2.36342	0.0305439	-4.1139	2.33532			Fblim1	0.517199	2.48531	0.0269067	-4.04904	1.43117
Sftpc	-1.02629	-2.30966	0.0359468	-4.11586	-2.03679			4932441J04Rik	-0.780126	-2.36168	0.0306501	-3.58179	-1.71728			Pparg	1.13192	2.47965	0.0271974	-4.36981	2.19151
Cxcl10	-1.68186	-2.30159	0.0365084	-4.22147	-3.20842			Cep72	0.488908	2.36071	0.0307099	-3.56995	1.40338			Cd8b1	-1.28937	-2.47722	0.0273234	-4.45341	-2.44421
Naa11	1.04118	2.29651	0.036866	-4.33728	2.05791			Steap1	-1.46924	-2.35899	0.0308156	-4.06209	-2.76876			9530052E02Rik	-1.02339	-2.47464	0.0274576	-4.39777	-2.03269
Npw	1.06705	2.2935	0.0370792	-4.36547	2.09514			Fermt1	0.926724	2.35628	0.0309833	-3.94951	1.90095			Ttc39aos1	0.546059	2.47374	0.0275045	-3.94911	1.46009
Bcl2a1b	0.646213	2.28965	0.037354	-4.00757	1.56505			Tmem184a	-1.46828	-2.35556	0.0310283	-4.16368	-2.76692			4933428G20Rik	-1.38139	-2.47311	0.0275373	-4.4423	-2.6052
Col11a1	0.510154	2.28541	0.0376594	-4.05098	1.4242			Hcrt	-1.16004	-2.35391	0.0311311	-4.11927	-2.23463			Ifi47	-0.391407	-2.4707	0.0276637	-3.91743	-1.31167
2810047C21Rik1	0.729121	2.28509	0.0376823	-3.85209	1.65763			4930563E18Rik	1.26137	2.35089	0.0313191	-4.17709	2.39723			Spata31d1b	1.40545	2.46396	0.0280201	-4.46264	2.649
Trim30d	-0.541574	-2.28257	0.0378646	-3.77467	-1.45556			Rnf138rt1	-0.52588	-2.35063	0.0313354	-3.64947	-1.43981			Nfkbie	0.577909	2.46101	0.0281771	-4.00749	1.49268
Tnnc1	-0.453806	-2.28057	0.0380096	-3.67201	-1.36965			Sh2d4a	-0.696998	-2.34918	0.0314267	-3.77877	-1.62113			Tlr1	-0.649759	-2.45578	0.0284581	-4.25738	-1.56891
A930013F10Rik	0.782094	2.27961	0.0380798	-4.29351	1.71962			Fut1	1.17676	2.3488	0.0314506	-4.15289	2.26069			Nuak2	0.40922	2.45068	0.028735	-4.01216	1.32797
Cd72	-0.913206	-2.27694	0.0382753	-4.31419	-1.88323			Gm20362	-0.882546	-2.34838	0.0314771	-3.93797	-1.84363			4930425O10Rik	-1.34321	-2.44815	0.0288729	-4.45603	-2.53715
Zc3h12a	-0.716739	-2.27503	0.0384152	-4.16769	-1.64346			Sema3b	0.404796	2.34752	0.0315312	-3.44493	1.3239			Fam187a	1.3834	2.44768	0.0288988	-4.46003	2.60883
Mbnl3	-0.977834	-2.27128	0.0386922	-4.23298	-1.96951			Agbl1	-0.625902	-2.34666	0.0315856	-3.65466	-1.54318			Gm21188	-1.4862	-2.44254	0.0291815	-4.46336	-2.8015
Gm2897	0.439104	2.26955	0.0388204	-4.07645	1.35576			Btg2	-0.655471	-2.34134	0.0319228	-3.97092	-1.57513			BC037032	-0.515892	-2.43886	0.0293858	-4.23339	-1.42988
Pparg	0.458914	2.2681	0.0389282	-4.06081	1.37451			Gm29811	0.850778	2.33717	0.0321901	-3.86983	1.80347			Actrt3	0.384585	2.43474	0.0296156	-4.00785	1.30548
1600029I14Rik	0.877765	2.267	0.0390104	-4.22163	1.83753			Amh	0.609924	2.3269	0.0328561	-3.76127	1.52618			Alox12	0.545063	2.4336	0.0296799	-4.1557	1.45908
Cbx2	-0.46153	-2.26628	0.039064	-3.89187	-1.377			Krtcap3	-0.406947	-2.32375	0.033063	-3.55344	-1.32588			Vrtn	0.757175	2.43292	0.0297182	-4.34866	1.69018
Scgb3a1	-1.04689	-2.26247	0.0393491	-4.39006	-2.06607			E330011O21Rik	-0.970083	-2.31707	0.0335058	-3.85387	-1.95895			Stk31	1.47418	2.43273	0.0297285	-4.40082	2.77825
Prss8	-0.623088	-2.25382	0.0400047	-4.23682	-1.54017			1700102H20Rik	1.25603	2.31661	0.0335365	-4.16319	2.38838			Arc	-0.503411	-2.43193	0.0297736	-3.5126	-1.41756
Fanci	0.39478	2.25381	0.0400055	-3.85071	1.31474			Gm7854	0.815667	2.31077	0.0339286	-3.88312	1.76011			Gm5087	-1.20025	-2.42707	0.0300489	-4.44597	-2.2978
6030443J06Rik	-0.712587	-2.25246	0.040109	-4.2275	-1.63874			Sertad3	-0.404439	-2.30967	0.0340033	-3.49641	-1.32357			Nlrc5	-0.988721	-2.42522	0.030154	-4.39893	-1.98442
Sln	0.582867	2.24939	0.0403449	-4.17198	1.49782			Gm3772	1.2078	2.30647	0.0342199	-4.21102	2.30986			Kcns3	0.487247	2.41706	0.0306234	-3.79539	1.40177
Slc13a1	0.902684	2.24718	0.040515	-4.20195	1.86954			Ptger2	1.13238	2.30525	0.0343034	-3.93755	2.1922			Arl13a	1.03057	2.40798	0.0311531	-4.48098	2.04283
Mroh8	-0.754913	-2.24384	0.0407743	-4.19225	-1.68753			Helt	-1.21379	-2.30345	0.0344257	-4.10192	-2.31946			Slc30a8	1.51412	2.40657	0.0312362	-4.46591	2.85625
Ankrd61	-1.18434	-2.24352	0.0407991	-4.41876	-2.27259			Gm20752	-1.23508	-2.30338	0.0344311	-4.09814	-2.35394			Aspg	0.454228	2.40537	0.0313072	-3.9984	1.37005
Plet1os	-1.28378	-2.24306	0.0408349	-4.37459	-2.43477			Neurod4	-1.18305	-2.30312	0.0344484	-3.97026	-2.27056			Nlrc3	-1.2617	-2.40482	0.03134	-4.46193	-2.39779
Ttk	-0.938169	-2.23987	0.0410838	-4.24228	-1.91609			4930425O10Rik	-1.23511	-2.30198	0.0345267	-4.24071	-2.35399			Sept1	0.575493	2.40331	0.0314295	-4.27722	1.49019
Mir1900	-0.795811	-2.23868	0.0411768	-4.2582	-1.73605			Gm13498	1.42426	2.30042	0.0346339	-4.00685	2.68377			1810007D17Rik	1.25952	2.40268	0.0314668	-4.45183	2.39415
Nox3	1.119	2.23786	0.0412412	-4.41394	2.17197			Fate1	1.20556	2.29936	0.0347068	-4.25062	2.30627			Slc17a7	-1.06003	-2.39818	0.0317351	-3.47839	-2.08497
Gjd3	0.386985	2.23524	0.0414479	-4.02576	1.30766			Lrrc17	0.722994	2.29765	0.0348249	-3.68793	1.6506			A830009L08Rik	-1.59667	-2.39634	0.0318453	-4.34151	-3.02444
Gck	0.483907	2.23472	0.0414889	-3.96812	1.39853			Tnfrsf14	0.779779	2.29693	0.0348749	-3.95849	1.71687			Gbx1	0.507924	2.3961	0.0318598	-3.84549	1.422
Gm9958	-0.684958	-2.23247	0.0416672	-4.21266	-1.60765			Paupar	1.13008	2.29471	0.0350289	-4.25563	2.18871			Capn9	-0.775575	-2.39514	0.0319176	-4.32134	-1.71187
Psmb9	-0.383307	-2.23144	0.0417487	-3.82579	-1.30433			Tspan8	-0.759098	-2.29351	0.0351123	-3.91984	-1.69243			Tbx15	0.871744	2.39374	0.0320021	-4.37861	1.82987
Pkp3	-1.19373	-2.23059	0.0418165	-4.28147	-2.28743			Cym	1.20361	2.29255	0.0351794	-4.25276	2.30316			Col5a1	0.667829	2.38992	0.0322338	-4.33725	1.58868
Helz2	-0.383068	-2.2304	0.0418316	-3.81785	-1.30411			Ankef1	-0.57507	-2.28776	0.035515	-3.69925	-1.48975			Zic3	-0.382613	-2.38538	0.0325109	-3.572	-1.3037
Ggnbp2os	0.380003	2.22922	0.0419257	-3.94416	1.30134			Gm17762	0.601625	2.2845	0.0357453	-3.70347	1.51742			1500015L24Rik	0.608046	2.38282	0.0326684	-4.19443	1.52419
Pi15	0.512939	2.22808	0.042017	-4.08161	1.42695			Ccdc27	0.415081	2.28371	0.0358014	-3.57188	1.33337			Pi4k2b	-0.393364	-2.38224	0.032704	-3.8531	-1.31345
Gm14634	-0.684574	-2.22651	0.0421422	-4.10087	-1.60723			4930578M01Rik	-1.37896	-2.27969	0.0360882	-3.95425	-2.60081			Tgm6	-1.1364	-2.38068	0.0328002	-4.46646	-2.19832
Gata3	1.56127	2.22647	0.0421455	-4.40318	2.95113			Ankrd66	1.55825	2.27851	0.0361724	-4.06436	2.94497			Dyrk4	1.3123	2.37937	0.0328815	-4.42919	2.48337
Tmc8	1.04898	2.22487	0.042274	-4.24751	2.06906			Epha2	-0.462269	-2.2777	0.0362301	-3.57192	-1.37771			5930438M14Rik	-0.877125	-2.37842	0.0329402	-4.37613	-1.83671
Krt2	0.796664	2.22397	0.0423468	-3.69178	1.73708			Gchfr	0.865558	2.27725	0.0362628	-3.91038	1.82204			Gm15972	-0.645025	-2.37728	0.0330113	-4.3504	-1.56377
Gm12295	-1.34949	-2.22365	0.0423724	-4.40426	-2.54821			Arc	-0.765856	-2.27672	0.0363007	-4.42221	-1.70038			Grm1	0.494795	2.37223	0.0333263	-3.50032	1.40912
Hist1h4i	-0.652098	-2.21739	0.0428801	-4.1253	-1.57145			Pdzd9	-1.01899	-2.27555	0.0363853	-3.85311	-2.02649			4933408B17Rik	-1.16302	-2.37183	0.033352	-4.46667	-2.23925
Pnma5	-1.24623	-2.2151	0.0430667	-4.34856	-2.3722			Aqp1	0.682342	2.27426	0.0364776	-3.85474	1.60474			Endou	0.425656	2.37148	0.0333738	-4.1138	1.34318
Trpm6	0.700619	2.21474	0.0430963	-4.06208	1.6252			Vpreb1	1.32445	2.27156	0.0366732	-4.19158	2.50438			Mterf1a	-0.541191	-2.37136	0.0333813	-4.06673	-1.45517
Btk	-0.476826	-2.21109	0.043396	-3.96327	-1.39168			Cdkn2a	1.22647	2.27138	0.0366861	-4.23384	2.33994			Gm2011	0.859022	2.37085	0.0334131	-4.32983	1.81381
Zbp1	-1.25506	-2.20915	0.0435562	-4.32716	-2.38676			Sstr5	0.566982	2.27061	0.0367422	-3.83416	1.48142			Neurod6	-1.39954	-2.36833	0.033572	-3.74968	-2.63817
Tmem221	-0.892275	-2.207	0.0437342	-4.19442	-1.8561			Gpr82	-1.10216	-2.26971	0.0368082	-4.25733	-2.14676			Ctsw	-1.32561	-2.36558	0.0337468	-4.44502	-2.50639
Trabd2b	0.40027	2.20582	0.0438328	-3.86904	1.31976			Ninj2	0.521198	2.26812	0.0369241	-3.67581	1.43515			Ankrd53	-1.22209	-2.36402	0.0338455	-4.43092	-2.33284
4732456N10Rik	1.22273	2.20437	0.0439533	-4.42947	2.33387			6820408C15Rik	0.417222	2.26432	0.037202	-3.56147	1.33535			Gm16291	-1.19018	-2.35995	0.0341062	-4.48377	-2.28181
E130006D01Rik	0.591483	2.20405	0.0439802	-4.06571	1.50679			Foxi1	1.01821	2.26214	0.0373631	-4.08868	2.0254			Hes3	-1.16893	-2.35911	0.0341599	-4.44076	-2.24845
Cd8a	-1.28843	-2.20378	0.0440026	-4.42912	-2.44261			Afp	1.22648	2.26083	0.0374597	-4.21126	2.33995			Myo1a	1.18902	2.35342	0.0345272	-4.4679	2.27999
Gm17769	-0.399065	-2.19849	0.0444459	-3.95107	-1.31865			Myot	1.26883	2.25292	0.0380498	-4.23926	2.40966			2310010G23Rik	0.494786	2.35336	0.0345312	-4.17482	1.40911
Birc3	-0.456421	-2.19339	0.0448782	-3.90854	-1.37213			Kcnk18	1.12198	2.25175	0.038137	-4.26898	2.17646			Syt2	0.81302	2.35214	0.0346106	-3.61388	1.75689
1700030L20Rik	0.843584	2.19244	0.0449589	-4.2704	1.7945			Prop1	1.19575	2.25133	0.0381692	-4.26571	2.29064			Olfr1392	1.329	2.34936	0.0347917	-4.47093	2.51228
Usp43	0.394571	2.18875	0.0452739	-3.82017	1.31455			Xirp1	0.855392	2.24867	0.0383697	-3.91684	1.80925			Tlr6	0.732239	2.34594	0.0350159	-4.29972	1.66122
Gldn	0.530204	2.18871	0.0452771	-3.896	1.44413			Nhlh2	-0.78464	-2.24737	0.0384684	-3.96053	-1.72266			Ern2	1.21379	2.34501	0.0350774	-4.38116	2.31946
Mip	-0.653657	-2.18819	0.045322	-4.26612	-1.57315			Rnf17	-0.421626	-2.24581	0.0385867	-3.67027	-1.33944			Hhat	0.607071	2.34491	0.0350837	-4.14447	1.52316
Gm8580	1.09051	2.18367	0.0457116	-4.32496	2.1295			Gm14085	1.12177	2.24556	0.0386055	-4.2709	2.17614			C1rl	0.732716	2.34425	0.0351278	-4.3388	1.66176
Ubash3a	-1.30368	-2.18052	0.045985	-4.40565	-2.46857			Clec4a2	-0.435094	-2.24513	0.0386387	-3.73553	-1.352			Spin4	-0.545737	-2.34102	0.0353412	-3.95856	-1.45977
Ifit3	-0.452807	-2.17991	0.0460374	-3.69402	-1.3687			Cldn14	0.711532	2.24313	0.038791	-3.95104	1.63754			Il7r	0.441117	2.34017	0.0353977	-4.18863	1.35766
Gm7008	-0.627502	-2.17978	0.0460492	-4.18803	-1.54489			Meis1	-0.499657	-2.24263	0.0388292	-3.77225	-1.41388			Rslcan18	-0.905221	-2.33637	0.0356511	-4.35573	-1.87283
4933433G19Rik	-0.447269	-2.17533	0.0464382	-4.07989	-1.36346			Rtp3	-1.01579	-2.23862	0.0391375	-4.07632	-2.02202			2310002D06Rik	0.810355	2.33125	0.0359954	-4.32821	1.75364
Mcemp1	0.898982	2.17183	0.0467466	-4.29441	1.86475			Cblc	1.26862	2.23835	0.0391583	-4.23379	2.40931			Vipr2	0.619839	2.33052	0.0360447	-4.20431	1.5367
Trpv3	1.11393	2.16514	0.0473404	-4.36919	2.16435			Hpn	1.11176	2.23382	0.039509	-4.08317	2.1611			Dtl	-0.672987	-2.32984	0.0360911	-4.17894	-1.59437
Nxph3	-0.436282	-2.1635	0.0474874	-3.81611	-1.35311			Timp1	-0.737953	-2.23272	0.0395943	-3.96622	-1.66781			Krt80	-1.30164	-2.32979	0.0360944	-4.46922	-2.4651
Col26a1	0.404687	2.16198	0.047624	-3.95167	1.3238			Ptgfr	-0.665049	-2.22702	0.0400406	-3.72838	-1.58562			Cldn15	-1.35801	-2.3279	0.0362223	-4.44571	-2.56331
Dbh	0.812994	2.16138	0.0476773	-4.3048	1.75685			Gm16062	-0.809765	-2.2256	0.0401527	-3.84714	-1.75293			Rai14	-0.475219	-2.32573	0.0363698	-3.97651	-1.39013
Gm2721	0.705959	2.16134	0.0476817	-4.1616	1.63123			Frk	-0.883909	-2.22427	0.040258	-3.96204	-1.84537			Dnah5	-0.452433	-2.32534	0.0363965	-4.04472	-1.36835
1700009C05Rik	1.15213	2.16025	0.0477795	-4.41499	2.22242			2010308F09Rik	1.38206	2.22301	0.0403577	-4.16298	2.6064			Zic4	-0.482517	-2.32479	0.036434	-3.67766	-1.39718
Gm13003	1.10522	2.15843	0.0479439	-4.42714	2.15131			Trim10	-1.25156	-2.21329	0.0411355	-4.19522	-2.38098			Mylk3	-1.47334	-2.32423	0.0364727	-4.42626	-2.77663
Plscr5	-1.0713	-2.15113	0.0486082	-4.36983	-2.10133			Snora5c	-1.10367	-2.2124	0.0412076	-4.22984	-2.14901			Ccdc129	1.29754	2.32404	0.0364852	-4.45987	2.45809
Rcvrn	-1.11173	-2.15086	0.0486323	-4.40104	-2.16105			Ccna1	0.923962	2.21003	0.0413992	-3.85371	1.89732			A330035P11Rik	0.707127	2.32062	0.0367203	-4.29253	1.63255
Cnga3	0.825039	2.14846	0.0488528	-4.31379	1.77158			Gm6537	0.483013	2.20848	0.0415252	-3.70961	1.39766			Slc25a31	1.46449	2.31305	0.0372445	-4.42201	2.75965
Mctp2	0.433802	2.14528	0.0491461	-4.04302	1.35079			Gm5129	1.0836	2.20782	0.0415788	-4.21295	2.11932			Ghrh	0.552283	2.31281	0.0372616	-4.27865	1.4664
Hist1h2bp	-1.18718	-2.14378	0.0492851	-4.42252	-2.27707			BC028528	0.510074	2.20418	0.0418764	-3.77255	1.42412			3632454L22Rik	0.431214	2.31007	0.0374528	-4.03356	1.34837
Sh2d4b	-0.947256	-2.1432	0.0493391	-4.42169	-1.9282			Slfn10-ps	-1.14021	-2.20117	0.0421246	-4.18153	-2.20414			Ntf5	-1.16815	-2.30895	0.0375314	-4.47307	-2.24723
Ccl17	0.518434	2.14155	0.0494926	-4.09596	1.4324			Vnn1	-0.594401	-2.19592	0.0425598	-3.88944	-1.50985			Itih4	0.737271	2.30801	0.0375979	-4.38614	1.66702
2610028E06Rik	0.488947	2.14056	0.0495845	-4.14497	1.40342			Morn1	-0.446201	-2.19471	0.0426603	-3.65713	-1.36245			Cdhr1	0.417344	2.30686	0.0376786	-3.81304	1.33547
Gm1600	-1.28692	-2.13897	0.0497337	-4.3599	-2.44007			Gp2	1.24433	2.18803	0.0432216	-4.09024	2.36908			Ccl24	1.15291	2.30674	0.0376874	-4.43531	2.22362
								Mael	-1.4321	-2.18718	0.0432936	-4.23528	-2.69839			Klrb1	-1.18142	-2.30433	0.0378578	-4.47355	-2.268
								A730046J19Rik	1.16029	2.18707	0.0433027	-4.26417	2.23502			Gm4922	1.30846	2.30271	0.0379725	-4.47958	2.47676
								4930512B01Rik	0.752115	2.18073	0.0438421	-3.94042	1.68426			Prm1	1.22105	2.30161	0.0380508	-4.47255	2.33116
								Ffar4	-0.772434	-2.18072	0.0438426	-3.98088	-1.70815			Cyb5r2	-0.602473	-2.30016	0.038154	-4.28166	-1.51832
								Nlrp1a	-0.405523	-2.17526	0.0443126	-3.68858	-1.32457			Fbxw10	0.551949	2.29915	0.0382265	-4.30969	1.46606
								Gabre	-0.983906	-2.17398	0.0444235	-4.10668	-1.97781			1600029O15Rik	-0.827763	-2.29717	0.038368	-4.29078	-1.77493
								Fbp2	1.07452	2.17388	0.0444317	-4.176	2.10602			Cyp3a13	-1.00302	-2.29261	0.0386964	-4.43035	-2.00419
								Adamts7	1.45807	2.17144	0.0446436	-4.20296	2.74741			Kank4os	-1.1104	-2.29223	0.0387244	-4.44372	-2.15906
								Fam132b	0.379523	2.16954	0.0448095	-3.71165	1.30091			C1qtnf3	1.45609	2.28817	0.039019	-4.42924	2.74364
								Hmga2	-1.28011	-2.16176	0.0454942	-4.14151	-2.42857			Ska3	0.462955	2.28774	0.0390505	-4.29236	1.37836
								Oscar	0.614031	2.16091	0.0455694	-3.90767	1.53053			Cd209f	1.20789	2.28663	0.0391313	-4.418	2.30999
								4930599N23Rik	1.08833	2.154	0.0461862	-4.16067	2.12628			Zar1	0.462309	2.28602	0.0391762	-4.11132	1.37775
								Mir25	1.13485	2.1534	0.0462395	-4.24579	2.19596			Gen1	1.52125	2.28219	0.039457	-4.39821	2.8704
								Gm16291	0.626363	2.15321	0.0462566	-4.0208	1.54367			6720468P15Rik	0.840382	2.2793	0.039671	-4.28742	1.79052
								Fgr	-0.848252	-2.15069	0.0464844	-3.98821	-1.80032			Isg20	-0.747528	-2.27904	0.0396903	-4.22315	-1.67891
								Ngp	-1.1639	-2.14862	0.0466714	-4.16058	-2.24062			Hcn2	0.411495	2.27903	0.0396906	-3.59675	1.33006
								Crygs	-1.28056	-2.14709	0.0468098	-4.1836	-2.42934			4930578C19Rik	0.725075	2.2773	0.039819	-4.3517	1.65299
								Fgfbp1	0.50877	2.14473	0.0470251	-3.81375	1.42284			Pyhin1	-0.837761	-2.27512	0.0399813	-4.35603	-1.78727
								Gm21188	1.13147	2.14342	0.047145	-4.27129	2.19082			Gypa	-1.60447	-2.26915	0.0404292	-4.42628	-3.04083
								Borg	-0.755631	-2.1415	0.0473214	-4.03308	-1.68837			Mbl2	-1.08429	-2.26711	0.0405831	-4.47518	-2.12034
								Fcna	-0.8223	-2.14063	0.0474008	-4.10322	-1.76822			Hcn3	0.396201	2.26532	0.0407187	-3.6763	1.31604
								C230024C17Rik	-1.17611	-2.13671	0.047763	-4.27606	-2.25966			Epx	0.497921	2.26471	0.0407656	-4.18643	1.41218
								Gadd45g	-0.414899	-2.13545	0.0478798	-4.00853	-1.33321			Dennd2d	0.738207	2.26419	0.040805	-4.24388	1.6681
								Ska3	0.445228	2.13516	0.0479066	-3.77516	1.36153			Sertm1	0.394241	2.26129	0.0410262	-3.69821	1.31425
								Gm17660	1.06039	2.13276	0.0481301	-4.26572	2.0855			Mxd3	-0.592502	-2.25549	0.0414714	-4.21571	-1.50786
								I830077J02Rik	0.577725	2.1284	0.0485376	-3.862	1.49249			Klf1	-1.62437	-2.25303	0.0416621	-4.44075	-3.08308
								C030029H02Rik	-0.606455	-2.12437	0.048918	-3.77403	-1.52251			Myod1	1.16701	2.25142	0.041787	-4.48652	2.24546
								Tstd1	-0.885458	-2.12406	0.0489473	-4.17293	-1.84735			Ftcd	-1.08417	-2.24835	0.0420261	-4.4325	-2.12016
								Hrct1	0.56499	2.12188	0.0491547	-3.84216	1.47938			Spata17	-0.580995	-2.24629	0.042188	-4.35035	-1.49588
								Cryba1	1.29118	2.12172	0.0491692	-4.25984	2.44729			AI606473	0.45329	2.24433	0.0423416	-3.70305	1.36916
								BC018473	1.21053	2.12112	0.0492263	-4.16034	2.31423			Mgarp	-1.17855	-2.24362	0.0423977	-4.45029	-2.26349
								Hist1h2ak	1.1462	2.12108	0.0492301	-4.28869	2.21329			Glp2r	-0.784787	-2.23613	0.0429923	-4.33163	-1.72284
								Atp2a1	1.04905	2.11944	0.0493867	-3.8945	2.06916			Gm20597	0.48842	2.23533	0.0430558	-4.20532	1.40291
								Naalad2	0.466058	2.11863	0.0494639	-3.81377	1.38133			Abca4	0.531578	2.23385	0.0431745	-4.16178	1.44551
								Hes3	1.22707	2.1146	0.0498508	-4.26702	2.3409			Tmsb15b1	-0.665432	-2.23205	0.0433194	-4.19962	-1.58604
																Clec10a	-0.84592	-2.22987	0.0434949	-4.39712	-1.79741
																Ccl5	-1.5946	-2.22943	0.0435307	-4.42737	-3.0201
																5031425F14Rik	-1.16651	-2.22911	0.0435561	-4.43613	-2.24467
																Foxi1	-1.20804	-2.22223	0.0441162	-4.4216	-2.31024
																Gdf3	1.14755	2.22147	0.0441787	-4.47038	2.21537
																C920025E04Rik	0.543928	2.21535	0.0446823	-4.31044	1.45794
																Tcf7l2	0.637104	2.21387	0.0448051	-3.82882	1.5552
																Ppp1r36	-0.452899	-2.20738	0.0453476	-4.13503	-1.36879
																Acpp	1.38055	2.2063	0.0454386	-4.47584	2.60368
																Vwa2	-1.27564	-2.20384	0.0456453	-4.48168	-2.42106
																Gm15408	0.569288	2.20209	0.0457937	-4.33541	1.48379
																Kcnab3	0.873308	2.20161	0.0458345	-3.98062	1.83186
																Gm7271	-1.25409	-2.19303	0.0465675	-4.48017	-2.38516
																Tmem210	1.21333	2.19204	0.0466528	-4.49114	2.31872
																Ms4a4b	-1.30856	-2.19148	0.0467011	-4.48298	-2.47695
																D830030K20Rik	0.402227	2.19114	0.046731	-4.22986	1.32155
																Slc43a1	1.06964	2.19102	0.0467415	-4.44626	2.09891
																Oaz1	-0.94733	-2.19062	0.0467756	-4.50172	-1.9283
																Xirp2	-0.94733	-2.19062	0.0467756	-4.50172	-1.9283
																Mir1894	-1.25906	-2.18992	0.0468365	-4.47227	-2.39339
																Olfr288	0.661996	2.18917	0.0469017	-4.38383	1.58227
																Cdca7	-0.447622	-2.18829	0.0469777	-3.97134	-1.36379
																Snora16a	-1.05177	-2.18781	0.047019	-4.46281	-2.07307
																Mctp2	0.678161	2.18236	0.047495	-4.27389	1.6001
																4930507D05Rik	-0.513299	-2.18126	0.0475921	-4.30513	-1.42731
																Slc17a6	0.468524	2.17964	0.0477339	-3.72343	1.38369
																Fchsd1	0.399286	2.17923	0.0477706	-3.92532	1.31886
																Fbxo15	0.81769	2.17915	0.0477771	-4.39688	1.76258
																Gsx2	-0.788039	-2.17768	0.0479069	-4.30437	-1.72673
																Twist2	-0.759695	-2.17634	0.0480261	-4.42997	-1.69313
																Ppp1r42	-0.55825	-2.17583	0.048071	-4.3462	-1.47248
																Flt3	0.543618	2.17481	0.0481614	-4.05458	1.45762
																Tctex1d1	-1.2693	-2.17461	0.0481799	-4.4737	-2.41044
																Lcn2	-1.45964	-2.17328	0.0482983	-4.39809	-2.7504
																Tmem88	-0.440944	-2.16894	0.048686	-4.18123	-1.35749
																Cplx1	0.42568	2.16861	0.0487154	-3.72635	1.34321
																Itgal	-0.783579	-2.16583	0.0489659	-4.36675	-1.7214
																Myl4	-0.532735	-2.16315	0.0492081	-4.09515	-1.44667
																Trpm5	-1.0286	-2.16199	0.0493138	-4.50331	-2.04005
																Kcng4	0.422973	2.16138	0.0493692	-3.93126	1.34069
																Scn11a	-0.449045	-2.16052	0.0494474	-4.16751	-1.36514
																Wdr27	1.27602	2.15858	0.049624	-4.47286	2.42169
																Gm3279	-1.13237	-2.15486	0.0499658	-4.50255	-2.19219

## Sheet: Table S6
Pure sex differences in BLA under stress conditions								Pure sex differences in PFC under stress conditions								Pure sex differences in NAc under stress conditions
	logFC	t	P.Value	B	FC_PureSex				logFC	t	P.Value	B	FC_PureSex				logFC	t	P.Value	B	FC_PureSex
Uty	9.04582	25.0831	2.28745e-09	-1.00652	528.523			Eif2s3y	9.20302	27.68	3.23597e-09	-1.16779	589.364			Kdm5d	7.69267	22.8095	6.38009e-09	0.474251	206.883
Kdm5d	8.39184	19.9392	1.60822e-08	-0.824178	335.888			Ddx3y	10.3126	21.5733	2.31046e-08	-0.681344	1271.73			Uty	9.09972	17.8302	4.97473e-08	-0.508825	548.642
Ddx3y	9.78385	14.175	2.82118e-07	0.786469	881.523			Uty	8.34868	15.9487	2.45023e-07	-1.59161	325.989			Xist	-7.35207	-17.4198	6.03471e-08	1.07354	-163.378
Xist	-8.56788	-13.5908	4.0001e-07	-0.181787	-379.48			Kdm5d	8.40177	13.3342	9.76293e-07	-1.27253	338.21			Ddx3y	8.4364	12.3669	1.00185e-06	3.09182	346.425
Eif2s3y	8.28225	12.5907	7.51798e-07	-0.905089	311.32			Xist	-8.63423	-10.717	5.13691e-06	0.14394	-397.34			Uba1y	5.54335	11.6836	1.585e-06	-2.60597	46.6352
Arhgap6	0.940578	7.41346	5.05475e-05	1.69278	1.9193			Tmsb4x	1.23052	6.2112	0.000258656	0.610754	2.34652			Msl3	0.927911	11.2661	2.12291e-06	4.53335	1.90252
Msl3	0.854888	6.80532	9.59299e-05	1.24378	1.80862			Kcne2	3.15005	5.18176	0.000846908	-3.19324	8.87684			Tmsb4x	0.885734	10.5279	3.64661e-06	4.2645	1.84771
Prps2	0.8261	6.38472	0.000153139	0.990327	1.77289			Hccs	0.929109	5.00181	0.0010575	-0.572655	1.9041			Eif2s3y	6.78425	8.26077	2.42221e-05	-0.207025	110.221
Col7a1	3.2686	6.11194	0.000209805	-3.22001	9.63713			Art1	2.74916	4.97203	0.00109757	-3.39367	6.72325			Frmpd4	1.04861	6.94996	8.85331e-05	1.83415	2.06854
Eif2s3x	-0.735397	-5.6972	0.000344863	0.394866	-1.66486			Opalin	0.789115	4.76023	0.00143521	-0.95185	1.72801			Hccs	0.756195	6.46176	0.000150345	1.37491	1.68903
Frmpd4	1.18892	5.06368	0.000770688	-0.245557	2.27982			Ankar	2.86654	4.71064	0.00152967	-3.31953	7.29314			Tlr7	1.13732	6.19012	0.000204353	0.50078	2.19972
Olfr288	2.70345	4.97277	0.000868974	-3.45508	6.51357			Uba1y	2.75785	4.50727	0.00199416	-3.24517	6.76386			Prps2	0.830361	6.02396	0.000247677	0.937934	1.77813
Tlr7	1.10988	4.89571	0.000962953	-0.846508	2.15827			Pisd-ps1	-0.592608	-4.43173	0.00220398	-1.14012	-1.50797			Eif2s3x	-0.580867	-6.00886	0.000252088	0.920814	-1.49575
Ddx4	0.991991	4.88913	0.000971474	-1.25363	1.98893			Pkhd1	-2.56801	-4.31519	0.00257605	-3.44265	-5.9299			Clec7a	1.76672	5.70358	0.00036246	-1.74417	3.40281
Uba1y	3.0177	4.55248	0.00153743	-3.36223	8.09873			Mir6236	1.34993	4.24392	0.00283673	-1.32537	2.54901			Kdm6a	-0.556316	-5.53336	0.000446212	0.361099	-1.47051
Pate4	-2.62589	-4.52917	0.00158804	-3.5597	-6.17264			Gse1	-0.733618	-4.21393	0.00295483	-1.36625	-1.6628			Arhgap6	0.775646	5.3911	0.000532482	0.240959	1.71196
Pvrl1	1.10166	4.29589	0.00220587	-1.17605	2.14601			Tmprss6	2.82718	4.17369	0.0031217	-3.55222	7.09685			Cyp2b19	3.24773	5.3007	0.00059665	-3.49354	9.49869
Adam12	0.994423	4.288	0.00223083	-1.98588	1.99228			Fosl2	-0.68984	-4.15569	0.0031996	-1.44245	-1.6131			Ahsa2	-0.561269	-5.24402	0.000641146	-0.0103209	-1.47557
Tgfb1i1	0.597083	4.26991	0.00228921	-1.25015	1.51265			Ppp3r2	3.34062	4.11576	0.00337999	-3.33781	10.1304			Clec9a	3.04702	5.19079	0.000686228	-3.37168	8.26504
Olfm3	-0.566825	-4.13207	0.00279159	-1.31591	-1.48126			Gimap4	-2.28641	-4.07934	0.00355414	-3.17774	-4.8784			Aqp4	-0.417713	-5.10996	0.000761412	-0.0860372	-1.33581
Nmu	-2.32581	-4.05399	0.00312741	-3.68192	-5.01346			Kdm5c	-0.790662	-4.07912	0.00355518	-1.51315	-1.72987			Pbdc1	-0.458859	-4.80747	0.00113291	-0.462318	-1.37445
Tmsb4x	0.666404	4.04752	0.00315711	-1.40559	1.58711			Gm5771	2.55367	4.07838	0.00355883	-3.58093	5.87128			Sult5a1	2.92613	4.79805	0.00114727	-3.60538	7.60068
1700021F07Rik	-2.44566	-4.02819	0.00324764	-3.67583	-5.44776			St8sia2	-0.994471	-4.02091	0.00385398	-1.6949	-1.99235			Slc17a9	2.70691	4.70434	0.00130122	-3.64635	6.52922
A430105I19Rik	1.00437	4.01344	0.00331861	-1.8673	2.00607			Aqp3	2.65903	4.01745	0.00387257	-3.32767	6.31608			Chad	-2.56336	-4.61364	0.00147167	-3.62568	-5.91084
Krt83	2.68444	3.98356	0.00346743	-3.47622	6.42833			Gm16023	-1.96692	-3.99446	0.00399855	-3.24726	-3.90933			A930041C12Rik	2.9805	4.50088	0.00171794	-3.51368	7.89261
Cast	0.795459	3.97851	0.00349329	-1.67604	1.73563			Zmynd15	-2.41778	-3.9882	0.00403366	-3.5371	-5.34347			Hmx3	2.05726	4.47402	0.00178292	-2.47695	4.16196
1700110C19Rik	2.29686	3.94555	0.00366712	-3.58457	4.91387			2410089E03Rik	-0.865414	-3.98554	0.00404866	-1.64568	-1.82186			Foxp3	-2.43237	-4.35274	0.00211114	-3.68379	-5.39779
Klk7	-2.44477	-3.93259	0.003738	-3.59213	-5.4444			Mir6390	-1.98385	-3.95891	0.00420219	-3.08155	-3.95548			Kdm5c	-0.400831	-4.33144	0.0021752	-1.0625	-1.32027
Syt2	1.39516	3.86007	0.00416226	-1.93536	2.63017			Elfn1	-0.804317	-3.95768	0.00420939	-1.66175	-1.74632			Mid1	0.501383	4.32236	0.00220317	-1.10889	1.41557
Lhx6	0.728978	3.85825	0.00417354	-1.68981	1.65746			Myb	2.44904	3.95586	0.00422011	-3.62776	5.46053			Lgals3bp	0.462259	4.3146	0.00222733	-1.08146	1.3777
Pirt	1.88755	3.82675	0.00437411	-3.43335	3.70006			D8Ertd82e	-0.610158	-3.93432	0.00434946	-1.68043	-1.52643			Pmfbp1	1.99961	4.24816	0.00244651	-3.39928	3.99893
Zfhx2os	2.39773	3.75313	0.00488378	-3.72929	5.26973			Scarna10	2.59974	3.92518	0.00440566	-3.62285	6.06176			4931431C16Rik	2.62748	4.22195	0.00253923	-3.60375	6.17944
Il16	0.965162	3.75278	0.00488639	-2.12887	1.95228			Nr4a2	-0.740905	-3.90809	0.00451279	-1.80174	-1.67122			Tap1	0.707106	4.21632	0.00255962	-1.4147	1.63253
Rfng	0.497531	3.74839	0.00491867	-1.80707	1.41179			Tnnt3	2.68377	3.90029	0.00456258	-3.61021	6.42532			4933428G20Rik	2.73152	4.13013	0.00289494	-3.73773	6.64154
4930539M17Rik	2.1786	3.73677	0.00500542	-3.75237	4.52716			Trib2	-0.49325	-3.89123	0.00462117	-1.7327	-1.40761			Bmp8a	2.47675	4.10054	0.00302066	-3.77304	5.56641
Zp3r	2.24536	3.72841	0.00506877	-3.64785	4.74156			Rbm3	0.834399	3.87513	0.00472734	-1.74801	1.78311			9430021M05Rik	0.604289	4.08769	0.00307706	-1.43702	1.52023
Lhx5	2.47901	3.6969	0.00531536	-3.73579	5.57514			Zdhhc4	0.56361	3.87147	0.0047518	-1.79092	1.47796			Pax8	-2.27752	-4.08761	0.00307739	-3.74962	-4.84844
Gm5420	-2.14591	-3.69642	0.0053192	-3.77569	-4.42571			8030423J24Rik	2.30831	3.86656	0.00478489	-3.65744	4.95304			E2f7	2.59449	4.07446	0.00313628	-3.76524	6.03977
3110021A11Rik	2.52336	3.69338	0.00534364	-3.7294	5.7492			Hist1h4a	2.30831	3.86656	0.00478489	-3.65744	4.95304			4930404H11Rik	2.83373	4.06727	0.00316898	-3.73652	7.12913
Hif3a	0.991198	3.6765	0.00548169	-2.25549	1.98784			Plin1	2.30831	3.86656	0.00478489	-3.65744	4.95304			Bdkrb1	2.46684	3.99249	0.00353164	-3.79287	5.52831
Tpo	2.38339	3.62853	0.00589509	-3.66375	5.21763			4933409K07Rik	-1.30679	-3.855	0.00486376	-2.46006	-2.47391			Ddx3x	-0.662486	-3.97611	0.00361681	-1.5518	-1.58281
Elfn1	0.680436	3.62349	0.00594034	-1.96413	1.60262			Ttr	3.0684	3.85385	0.00487167	-1.87927	8.38841			Gm826	-2.37045	-3.88841	0.00411185	-3.77597	-5.17103
Myo15	2.35918	3.60699	0.00609123	-3.6737	5.1308			Bcor	-0.747707	-3.8532	0.00487615	-1.78479	-1.67912			Cnn2	0.472243	3.85475	0.00432058	-1.71097	1.38726
Cd2	-2.28344	-3.60213	0.00613641	-3.7847	-4.86839			Gpr50	-2.31183	-3.84202	0.00495394	-3.58364	-4.96512			Cxx1b	0.399562	3.83891	0.00442273	-1.73624	1.31911
Mid1	0.844165	3.54349	0.0067107	-2.11574	1.79523			Cldn7	2.42042	3.82372	0.00508414	-3.56596	5.35327			Nup62cl	1.17708	3.7884	0.0047658	-2.64971	2.26118
Aanat	2.35089	3.54273	0.00671852	-3.69211	5.1014			Lars2	1.39902	3.82359	0.00508505	-1.79197	2.63722			Cdc6	2.84705	3.77059	0.00489339	-3.57602	7.19528
D630045M09Rik	-2.0877	-3.54007	0.00674586	-3.81987	-4.25069			Birc7	2.47178	3.82029	0.00510896	-3.64818	5.54729			Zar1l	-1.47487	-3.76971	0.00489979	-3.28678	-2.77959
E330017L17Rik	-2.16838	-3.51292	0.00703225	-3.72761	-4.49518			Susd5	-0.689104	-3.81623	0.00513847	-1.8395	-1.61228			Ckm	2.29604	3.76704	0.00491927	-3.85194	4.9111
Krt14	-2.16838	-3.51292	0.00703225	-3.72761	-4.49518			Limch1	-0.8528	-3.81621	0.00513864	-1.82041	-1.806			Car8	-0.447636	-3.76233	0.00495386	-1.81855	-1.3638
Zfp385b	0.591692	3.50334	0.00713634	-2.13505	1.50701			Zmynd8	-0.701374	-3.80871	0.00519366	-1.82751	-1.62605			Slc22a29	-2.32819	-3.74573	0.00507764	-3.81413	-5.02173
Cbln4	-0.633175	-3.48117	0.00738345	-2.14682	-1.55097			1700018G05Rik	-2.14534	-3.79613	0.0052874	-3.50292	-4.42395			Slc11a1	0.572259	3.74036	0.00511842	-1.92314	1.48685
Gfpt2	0.676645	3.47879	0.00741053	-2.38424	1.59842			Traf3	-0.895206	-3.79211	0.00531773	-1.85166	-1.85988			Adamts13	0.453509	3.71546	0.00531196	-1.85509	1.36937
Ucn3	2.12937	3.46123	0.00761342	-3.25243	4.37525			Krtcap3	-1.48532	-3.7859	0.00536495	-2.77738	-2.7998			Dusp15	0.438936	3.71408	0.00532297	-1.86395	1.3556
1700018G05Rik	2.02045	3.44385	0.00781998	-3.74733	4.0571			P4ha1	-0.465024	-3.78037	0.00540744	-1.86219	-1.38034			Syce1	2.9002	3.69354	0.00548884	-3.65012	7.46531
Nrk	2.00362	3.44201	0.00784223	-3.83772	4.01004			Nuak1	-0.581675	-3.76283	0.00554444	-1.88126	-1.49659			Slc25a10	0.435923	3.67523	0.00564134	-1.91084	1.35278
Zfp385a	0.510753	3.43837	0.00788637	-2.20339	1.42479			Klb	-2.76686	-3.73543	0.00576593	-3.4188	-6.80625			Gm16712	2.28453	3.66233	0.00575142	-3.87311	4.87206
Zan	2.62927	3.43471	0.00793107	-3.70327	6.18712			Plch2	-0.773029	-3.7252	0.00585102	-1.93039	-1.70885			Mfsd10	0.474222	3.65458	0.00581869	-1.95761	1.38917
Mn1	0.817547	3.43436	0.00793531	-2.21856	1.76241			Syk	-0.818693	-3.72431	0.0058585	-2.11121	-1.76381			Pcdhb2	-0.622562	-3.60749	0.00624568	-2.15294	-1.53961
Frmd5	0.545893	3.41188	0.00821549	-2.26933	1.45992			Rtkn2	-0.853576	-3.69881	0.00607677	-2.27032	-1.80697			Pld4	0.443184	3.60208	0.00629676	-2.00374	1.3596
Kcnab3	1.06131	3.39406	0.0084451	-2.35324	2.08682			2610020C07Rik	-1.69362	-3.69715	0.00609127	-3.22076	-3.23467			Rlbp1	-0.455686	-3.59607	0.00635414	-2.02348	-1.37143
Aldh3b3	-1.91614	-3.38178	0.00860707	-3.87149	-3.77413			Arhgap31	-0.696124	-3.69219	0.0061349	-1.97064	-1.62015			Rps4l	0.472231	3.57412	0.0065682	-2.07544	1.38725
Mir137	-1.91614	-3.38178	0.00860707	-3.87149	-3.77413			Msl3	0.727298	3.67283	0.00630818	-1.99757	1.65554			Ncf4	1.10838	3.57039	0.00660528	-2.71538	2.15603
Gm14169	0.695567	3.3768	0.00867372	-2.48713	1.61952			Kif26a	-0.669523	-3.65906	0.00643457	-2.07915	-1.59055			A930006K02Rik	1.07671	3.56596	0.00664965	-2.6323	2.10922
A230065H16Rik	1.04315	3.36478	0.00883683	-2.9124	2.06073			Onecut2	-1.43418	-3.65022	0.00651716	-2.75913	-2.70229			Sdf2l1	-0.510966	-3.5323	0.0069974	-2.10028	-1.425
Fam129c	1.3162	3.35023	0.00903869	-3.16297	2.49009			Mdga1	-1.03429	-3.63198	0.0066912	-2.13915	-2.0481			C330021F23Rik	1.49168	3.52749	0.00704865	-3.04566	2.81217
Akr1c21	-2.17119	-3.33982	0.00918586	-3.68842	-4.50394			Per2	-0.888811	-3.62816	0.00672832	-2.04852	-1.85165			4931423N10Rik	2.37343	3.52567	0.00706813	-3.80104	5.18172
Lcn2	2.9383	3.33892	0.0091988	-3.70696	7.6651			Mtl5	2.59947	3.62301	0.00677864	-3.61172	6.06064			Hcar2	2.41768	3.49184	0.00744096	-3.685	5.3431
Hccs	0.576631	3.3383	0.00920771	-2.33671	1.49136			1190005I06Rik	2.12192	3.62294	0.00677928	-3.7282	4.35273			Sct	2.14523	3.48438	0.00752592	-3.71851	4.42364
Lipe	0.655359	3.33485	0.00925717	-2.44761	1.57501			Cpvl	2.12192	3.62294	0.00677928	-3.7282	4.35273			Smc4	-0.594298	-3.48351	0.00753589	-2.22571	-1.50974
Gm15545	2.15909	3.33375	0.00927293	-3.68168	4.46632			Morn3	2.12192	3.62294	0.00677928	-3.7282	4.35273			Pkd1	0.45139	3.4387	0.00806884	-2.23848	1.36736
Ly6c2	-2.06534	-3.33069	0.00931723	-3.87274	-4.18531			Angptl7	-2.61953	-3.61336	0.00687393	-3.36731	-6.1455			Gm5087	2.06562	3.42932	0.00818546	-3.94306	4.18613
Trim58	-2.01764	-3.3186	0.00949409	-3.79743	-4.04921			Peg10	-1.28651	-3.60859	0.00692164	-2.12384	-2.43938			Klrb1f	2.06562	3.42932	0.00818546	-3.94306	4.18613
Doc2b	0.695598	3.31222	0.00958872	-2.37347	1.61956			C920021L13Rik	1.90993	3.60462	0.00696161	-3.39882	3.75792			Murc	-2.22977	-3.42584	0.00822912	-3.62541	-4.69059
Triqk	-0.532149	-3.31085	0.00960915	-2.37319	-1.44608			Map3k5	-0.583463	-3.59808	0.00702791	-2.08251	-1.49844			Btla	-1.26223	-3.38871	0.00871062	-3.19484	-2.39867
Zscan10	1.87918	3.30964	0.00962735	-3.56764	3.67866			Satb2	-0.831415	-3.57254	0.00729346	-2.11375	-1.77943			Col11a1	-1.31927	-3.38721	0.00873068	-3.14124	-2.49539
Gm19461	1.95367	3.30878	0.00964023	-3.32678	3.87358			Runx1	-1.46423	-3.56725	0.00734977	-3.08625	-2.75917			Gm35612	0.996391	3.36337	0.00905626	-2.50577	1.995
Baz1a	0.776281	3.30699	0.00966712	-2.78434	1.71271			Lama3	-1.03956	-3.56601	0.0073631	-2.33772	-2.0556			Gm10432	0.632473	3.34958	0.00925035	-2.40018	1.55022
Ccdc63	2.31251	3.30104	0.00975711	-3.76725	4.96746			Hip1	-0.818623	-3.55076	0.00752839	-2.14241	-1.76372			Acp5	1.66409	3.34098	0.00937359	-3.70564	3.16914
Irs4	0.954552	3.29593	0.00983513	-2.56182	1.93798			Mog	0.529109	3.54926	0.00754482	-2.14814	1.44304			Lrrc69	2.05424	3.33581	0.00944839	-3.96357	4.15325
Bend4	0.467974	3.2908	0.00991401	-2.42676	1.38317			Scube1	-0.992973	-3.54623	0.00757827	-2.14621	-1.99028			Mir1945	2.05424	3.33581	0.00944839	-3.96357	4.15325
Ticrr	-2.21572	-3.279	0.0100982	-3.79651	-4.64513			4933406C10Rik	1.48902	3.53541	0.00769875	-3.34111	2.80699			Pkhd1l1	2.05424	3.33581	0.00944839	-3.96357	4.15325
4933433G19Rik	1.42636	3.27234	0.0102037	-3.24737	2.68767			Cdyl2	-0.765349	-3.52702	0.00779359	-2.17276	-1.69978			Fcna	1.84019	3.30799	0.00986257	-3.55008	3.58056
Col17a1	1.20922	3.25475	0.0104878	-2.80975	2.31212			Plekhh2	-0.889482	-3.52145	0.00785722	-2.28781	-1.85251			Pla2g2d	2.116	3.29318	0.0100907	-3.77977	4.33491
Ngfr	1.32881	3.25199	0.0105332	-2.64497	2.51195			Tunar	-0.60351	-3.51732	0.00790481	-2.24186	-1.51941			Hist1h2be	-0.636321	-3.28049	0.0102905	-2.4723	-1.55436
Naa11	-2.20028	-3.24752	0.0106071	-3.80582	-4.59568			1700093K21Rik	2.05924	3.50421	0.00805784	-3.76421	4.16766			AI115009	2.4647	3.26705	0.0105067	-3.86433	5.52012
1700108F19Rik	-1.90276	-3.24581	0.0106355	-3.90655	-3.73927			Gm20594	0.753536	3.50302	0.0080719	-2.19887	1.68592			Gm14137	-2.16252	-3.26323	0.010569	-3.65294	-4.47698
Vmn2r86	-1.90276	-3.24581	0.0106355	-3.90655	-3.73927			Rnf165	-0.754091	-3.49695	0.00814387	-2.20773	-1.68657			Hspa1a	-0.620707	-3.25957	0.010629	-2.48861	-1.53763
Nanos2	2.00454	3.24343	0.0106751	-3.67663	4.0126			Ago4	-0.750739	-3.48194	0.00832491	-2.282	-1.68265			1700024G13Rik	2.57317	3.25355	0.0107286	-3.56228	5.95116
Elf4	0.879777	3.23872	0.0107541	-2.80887	1.84009			Tmed1	0.53448	3.47971	0.00835226	-2.26584	1.44842			Boll	2.18862	3.24293	0.0109066	-3.97243	4.5587
Rasgrf1	0.527511	3.22662	0.0109597	-2.49348	1.44144			B3gnt8	-0.992222	-3.47858	0.00836602	-2.68841	-1.98925			Fam122b	-0.402809	-3.24205	0.0109216	-2.49717	-1.32208
Cetn2	-0.427134	-3.21485	0.0111636	-2.50579	-1.34456			Hivep1	-1.10447	-3.47707	0.00838464	-2.23146	-2.15019			2310039L15Rik	1.33099	3.24198	0.0109228	-3.57608	2.51575
Sell	2.16017	3.21379	0.0111823	-3.88851	4.46967			Synj2	-0.700882	-3.4756	0.00840273	-2.23309	-1.6255			Cyp19a1	2.06788	3.23335	0.01107	-3.56062	4.1927
Hist3h2bb-ps	1.97476	3.20696	0.0113026	-3.82155	3.93063			Top1	-0.746128	-3.472	0.00844718	-2.23834	-1.67729			5430427O19Rik	1.14928	3.2252	0.0112108	-3.25762	2.21803
Id4	-0.388281	-3.19988	0.0114286	-2.52652	-1.30883			Cd19	2.74267	3.46649	0.00851576	-3.71684	6.6931			Mrc2	0.533745	3.19786	0.0116974	-2.57851	1.44768
4933408N05Rik	1.93524	3.19727	0.0114757	-3.90834	3.82443			1700086L19Rik	-0.71988	-3.46537	0.00852977	-2.25016	-1.64705			Cd8b1	-1.86744	-3.1557	0.012491	-3.98704	-3.64883
Rufy4	1.85114	3.18884	0.0116284	-3.75059	3.60785			Kcng1	-0.856444	-3.46518	0.00853222	-2.24965	-1.81057			E230013L22Rik	-1.86744	-3.1557	0.012491	-3.98704	-3.64883
Pld5	0.556459	3.18397	0.0117176	-2.5845	1.47066			Bhlha15	-2.02482	-3.45418	0.00867117	-3.712	-4.06942			Myoc	-1.05812	-3.14442	0.0127128	-3.14597	-2.08222
Col5a3	1.29078	3.17828	0.0118228	-3.46107	2.44661			Myh9	-0.810025	-3.45263	0.00869089	-2.26248	-1.75324			AW822252	0.885128	3.13902	0.0128204	-2.97164	1.84693
Dlx4	1.64165	3.16419	0.0120875	-3.60387	3.12023			Mapk4	-0.601818	-3.45181	0.0087014	-2.26347	-1.51763			Snora5c	-1.86493	-3.13436	0.0129141	-3.99227	-3.6425
Cep164	0.930203	3.15889	0.0121887	-2.65612	1.90554			D930015E06Rik	-0.563631	-3.44556	0.00878179	-2.30738	-1.47798			Cxx1a	0.416227	3.12433	0.0131179	-2.73339	1.33443
Actb	0.577245	3.15774	0.0122106	-2.59253	1.492			Dnmt3a	-0.732182	-3.44383	0.00880409	-2.27509	-1.66115			Gpr68	0.418727	3.11603	0.0132893	-2.64149	1.33675
Gm12657	-1.35665	-3.15408	0.0122812	-3.29553	-2.5609			Stac3	-2.14065	-3.44341	0.00880962	-3.70697	-4.40959			Kynu	-1.23431	-3.10829	0.0134512	-3.52951	-2.35268
Cnn2	0.888386	3.1519	0.0123234	-2.64648	1.8511			Jak2	-0.586382	-3.44257	0.00882051	-2.27607	-1.50148			Cck	0.427576	3.10741	0.0134696	-2.71786	1.34497
Slc9a1	0.529611	3.14929	0.0123741	-2.59187	1.44354			Scn9a	-1.21397	-3.43947	0.00886077	-3.09345	-2.31975			Serpinb2	-1.89223	-3.10327	0.0135572	-3.77306	-3.71208
Uncx	2.39928	3.14371	0.0124832	-3.76616	5.27541			Cyp19a1	-2.13975	-3.43416	0.00893032	-3.70972	-4.40685			Pcdhgb4	0.44972	3.0993	0.0136416	-2.66362	1.36577
1700056E22Rik	2.01285	3.13017	0.0127523	-3.84559	4.03579			Fam83f	1.69611	3.43059	0.00897743	-3.49138	3.24026			Nms	-0.972619	-3.08993	0.0138432	-2.82486	-1.9624
Gsdmc4	1.85753	3.12869	0.012782	-3.85509	3.62386			Nol4l	-0.726037	-3.42243	0.00908594	-2.30041	-1.65409			Rac2	0.540624	3.08564	0.0139366	-2.70886	1.4546
Tspan18	0.850869	3.11639	0.0130322	-2.71224	1.80359			Phactr4	-0.858987	-3.42239	0.00908651	-2.3634	-1.81376			Mtap7d3	-2.04765	-3.08095	0.0140393	-3.99588	-4.13432
4930554H23Rik	-2.23778	-3.11512	0.0130584	-3.84339	-4.7167			Gm6815	2.07883	3.41853	0.00913841	-3.77979	4.22463			Fv1	-0.537713	-3.0754	0.0141619	-2.77039	-1.45167
Pcdhgc4	0.472256	3.11063	0.0131512	-2.63885	1.38728			Cep135	-1.07536	-3.41662	0.00916414	-2.4345	-2.10724			Maml2	0.423942	3.05378	0.0146503	-2.72231	1.34159
Mir5103	1.92451	3.10531	0.013262	-3.93375	3.79607			Pdcd11	-0.565922	-3.41382	0.009202	-2.31475	-1.48033			Clec10a	1.28399	3.0395	0.0149824	-3.58099	2.43511
Rp2h	-0.501928	-3.10259	0.013319	-2.64893	-1.4161			SlcUbl4a	-1.9998	-3.41214	0.0092248	-3.5912	-3.99943			Fcmr	1.90512	3.03713	0.0150385	-3.96609	3.7454
D630010B17Rik	-1.88574	-3.09559	0.0134669	-3.94706	-3.69541			Sgsm1	-0.526581	-3.40801	0.00928128	-2.31778	-1.44051			Fam129a	-0.754664	-3.03285	0.0151398	-2.95067	-1.68724
Dnajc22	-1.88574	-3.09559	0.0134669	-3.94706	-3.69541			Col17a1	-1.60524	-3.40755	0.00928753	-3.06552	-3.04247			Mansc4	-1.51638	-3.0306	0.0151934	-3.68975	-2.86072
Lipm	-2.01112	-3.0831	0.0137353	-3.86943	-4.03095			Ankrd6	-0.735434	-3.39886	0.00940749	-2.33121	-1.6649			March1	-0.382661	-3.0248	0.0153325	-2.90337	-1.30374
Tmem121	-0.463753	-3.07011	0.0140202	-2.69226	-1.37912			Pisd-ps2	-0.904912	-3.39884	0.00940767	-2.41183	-1.87243			Itgax	0.892921	3.01125	0.0156628	-3.263	1.85693
Gm21188	1.7679	3.06781	0.0140712	-3.95476	3.40557			Bod1l	-1.3166	-3.39784	0.00942162	-2.33164	-2.49079			Mybph	-2.09847	-2.99909	0.0159654	-4.00647	-4.28254
H2-K2	1.7679	3.06781	0.0140712	-3.95476	3.40557			Calr4	1.39528	3.39676	0.0094367	-3.19618	2.6304			Gpsm3	0.524033	2.99873	0.0159743	-2.86683	1.43797
Hist1h2ai	1.7679	3.06781	0.0140712	-3.95476	3.40557			Gm5111	1.66254	3.39011	0.00952983	-3.49321	3.16574			Iqca	1.16127	2.99552	0.0160554	-3.40562	2.23654
Ccdc96	0.710808	3.06692	0.0140909	-2.80756	1.63672			Pde6h	2.73379	3.38972	0.00953529	-3.62611	6.65199			Lrrc31	1.66408	2.99427	0.016087	-3.82631	3.16911
Tacr1	0.518111	3.06286	0.0141817	-2.70062	1.43208			Ndufa4l2	0.981123	3.38073	0.0096629	-2.58442	1.974			A930011G23Rik	1.0091	2.9919	0.0161472	-3.37838	2.01266
Yeats2	0.671523	3.05024	0.0144677	-2.71872	1.59275			Slc12a8	1.07796	3.37889	0.00968932	-2.89718	2.11105			Hmgn5	-0.720725	-2.98922	0.0162155	-2.84951	-1.64801
Sarm1	0.595134	3.05014	0.0144699	-2.71716	1.51061			Flrt1	-0.72105	-3.37886	0.00968972	-2.356	-1.64838			C1qtnf3	1.72259	2.98908	0.0162188	-3.723	3.30027
Cenpe	1.03465	3.04919	0.0144918	-3.0863	2.04861			Klk6	1.30253	3.37494	0.009746	-3.18896	2.46661			Plekho1	0.396704	2.98625	0.0162915	-2.85034	1.3165
Rdh9	1.66671	3.04763	0.0145277	-3.64116	3.1749			9130227L01Rik	1.77857	3.371	0.00980302	-3.46382	3.43085			Scarna17	-1.98591	-2.98291	0.0163773	-4.01924	-3.96112
Gpr34	-0.858332	-3.04015	0.0147007	-2.7334	-1.81294			Sfta2	1.87591	3.36844	0.0098403	-3.81019	3.67032			4930568G15Rik	1.80657	2.98032	0.0164443	-4.06341	3.4981
Csf1	0.524245	3.02979	0.0149439	-2.74335	1.43818			Smok4a	2.44083	3.36558	0.00988197	-3.69751	5.42953			Tmem102	1.80657	2.98032	0.0164443	-4.06341	3.4981
Klhl30	1.95378	3.02615	0.0150302	-3.80534	3.87389			Plekha5	-0.705018	-3.36442	0.009899	-2.375	-1.63016			Prss45	1.78113	2.97372	0.0166162	-3.61331	3.43695
Acyp2	-0.530574	-3.02404	0.0150807	-2.75122	-1.4445			Gpr17	-0.600457	-3.36233	0.00992967	-2.37612	-1.5162			Cd74	0.560313	2.9725	0.0166484	-2.86295	1.47459
Smtn	0.903128	3.01205	0.01537	-2.87271	1.87012			Supt20	-0.920355	-3.36174	0.00993848	-2.45716	-1.89258			Hspa1b	-0.880554	-2.96576	0.0168262	-2.87431	-1.84108
Tanc1	0.626894	3.01093	0.0153975	-2.77816	1.54424			Pde4dip	-0.909031	-3.35482	0.0100408	-2.38519	-1.87778			Cfap70	1.5142	2.96412	0.0168697	-3.40642	2.8564
Rpap1	0.464805	3.01064	0.0154045	-2.76805	1.38013			Egr1	-0.558711	-3.3515	0.0100904	-2.38983	-1.47295			Apol9a	-1.89794	-2.9574	0.0170494	-3.95795	-3.72681
Ceacam9	1.76146	3.0076	0.015479	-3.97166	3.39041			Scrn2	0.769357	3.34672	0.0101622	-2.57775	1.70451			Pmch	-1.30684	-2.9513	0.0172144	-3.50244	-2.47399
Hspe1	-0.440057	-3.00534	0.0155345	-2.79496	-1.35666			Cirbp	0.568623	3.34006	0.0102632	-2.4039	1.48311			Pcdhga2	0.389155	2.94724	0.0173249	-2.87929	1.30963
Cd3eap	0.5678	2.99844	0.0157054	-2.78432	1.48226			Dhx29	-0.625245	-3.3395	0.0102716	-2.40547	-1.54247			4930538K18Rik	0.640436	2.94007	0.0175223	-2.9344	1.5588
Klhl7	-0.469939	-2.99359	0.015827	-2.81261	-1.38505			Mfsd3	0.567587	3.3392	0.0102762	-2.45022	1.48204			C430049B03Rik	-1.24019	-2.92932	0.0178222	-3.63943	-2.3623
Memo1	-0.546798	-2.9933	0.0158341	-2.79291	-1.46084			2310020H05Rik	-1.61859	-3.32691	0.0104655	-3.6091	-3.07074			Tmem173	0.502703	2.92763	0.0178699	-2.88671	1.41687
Zyx	0.553347	2.99321	0.0158366	-2.796	1.46749			Lgals3bp	0.54665	3.32567	0.0104848	-2.42608	1.46069			Rgs13	-2.07871	-2.92552	0.0179295	-3.9544	-4.22429
Chordc1	-0.535752	-2.98924	0.0159367	-2.81575	-1.4497			Pvrl1	-0.743108	-3.32466	0.0105005	-2.42491	-1.67378			Kif18b	-2.31195	-2.92412	0.0179694	-3.942	-4.96553
Plek	-0.427037	-2.98417	0.0160655	-2.80757	-1.34447			Pcdhb11	-0.825482	-3.31942	0.0105827	-2.56684	-1.77213			1600010M07Rik	2.11349	2.9119	0.0183196	-3.99285	4.32737
BC051537	-1.20272	-2.98275	0.0161018	-3.49039	-2.30173			Rai1	-0.638118	-3.30909	0.0107465	-2.44314	-1.5563			Rbks	0.601996	2.90206	0.018607	-2.94411	1.51781
Ppm1j	2.21015	2.9789	0.0162006	-3.76357	4.62722			9630013A20Rik	-1.27442	-3.30871	0.0107525	-3.29597	-2.41902			Anpep	0.673384	2.89312	0.0188722	-3.05542	1.59481
Rnf2	-0.46156	-2.97705	0.0162481	-2.82892	-1.37703			Kmt2d	-0.876277	-3.30837	0.010758	-2.44405	-1.83563			Slc6a20a	0.431053	2.8923	0.0188965	-2.9311	1.34822
Klhdc1	-0.438907	-2.97358	0.0163379	-2.82059	-1.35558			Doc2b	-0.872893	-3.3053	0.0108073	-2.45233	-1.83133			Six4	1.28574	2.89172	0.0189139	-3.63689	2.43807
Klhl33	1.39333	2.96913	0.0164539	-3.45458	2.62684			Ntng1	-0.607382	-3.30459	0.0108187	-2.45362	-1.52349			Plac8	1.44622	2.89017	0.0189604	-3.79307	2.72493
Tbc1d9b	0.694509	2.96425	0.016582	-2.8551	1.61833			Sbno1	-0.693673	-3.30318	0.0108414	-2.45081	-1.6174			Jpx	-0.443518	-2.8901	0.0189625	-2.94313	-1.35992
Srsf10	-0.464899	-2.96327	0.016608	-2.85137	-1.38022			Slx4	-0.67756	-3.30287	0.0108464	-2.45451	-1.59943			Ttc30a2	-1.62565	-2.88485	0.0191206	-3.91737	-3.08582
Rnft1	-0.501877	-2.95814	0.0167439	-2.8371	-1.41605			Hnrnpu	-0.555763	-3.30214	0.0108582	-2.45305	-1.46995			5033403F01Rik	1.79961	2.87812	0.0193255	-3.8997	3.48125
Zbtb21	0.581414	2.95631	0.0167928	-2.83889	1.49632			Sox4	-0.749538	-3.29973	0.0108972	-2.47098	-1.68125			Ttn	1.10655	2.87588	0.0193943	-3.52685	2.15329
Tvp23b	-0.429571	-2.95476	0.0168343	-2.85777	-1.34683			Nckap5l	-0.5312	-3.2935	0.0109988	-2.46989	-1.44513			Hist1h2ac	1.33208	2.874	0.0194522	-3.62034	2.51765
Cd209f	1.91044	2.95341	0.0168704	-3.90873	3.75923			Srrm2	-0.837162	-3.29039	0.0110499	-2.46747	-1.78653			Soat2	-1.43483	-2.86809	0.0196351	-3.73775	-2.7035
Nxpe2	-1.37853	-2.95192	0.0169103	-3.64063	-2.60004			Tk1	2.45171	3.28713	0.0111037	-3.65494	5.47062			Tmem150cos	-1.83123	-2.86682	0.0196745	-4.06078	-3.55839
Plekhg2	0.75311	2.94677	0.0170495	-2.93562	1.68542			Lrp8	-0.765098	-3.27942	0.011232	-2.48083	-1.69949			Egflam	0.582464	2.86162	0.0198374	-2.97026	1.4974
4930447C04Rik	-2.1779	-2.94567	0.0170794	-3.79154	-4.52493			Golgb1	-1.15184	-3.27742	0.0112656	-2.48347	-2.22198			Shroom4	0.620407	2.86063	0.0198686	-3.04958	1.53731
A530050N04Rik	-2.21917	-2.94297	0.0171529	-3.90647	-4.65625			Ptprf	-0.662941	-3.27458	0.0113135	-2.48739	-1.58331			Gm13375	0.46708	2.85646	0.0200003	-2.98081	1.38231
Synpr	-0.604757	-2.94102	0.0172061	-2.88935	-1.52072			Golga4	-1.08964	-3.27446	0.0113155	-2.48715	-2.12821			Irx2	1.17165	2.85513	0.0200426	-3.47755	2.2527
Lyl1	0.785889	2.94064	0.0172167	-3.17156	1.72415			Amn	0.845349	3.27216	0.0113544	-2.52332	1.7967			3110079O15Rik	1.57709	2.8539	0.0200816	-3.6669	2.98368
4930452B06Rik	0.489439	2.93587	0.0173479	-2.86764	1.4039			Kif21b	-0.928733	-3.26971	0.011396	-2.49324	-1.9036			Prok2	-1.03692	-2.8533	0.0201007	-3.13054	-2.05184
Parp1	0.417572	2.93456	0.0173842	-2.89035	1.33568			Shank3	-0.636132	-3.26811	0.0114233	-2.49605	-1.55416			Adat3	0.871241	2.85272	0.0201193	-3.40962	1.82924
Rpl34	-1.27993	-2.93444	0.0173874	-3.14421	-2.42827			Pcf11	-0.735677	-3.26746	0.0114344	-2.49696	-1.66518			S100a9	2.07003	2.84215	0.0204592	-3.86475	4.19895
Utp14b	0.831304	2.93288	0.0174307	-2.94127	1.77929			5830417I10Rik	-0.659985	-3.26658	0.0114494	-2.53395	-1.58007			Gm29683	1.28757	2.84211	0.0204606	-3.6595	2.44117
Glra2	-0.400245	-2.92397	0.0176799	-2.90324	-1.31973			Kmt2a	-1.29936	-3.25861	0.0115864	-2.50748	-2.4612			Gp2	2.48513	2.8416	0.0204771	-3.7973	5.59886
Fam222b	0.450576	2.92216	0.0177307	-2.89684	1.36659			Npas4	-1.05007	-3.25676	0.0116186	-2.50947	-2.07063			Fam65c	-2.15027	-2.83035	0.0208459	-3.98436	-4.43911
D17H6S56E-5	0.525504	2.92164	0.0177454	-2.90138	1.43944			R3hdm1	-0.681343	-3.25524	0.011645	-2.51222	-1.60363			Thbs1	0.698541	2.82994	0.0208596	-3.17758	1.62286
Tgfbr1	-0.533077	-2.92149	0.0177497	-2.90553	-1.44701			Zfp532	-0.66788	-3.25246	0.0116935	-2.51502	-1.58874			Phf11b	1.14522	2.82895	0.0208924	-3.46054	2.21179
Ramp3	-0.57715	-2.91866	0.0178301	-2.89862	-1.4919			Adam12	-1.24013	-3.25032	0.0117309	-2.92986	-2.3622			Gpr161	0.43833	2.82091	0.0211608	-3.03085	1.35503
Wipf3	0.60531	2.91833	0.0178393	-2.91711	1.52131			Pdzd2	-1.19931	-3.24754	0.0117798	-2.52144	-2.2963			Ndn	-0.586072	-2.81792	0.0212613	-3.23672	-1.50115
Cabp1	0.439979	2.91519	0.0179287	-2.90927	1.35658			Ammecr1	-2.12152	-3.24139	0.0118887	-3.3039	-4.35153			5033404E19Rik	-0.931713	-2.81736	0.0212802	-3.36797	-1.90754
Nkain4	-0.470013	-2.91046	0.0180644	-2.91843	-1.38512			Phtf1	-0.474032	-3.24138	0.0118889	-2.52899	-1.38899			Trim56	0.819222	2.79999	0.0218754	-3.17422	1.76445
Trcg1	1.74971	2.90652	0.0181784	-4.0007	3.36292			Eif4g1	-0.571927	-3.23772	0.0119541	-2.53625	-1.48651			Cilp	-2.31807	-2.79901	0.0219097	-3.91188	-4.98665
Nfkbid	1.32799	2.90385	0.0182557	-3.47705	2.51053			Ifi27	0.667117	3.23026	0.0120884	-2.54301	1.5879			C4a	1.73434	2.79858	0.0219245	-4.04548	3.32728
Pard3b	0.634071	2.8994	0.0183859	-2.95249	1.55194			Il7r	1.39999	3.23026	0.0120885	-3.38653	2.63899			Acmsd	1.97205	2.77017	0.0229375	-4.04322	3.92324
Ces1a	1.87516	2.8951	0.0185122	-3.93055	3.66843			Myom2	-1.14415	-3.22958	0.0121007	-3.23821	-2.21017			Fam186b	-1.97697	-2.76842	0.0230015	-3.8916	-3.93666
A930013F10Rik	1.42694	2.89455	0.0185286	-3.74935	2.68876			Cacna1g	-0.493028	-3.22758	0.012137	-2.5472	-1.4074			B3gnt6	0.947768	2.76429	0.0231532	-3.35963	1.92889
Elovl3	-1.65596	-2.89201	0.0186039	-4.01911	-3.15133			Khsrp	-0.522699	-3.22708	0.0121461	-2.54784	-1.43664			Defb47	-1.63198	-2.76257	0.0232165	-4.10352	-3.09939
Gm13544	-1.65596	-2.89201	0.0186039	-4.01911	-3.15133			Aff3	-0.76164	-3.22524	0.0121796	-2.55032	-1.69542			Zfp541	1.34998	2.73974	0.0240758	-3.74391	2.54909
Lao1	-1.65596	-2.89201	0.0186039	-4.01911	-3.15133			Exd1	-1.15954	-3.2239	0.012204	-3.13511	-2.23386			Ttc39aos1	0.716661	2.73514	0.0242527	-3.18069	1.64337
Onecut1	-1.84016	-2.89116	0.0186292	-3.87383	-3.58049			Ank2	-0.894993	-3.22307	0.0122193	-2.55639	-1.8596			Tmem190	1.44516	2.72932	0.0244785	-3.90332	2.72294
Ube2t	-1.40688	-2.88254	0.018887	-3.397	-2.65163			Asap1	-0.723582	-3.22139	0.0122502	-2.55611	-1.65128			Ifit1	0.563042	2.72888	0.0244958	-3.15208	1.47738
Zfp408	0.666958	2.87795	0.0190258	-2.98154	1.58772			Trrap	-0.747699	-3.21772	0.0123177	-2.56029	-1.67911			1700112J16Rik	0.531589	2.72473	0.0246582	-3.18318	1.44552
Gm7609	1.30563	2.87327	0.0191685	-3.66632	2.47192			Fam184b	-0.752958	-3.217	0.0123309	-2.67035	-1.68524			Wdr78	-0.3864	-2.71956	0.0248623	-3.17877	-1.30713
Nat2	-0.959435	-2.87269	0.0191863	-3.3121	-1.94455			Crispld1	-0.805776	-3.21469	0.0123737	-2.71633	-1.74809			Fam159a	1.1745	2.71553	0.0250223	-3.78257	2.25715
Hist1h4d	-1.95308	-2.87142	0.0192253	-3.83767	-3.872			Akap12	-0.897692	-3.21064	0.0124491	-2.56815	-1.86308			Rab19	-1.7324	-2.7139	0.0250874	-3.97321	-3.32281
4921507P07Rik	1.11992	2.86713	0.0193573	-3.44467	2.17334			Ptprj	-0.581141	-3.2076	0.012506	-2.57363	-1.49603			Il22ra1	-1.90651	-2.71178	0.0251723	-4.03624	-3.74901
4930519F09Rik	1.02869	2.86457	0.0194365	-3.54259	2.04018			Mlph	-0.947231	-3.20623	0.0125318	-2.78713	-1.92817			Gulp1	-0.473909	-2.70853	0.0253033	-3.23332	-1.38887
Serp1	-0.45918	-2.85613	0.0197005	-3.00189	-1.37476			Thbs4	1.0028	3.20532	0.0125489	-2.81932	2.00388			Fam227a	1.18431	2.70546	0.0254274	-3.70839	2.27255
Acr	1.37078	2.85551	0.0197199	-3.64355	2.58611			Akap9	-1.11699	-3.19792	0.012689	-2.58511	-2.16895			Sbk2	-1.79125	-2.69395	0.0258982	-3.9393	-3.46115
Camk2n2	0.425711	2.8548	0.0197423	-3.00271	1.34323			Cobl	-0.69925	-3.19322	0.0127789	-2.59282	-1.62366			Lrrc19	-1.94926	-2.69243	0.0259612	-4.00101	-3.86176
Ddx3x	-0.475823	-2.84915	0.0199215	-3.01917	-1.39071			Auts2	-0.614552	-3.19242	0.0127942	-2.59165	-1.53108			Dhrs2	-1.21425	-2.69097	0.0260214	-3.73981	-2.32019
Hfe2	-1.3739	-2.84792	0.0199605	-3.84875	-2.59171			Pfkfb3	-0.647178	-3.19065	0.0128283	-2.59348	-1.5661			Atp4a	0.809418	2.68814	0.0261391	-3.43047	1.7525
4930413F20Rik	-1.29829	-2.84749	0.0199742	-3.65112	-2.45937			Rab19	-1.97826	-3.18589	0.0129204	-3.71587	-3.94017			Anxa9	-1.53717	-2.68797	0.0261462	-3.7954	-2.90224
Rin1	0.384385	2.84729	0.0199808	-3.01172	1.3053			Grm4	-0.480327	-3.18554	0.0129271	-2.59987	-1.39506			Daw1	1.56726	2.68692	0.02619	-3.8793	2.96342
Neurl1b	0.775306	2.84551	0.0200376	-3.00257	1.71155			Elfn2	-0.927644	-3.18513	0.0129351	-2.60193	-1.90217			Nt5dc1	-0.748931	-2.68305	0.0263524	-3.22495	-1.68055
Tnfsf13	-1.614	-2.84501	0.0200536	-3.73171	-3.061			Gm4349	1.03613	3.18473	0.0129428	-2.97147	2.05072			Slfn8	0.965018	2.67497	0.026694	-3.54271	1.95209
Rec8	0.929378	2.84392	0.0200886	-3.05567	1.90445			Nmral1	0.662812	3.18415	0.0129541	-2.61003	1.58317			Eaf2	0.72832	2.67119	0.0268556	-3.39586	1.65671
Eif4ebp3	1.1324	2.84383	0.0200915	-3.3079	2.19223			Ahdc1	-0.585193	-3.18023	0.0130306	-2.60821	-1.50024			Tnfrsf10b	0.89594	2.65915	0.0273767	-3.56253	1.86082
Cplx1	0.388373	2.84225	0.0201423	-3.0299	1.30892			Upf2	-0.765666	-3.17397	0.0131538	-2.61563	-1.70016			Plekha4	1.69137	2.65172	0.0277035	-3.83699	3.22963
Rbm15	0.564888	2.84193	0.0201527	-2.99704	1.47927			Iqgap2	-0.854556	-3.17393	0.0131547	-2.61455	-1.8082			Speer4a	1.28548	2.65119	0.0277268	-3.94409	2.43763
Actl9	-1.78855	-2.83922	0.0202402	-3.9648	-3.45468			Gm10536	2.41729	3.16582	0.0133161	-3.82921	5.34168			Tex12	1.39399	2.64528	0.0279895	-3.9762	2.62805
Itgb3bp	-0.549359	-2.83763	0.0202917	-3.01825	-1.46344			Fam196a	-0.801819	-3.15663	0.0135015	-2.64477	-1.7433			Gprc5a	1.99841	2.63909	0.0282678	-4.02072	3.99558
Skida1	0.50467	2.83398	0.0204104	-3.01991	1.4188			Rfc1	-0.59	-3.15651	0.0135041	-2.637	-1.50525			Cdh5	0.439963	2.63888	0.0282771	-3.32109	1.35657
Trpm6	1.42302	2.83121	0.020501	-3.54977	2.68146			Zfp638	-0.693306	-3.15396	0.0135559	-2.64221	-1.61698			Arhgap36	0.471876	2.63335	0.0285281	-3.50338	1.38691
Plekhd1	0.763648	2.82965	0.0205524	-3.13196	1.69778			Srgap1	-0.9875	-3.15359	0.0135637	-2.64307	-1.98275			Atoh8	0.938082	2.62695	0.028821	-3.60496	1.91598
Fbn1	1.01779	2.82881	0.0205798	-3.06284	2.02481			Cad	-0.561082	-3.15294	0.0135768	-2.64086	-1.47537			Pla2g4e	0.57387	2.62233	0.0290347	-3.29782	1.48851
Fam21	0.511027	2.82583	0.0206782	-3.04407	1.42506			Cep44	0.615564	3.15243	0.0135873	-2.71954	1.53216			Kif19a	0.543733	2.6221	0.0290454	-3.3278	1.45774
Adra2a	0.433547	2.81874	0.0209139	-3.04217	1.35055			Maml3	-0.821939	-3.15202	0.0135957	-2.673	-1.76778			Tcf23	-1.8322	-2.62013	0.0291369	-3.87476	-3.56081
Thegl	-0.976998	-2.81822	0.0209316	-3.55647	-1.96837			Clip1	-0.639922	-3.14997	0.0136378	-2.64825	-1.55825			Cd79a	-1.30748	-2.61628	0.0293166	-3.68113	-2.47508
Greb1l	0.604576	2.81517	0.021034	-3.0343	1.52053			Sostdc1	1.24363	3.1498	0.0136412	-3.38042	2.36793			Lrg1	2.65833	2.60912	0.0296539	-4.11059	6.31302
Dock1	0.494442	2.81228	0.0211312	-3.04584	1.40878			Fam65b	-0.609207	-3.14814	0.0136754	-2.64953	-1.52542			Gm7271	1.70469	2.60754	0.0297291	-4.10247	3.25958
Srsf7	-0.63906	-2.80818	0.0212706	-3.06981	-1.55731			Fam120a	-0.677559	-3.14472	0.013746	-2.65453	-1.59943			Nox1	1.70469	2.60754	0.0297291	-4.10247	3.25958
Ptgdr	-1.26297	-2.80738	0.0212978	-3.27557	-2.39989			1700011I03Rik	1.8889	3.14468	0.0137469	-3.51562	3.70353			Tmem252	1.14664	2.60268	0.029961	-3.51219	2.21398
3300002P13Rik	0.999476	2.80421	0.021406	-3.03585	1.99927			Tm7sf2	0.566724	3.14329	0.0137758	-2.6531	1.48116			Nanos2	1.84377	2.60084	0.0300492	-4.06527	3.58947
Colec12	0.472835	2.80053	0.0215324	-3.03996	1.38783			5530601H04Rik	-0.609818	-3.14311	0.0137794	-2.69352	-1.52607			Cd59a	-0.559676	-2.59796	0.0301879	-3.35048	-1.47394
Zfp85	-0.508018	-2.79871	0.0215955	-3.07282	-1.4221			D630045J12Rik	-0.773702	-3.14081	0.0138274	-2.65869	-1.70965			5730422E09Rik	1.80858	2.59102	0.0305245	-4.10752	3.50298
Ccl9	-0.805831	-2.7974	0.0216407	-3.10572	-1.74815			Farp1	-0.635211	-3.13593	0.0139293	-2.6653	-1.55316			Serpinb6b	0.657055	2.58803	0.0306709	-3.37672	1.57686
Cript	-0.451517	-2.79618	0.0216831	-3.08524	-1.36748			Efna5	-0.51626	-3.13524	0.013944	-2.66315	-1.43024			Tbx3os2	-1.74938	-2.58692	0.0307253	-4.14264	-3.36214
Scrt1	0.568898	2.79067	0.0218753	-3.09099	1.48339			Arhgap33	-0.448816	-3.13514	0.0139461	-2.66855	-1.36492			Kcnj13	1.27203	2.57151	0.0314918	-3.9433	2.41501
Atp6ap1l	-0.635492	-2.7897	0.0219092	-3.05728	-1.55347			Gyltl1b	2.13943	3.1351	0.0139469	-3.80105	4.40587			Fam26f	-1.32151	-2.5692	0.0316082	-3.80776	-2.49928
Pde8a	0.533438	2.78571	0.0220498	-3.05893	1.44737			Ppwd1	-0.62986	-3.13304	0.0139903	-2.71897	-1.54742			D330045A20Rik	-0.519955	-2.56904	0.0316161	-3.33766	-1.43391
Myh8	0.951043	2.78553	0.0220559	-3.37994	1.93327			Bcl11b	-0.68758	-3.13018	0.0140507	-2.67224	-1.61058			Entpd4	-1.83357	-2.56797	0.0316703	-3.94214	-3.56419
Slc12a8	0.823894	2.78532	0.0220634	-3.32329	1.77018			5930430L01Rik	-1.44752	-3.12995	0.0140557	-3.15371	-2.7274			6720468P15Rik	-1.05853	-2.56489	0.031827	-3.66517	-2.0828
Slc25a14	-0.401805	-2.78517	0.0220687	-3.10217	-1.32116			Cacna1i	-0.545017	-3.12486	0.014164	-2.68039	-1.45904			Galr3	1.43596	2.56433	0.0318553	-3.85157	2.70562
Rspo1	1.06345	2.77962	0.0222657	-3.36097	2.08993			Kcnk10	-1.00811	-3.12113	0.0142439	-2.81622	-2.01128			Trim6	1.93033	2.56422	0.0318608	-4.10654	3.81143
Ssbp1	-0.413512	-2.77619	0.0223886	-3.07941	-1.33192			2410006H16Rik	0.705116	3.11602	0.0143543	-2.68745	1.63028			Fignl2	0.685636	2.54746	0.0327265	-3.42512	1.60841
2610037D02Rik	1.84564	2.77458	0.0224463	-3.87259	3.59412			Fcgbp	-1.3286	-3.11596	0.0143555	-3.43523	-2.51158			Slc2a6	0.381963	2.54253	0.0329858	-3.40738	1.30311
Fam103a1	-0.50359	-2.77172	0.0225493	-3.12209	-1.41774			Myl2	1.32808	3.11556	0.0143644	-3.40874	2.51069			Chordc1	-0.459414	-2.54166	0.033032	-3.65748	-1.37498
Ndst3	0.525447	2.77149	0.0225577	-3.07711	1.43938			Pxdn	-0.678995	-3.1146	0.0143852	-2.68945	-1.60102			Mhrt	1.07162	2.53529	0.0333703	-3.79911	2.10179
Card6	0.636325	2.7676	0.0226988	-3.17266	1.55436			Parp11	-0.494576	-3.11204	0.0144409	-2.69247	-1.40891			Aass	-0.415489	-2.53403	0.0334374	-3.42558	-1.33375
Vwf	0.600434	2.75973	0.0229872	-3.09845	1.51617			Chsy1	-0.560496	-3.11156	0.0144512	-2.69552	-1.47478			Shmt1	0.581005	2.53345	0.0334685	-3.45655	1.49589
H2-Q5	1.6831	2.75465	0.0231752	-3.92488	3.21118			Eif2s3x	-0.564849	-3.10861	0.0145159	-2.70292	-1.47923			Spib	1.65767	2.53157	0.0335693	-4.13046	3.15506
Ankrd35	0.635258	2.75433	0.023187	-3.10348	1.55322			Zmiz1	-0.746853	-3.10753	0.0145395	-2.70342	-1.67813			Olfr1372-ps1	-1.59866	-2.53045	0.0336296	-4.16694	-3.02862
Mir3960	-1.34413	-2.74948	0.0233682	-3.59391	-2.53877			Dusp18	-0.683358	-3.10656	0.0145608	-2.70087	-1.60587			Serpinb3b	-1.59866	-2.53045	0.0336296	-4.16694	-3.02862
B3galnt1	-0.449971	-2.74829	0.0234127	-3.15272	-1.36601			Ccar1	-0.565787	-3.10563	0.0145814	-2.70235	-1.48019			Slc6a18	-1.59866	-2.53045	0.0336296	-4.16694	-3.02862
Ccdc77	0.778733	2.74791	0.023427	-3.265	1.71562			Jade2	-0.518507	-3.10562	0.0145817	-2.70533	-1.43247			Peg10	-0.429405	-2.52884	0.0337161	-3.68212	-1.34668
Arsi	1.42294	2.74676	0.0234701	-3.87575	2.68132			R3hdm2	-0.553105	-3.10304	0.0146385	-2.71153	-1.46724			Gm5431	-1.18361	-2.52883	0.033717	-3.97354	-2.27145
Tssk4	-1.45009	-2.74406	0.0235722	-3.84875	-2.73225			Golga3	-0.678159	-3.10044	0.0146962	-2.71075	-1.6001			Slc44a3	1.81501	2.52477	0.0339365	-3.99819	3.51862
Gdf11	0.571826	2.74283	0.0236187	-3.11376	1.4864			Klhl29	-0.818723	-3.10028	0.0146999	-2.71005	-1.76384			Pdcd1	2.43939	2.51998	0.034198	-4.04779	5.42414
Onecut2	0.990832	2.74148	0.0236698	-3.45639	1.98733			Churc1	0.561232	3.09809	0.0147486	-2.71192	1.47553			Snora20	-1.59618	-2.51549	0.0344442	-4.17114	-3.02343
Npy	0.514031	2.74124	0.0236788	-3.15455	1.42803			Magi1	-0.777667	-3.09721	0.0147681	-2.71554	-1.71436			2310069G16Rik	-0.687288	-2.50788	0.0348663	-3.43964	-1.61025
Acacb	0.780112	2.74011	0.023722	-3.12136	1.71726			Sebox	0.707476	3.09714	0.0147698	-2.72264	1.63295			Sec16b	-1.22142	-2.50404	0.0350815	-3.92302	-2.33175
Igsf1	0.419065	2.73921	0.0237563	-3.12523	1.33706			Chd2	-0.924321	-3.09642	0.0147859	-2.71524	-1.89779			Sema3b	0.797662	2.50373	0.0350989	-3.4833	1.73828
Prr3	0.40532	2.73883	0.0237706	-3.13377	1.32438			Trio	-1.01462	-3.09258	0.0148719	-2.72274	-2.02036			Lcn2	2.48211	2.50151	0.0352241	-4.06511	5.58715
Endov	0.467605	2.73491	0.0239205	-3.1528	1.38281			Brd3	-0.762784	-3.08913	0.0149499	-2.72448	-1.69676			Pklr	1.30512	2.4993	0.0353486	-3.91658	2.47105
Cep128	0.670232	2.73041	0.0240941	-3.14746	1.59133			Gm6086	-1.80404	-3.08653	0.0150088	-3.76456	-3.49198			Gdf3	-1.64167	-2.49353	0.0356765	-4.12009	-3.12026
Scube2	0.778328	2.72936	0.0241346	-3.43677	1.71514			Fbxo6	0.513931	3.08611	0.0150182	-2.72666	1.42794			Slc3a1	1.79624	2.49087	0.0358288	-4.13856	3.47315
Tecrl	-2.39297	-2.72857	0.0241653	-3.754	-5.25237			Zc3h13	-0.689851	-3.0858	0.0150253	-2.7303	-1.61312			Lrp2	2.08442	2.48871	0.0359529	-3.92615	4.24104
Plin4	0.939268	2.72614	0.0242596	-3.22558	1.91755			5930438M14Rik	0.912499	3.08288	0.0150918	-3.0081	1.8823			Myo7b	1.89483	2.48801	0.0359935	-4.07401	3.71879
Nfrkb	0.486993	2.72072	0.0244716	-3.15253	1.40152			Ice1	-0.863377	-3.08226	0.015106	-2.73434	-1.81929			Irf5	0.419239	2.48135	0.0363789	-3.44563	1.33722
Sfswap	0.619765	2.72026	0.0244897	-3.14857	1.53663			Slc36a1	-0.460055	-3.08168	0.0151194	-2.73658	-1.37559			A230072C01Rik	-0.423785	-2.47567	0.0367114	-3.57013	-1.34144
Mical2	0.446627	2.71917	0.0245326	-3.19606	1.36285			Itsn1	-0.656192	-3.08031	0.0151508	-2.73892	-1.57592			2610206C17Rik	1.36974	2.47377	0.0368235	-3.98437	2.58423
Rhcg	-0.725131	-2.71703	0.024617	-3.35126	-1.65305			Dnajc1	-0.532779	-3.07927	0.0151746	-2.73655	-1.44671			Slc17a7	1.0568	2.46964	0.0370676	-3.70014	2.08032
Gm5868	1.81548	2.71567	0.024671	-3.99673	3.51976			Enox1	-0.464772	-3.07655	0.0152372	-2.73951	-1.3801			9530036O11Rik	1.02056	2.46124	0.0375694	-3.75355	2.02871
BC055402	1.95846	2.71549	0.0246779	-3.95406	3.88648			Ankrd53	-2.03758	-3.07366	0.0153042	-3.68676	-4.10555			Cml5	-0.47336	-2.46105	0.0375809	-3.46901	-1.38834
Hao1	1.72022	2.71234	0.0248032	-4.00242	3.29486			Notch2	-0.725416	-3.07253	0.0153304	-2.74393	-1.65338			Gabrr1	-1.90108	-2.45752	0.0377943	-4.09296	-3.73493
Stat5a	0.839537	2.71188	0.0248215	-3.43321	1.78948			Etv5	-0.443271	-3.06988	0.0153919	-2.75413	-1.35968			Eva1b	0.501514	2.45424	0.0379933	-3.47723	1.4157
B3gnt5	-0.719321	-2.71031	0.0248842	-3.34341	-1.64641			Aldh1a3	-0.579473	-3.06418	0.0155255	-2.80198	-1.4943			Zglp1	-1.53305	-2.45254	0.0380965	-4.08076	-2.89397
Vsig2	0.680378	2.71002	0.0248957	-3.22503	1.60256			Runx1t1	-0.728586	-3.06407	0.015528	-2.75351	-1.65701			Cd28	1.24049	2.43915	0.0389224	-3.92263	2.36279
Pcdhb11	-0.598541	-2.7086	0.0249526	-3.18249	-1.51418			4930528A17Rik	1.80994	3.06407	0.0155282	-3.52467	3.50628			Mir1894	1.78444	2.43357	0.0392715	-4.15662	3.44484
Hist2h2be	-0.577857	-2.70843	0.0249591	-3.15968	-1.49263			Ralgapa2	-0.812102	-3.05853	0.0156591	-2.75985	-1.75577			Tmprss2	1.78444	2.43357	0.0392715	-4.15662	3.44484
Gm13749	-1.52915	-2.70835	0.0249623	-3.62444	-2.88617			Fut1	2.19609	3.05647	0.0157081	-3.81996	4.58234			Hspg2	0.441833	2.43113	0.039425	-3.50623	1.35833
Hiatl1	-0.466252	-2.70535	0.0250829	-3.21138	-1.38152			Tnrc18	-0.793633	-3.05454	0.0157541	-2.77126	-1.73343			2610307P16Rik	1.63816	2.42776	0.0396384	-4.16271	3.11269
Atp6v0b	-0.455432	-2.70411	0.0251332	-3.22276	-1.37119			Actg1	0.394292	3.05287	0.0157941	-2.79063	1.3143			Tmem45b	-1.69405	-2.42751	0.0396547	-4.02165	-3.23563
Pcmtd2	-0.381427	-2.70288	0.0251826	-3.21647	-1.30263			Cacna1a	-0.612603	-3.05141	0.0158292	-2.77623	-1.52902			Vrtn	2.14896	2.4275	0.0396553	-3.98477	4.43507
Zfp804a	0.706495	2.702	0.0252182	-3.17755	1.63183			Zdbf2	-0.703115	-3.04977	0.0158686	-2.77195	-1.62802			Oca2	-1.06452	-2.42395	0.0398813	-3.88581	-2.09147
Trim43a	1.39463	2.70067	0.0252724	-3.8406	2.6292			Dmc1	2.22396	3.04965	0.0158713	-3.74187	4.67173			Ltb4r1	-1.78804	-2.42245	0.0399773	-4.14056	-3.45345
Helz2	0.893091	2.69784	0.0253872	-3.32287	1.85715			Wwc1	-0.631807	-3.04752	0.0159228	-2.78099	-1.5495			D6Ertd474e	1.81699	2.42066	0.040092	-4.21097	3.52344
2310067B10Rik	0.445118	2.69578	0.0254715	-3.22225	1.36143			Prr14l	-0.95509	-3.04701	0.0159351	-2.77999	-1.9387			Vwf	0.461932	2.41718	0.0403157	-3.72365	1.37739
Kcnh8	1.02049	2.69333	0.0255721	-3.58606	2.0286			Thegl	-1.33112	-3.04662	0.0159446	-3.40484	-2.51597			Pthlh	-0.528134	-2.41682	0.0403394	-3.52209	-1.44206
6330410L21Rik	-1.61254	-2.69122	0.0256587	-3.80952	-3.05789			Prps2	0.80493	3.04638	0.0159505	-2.78022	1.74706			Bbs12	-0.438446	-2.41224	0.0406359	-3.54605	-1.35514
Usp36	0.584943	2.6876	0.0258083	-3.19983	1.49998			F2rl3	-1.70383	-3.04519	0.0159791	-3.67181	-3.25765			Fcgr2b	0.419608	2.4102	0.0407693	-3.5348	1.33756
Myrf	0.593157	2.68364	0.0259733	-3.22044	1.50854			Nfix	-0.597677	-3.04039	0.0160961	-2.79227	-1.51328			Spata5l1	0.53022	2.39649	0.0416737	-3.56031	1.44415
Srsf3	-0.44332	-2.68202	0.0260409	-3.25103	-1.35973			Col4a1	-0.404245	-3.04037	0.0160965	-2.78363	-1.3234			Tmem28	0.484339	2.39597	0.041709	-3.55056	1.39895
Gldn	1.55063	2.68005	0.0261234	-3.50584	2.92945			Bahcc1	-0.847211	-3.03784	0.0161584	-2.78619	-1.79902			Prokr1	1.29382	2.3958	0.0417201	-4.05362	2.45177
Phactr2	0.655453	2.67979	0.0261343	-3.22961	1.57511			Nlgn3	-0.620369	-3.03754	0.0161658	-2.79314	-1.53727			Lyz2	0.525417	2.39411	0.0418332	-3.54899	1.43935
Ccl22	2.52431	2.6797	0.0261383	-3.90177	5.75297			Ankrd11	-1.08565	-3.03675	0.0161852	-2.7954	-2.12234			Pcdhb15	-0.415667	-2.38667	0.0423343	-3.55715	-1.33391
Tspo2	-1.91379	-2.67873	0.0261788	-3.98092	-3.76798			Mgmt	1.00195	3.03609	0.0162015	-3.09524	2.00271			Ifi30	0.481615	2.38625	0.0423628	-3.55942	1.39631
Dusp7	0.462384	2.67825	0.026199	-3.23465	1.37782			Sltm	-0.491324	-3.03412	0.0162499	-2.79642	-1.40573			Haus3	-0.569004	-2.38599	0.0423805	-3.60391	-1.4835
Dazl	-0.527024	-2.67636	0.026279	-3.20846	-1.44095			Cdc42bpa	-0.772737	-3.03249	0.0162903	-2.8025	-1.70851			Ddx60	0.83896	2.3857	0.0424	-3.76176	1.78876
Micall1	0.674575	2.67539	0.0263199	-3.22471	1.59613			Rcor1	-1.1232	-3.03153	0.0163141	-2.7972	-2.17829			Tecrl	-1.82372	-2.38349	0.0425503	-3.96798	-3.53992
Srgap2	0.51005	2.67182	0.0264712	-3.25645	1.4241			Nsd1	-0.709186	-3.02888	0.0163798	-2.80555	-1.63488			Cd52	0.458683	2.38271	0.042604	-3.56313	1.37429
Ccdc18	-1.39067	-2.6625	0.0268708	-3.47886	-2.622			6720483E21Rik	-1.69345	-3.02752	0.0164139	-3.79438	-3.2343			Espn	0.852465	2.38097	0.0427223	-3.67403	1.80558
Fcrls	-0.409921	-2.66169	0.0269059	-3.26737	-1.32861			Itgb4	0.560516	3.0241	0.0164994	-2.84898	1.4748			Syt15	-0.555623	-2.37838	0.0429004	-3.60103	-1.4698
Aqp4	-0.442558	-2.66073	0.0269475	-3.27939	-1.35901			Erc1	-0.835452	-3.024	0.0165019	-2.81079	-1.78442			H2-Aa	0.450389	2.37668	0.0430171	-3.57151	1.36641
1700001J11Rik	-1.78521	-2.66054	0.0269557	-4.02498	-3.44669			Bbx	-1.03916	-3.02338	0.0165173	-2.80484	-2.05503			2810454H06Rik	-1.22417	-2.37516	0.0431221	-3.8452	-2.33622
5430419D17Rik	-1.78521	-2.66054	0.0269557	-4.02498	-3.44669			Ppfia2	-0.833794	-3.02173	0.0165588	-2.81435	-1.78237			Epb4.1l4a	0.480994	2.37494	0.0431373	-3.58444	1.39571
Ppp6r2	0.543975	2.66025	0.0269683	-3.26779	1.45798			Dlc1	-0.600529	-3.02151	0.0165643	-2.81481	-1.51627			Top1	-0.444526	-2.36788	0.0436276	-3.89116	-1.36087
Plekhg3	0.691268	2.65936	0.027007	-3.22093	1.6147			Akr1c12	1.8434	3.0214	0.0165673	-3.91011	3.58856			Rgl3	-0.515226	-2.36695	0.0436924	-3.58233	-1.42922
Nat1	-0.652464	-2.6583	0.0270528	-3.32598	-1.57185			Hist1h2bp	1.8434	3.0214	0.0165673	-3.91011	3.58856			Gm20187	2.03724	2.36636	0.0437338	-4.00421	4.1046
Zfp760	-0.58256	-2.65801	0.0270654	-3.23351	-1.4975			Krt85	1.8434	3.0214	0.0165673	-3.91011	3.58856			Ccdc42b	1.50952	2.3591	0.0442452	-3.90276	2.84715
Ldlrad2	2.00497	2.65743	0.0270906	-3.88944	4.0138			Mirlet7d	1.8434	3.0214	0.0165673	-3.91011	3.58856			Gm14305	0.431661	2.35752	0.044357	-3.59131	1.34879
Srgap1	0.664687	2.65715	0.0271029	-3.23196	1.58522			Mogat2	1.8434	3.0214	0.0165673	-3.91011	3.58856			5830416P10Rik	1.11611	2.35693	0.0443991	-3.98046	2.16762
Arid5a	0.407367	2.65581	0.0271617	-3.22348	1.32626			Rspo4	1.8434	3.0214	0.0165673	-3.91011	3.58856			Slc28a3	1.61109	2.35349	0.0446444	-4.13675	3.05483
Hnf1b	1.15448	2.65503	0.0271954	-3.735	2.22604			Dock11	-0.717882	-3.02131	0.0165695	-2.84397	-1.64477			Ceacam2	-1.21295	-2.35251	0.0447146	-4.00122	-2.31811
H2afz	-0.427975	-2.65483	0.0272044	-3.28822	-1.34534			Bzrap1	-0.610116	-3.02054	0.0165889	-2.81564	-1.52638			AI839979	-1.01036	-2.35161	0.0447787	-3.94277	-2.01441
Pdcl	-0.538292	-2.65465	0.027212	-3.27142	-1.45225			Rab39	-0.748843	-3.01923	0.0166218	-3.05339	-1.68045			Zfp418	0.43244	2.35101	0.0448217	-3.61596	1.34951
Akna	1.21279	2.65376	0.0272513	-3.30929	2.31786			Layn	-0.832433	-3.01886	0.0166313	-2.86023	-1.78069			Gm6756	1.48701	2.35023	0.0448777	-4.19479	2.80307
Tgtp2	1.26233	2.65164	0.0273442	-3.8065	2.39882			Zc3h11a	-0.586433	-3.01824	0.0166471	-2.81641	-1.50153			Slain1os	1.48701	2.35023	0.0448777	-4.19479	2.80307
Ndc80	1.21573	2.64989	0.0274213	-3.84206	2.32258			Mical3	-0.788936	-3.01626	0.0166972	-2.82076	-1.7278			Zc3h12d	1.48701	2.35023	0.0448777	-4.19479	2.80307
Lama3	0.706333	2.64942	0.0274421	-3.29052	1.63165			Setd8	-0.436478	-3.01493	0.0167309	-2.81728	-1.3533			Cdhr3	0.676106	2.34803	0.0450359	-3.63245	1.59782
Ndn	-0.610151	-2.64573	0.0276052	-3.30714	-1.52642			Igfbp4	0.508623	3.01449	0.016742	-2.82552	1.42269			Gm17762	1.86172	2.34614	0.0451728	-3.96902	3.6344
Pbld1	-0.805279	-2.64449	0.0276606	-3.34443	-1.74748			Map3k19	-0.753074	-3.01398	0.0167552	-2.88556	-1.68538			Ppp4r1l-ps	0.4841	2.34521	0.0452398	-3.60643	1.39871
G630064G18Rik	1.51396	2.64402	0.0276813	-4.09208	2.85594			Dscaml1	-0.677696	-3.01361	0.0167646	-2.82311	-1.59958			Spink10	-0.729613	-2.34206	0.0454684	-3.73148	-1.65819
Il19	1.51396	2.64402	0.0276813	-4.09208	2.85594			Nin	-1.14893	-3.01324	0.016774	-2.81684	-2.21749			Sync	1.04509	2.34191	0.0454795	-3.9294	2.0635
Mettl21e	1.51396	2.64402	0.0276813	-4.09208	2.85594			1500004A13Rik	-0.884894	-3.01229	0.0167984	-2.82033	-1.84663			A830009L08Rik	-0.865518	-2.33911	0.045684	-3.92369	-1.82199
Tnk1	1.51396	2.64402	0.0276813	-4.09208	2.85594			Chd5	-0.620086	-3.01183	0.0168101	-2.83315	-1.53697			Mrln	1.23571	2.33889	0.0456997	-4.07622	2.35497
Zp2	1.51396	2.64402	0.0276813	-4.09208	2.85594			Ipo9	-0.473509	-3.01149	0.0168186	-2.82989	-1.38848			Nlrp1a	-0.719415	-2.33264	0.0461593	-3.74421	-1.64651
Clec4a2	-1.03727	-2.64291	0.0277308	-3.49405	-2.05234			Gm38426	-1.94013	-3.00973	0.0168638	-3.85655	-3.83739			Eln	-0.506715	-2.33222	0.0461903	-3.62274	-1.42081
Kif5a	1.02857	2.64184	0.0277784	-3.32612	2.04			Slfn5	-0.551924	-3.00768	0.0169165	-2.83837	-1.46604			Scml2	1.1049	2.32852	0.0464644	-3.93664	2.15085
Oxtr	0.434105	2.64132	0.0278019	-3.26544	1.35107			Ccdc157	-0.738994	-3.00732	0.0169258	-2.82577	-1.66901			Tctex1d4	2.15475	2.32847	0.0464682	-3.97752	4.45293
Lig3	0.550288	2.63793	0.0279537	-3.25973	1.46438			Prdm2	-0.645778	-3.00677	0.01694	-2.83324	-1.56458			H2-Q5	-1.7643	-2.32722	0.0465614	-4.06506	-3.3971
Folh1	-0.45728	-2.63633	0.0280258	-3.25339	-1.37295			Gabbr2	-1.00037	-3.00618	0.0169551	-2.83952	-2.00051			Als2cr12	1.72133	2.32546	0.0466931	-4.18953	3.29741
Akap13	0.771011	2.63633	0.028026	-3.25709	1.70647			Tcf20	-0.897834	-3.0055	0.0169727	-2.83545	-1.86327			Tbc1d8b	-0.537378	-2.31892	0.0471844	-3.77313	-1.45133
Ccdc8	0.765299	2.63391	0.0281352	-3.32361	1.69972			Dst	-1.2564	-3.00549	0.016973	-2.8389	-2.38899			Art4	1.99193	2.31888	0.0471869	-4.16025	3.9777
Defb9	2.01961	2.63191	0.0282258	-4.01457	4.05475			Vipr1	-0.48526	-3.00401	0.0170113	-2.83015	-1.39984			Glipr1	0.889156	2.31769	0.0472772	-3.8464	1.85209
Nsun7	0.852618	2.63109	0.0282633	-3.39196	1.80577			Mag	0.424562	3.00298	0.017038	-2.83771	1.34217			Zbp1	1.51907	2.31578	0.0474219	-4.04007	2.86606
Tspan6	-0.428015	-2.63062	0.0282845	-3.30699	-1.34538			Tet3	-1.1064	-3.00286	0.017041	-2.83258	-2.15308			Gm2518	1.89498	2.31419	0.0475425	-4.09811	3.71917
Mettl5	-0.437428	-2.63028	0.0282999	-3.25593	-1.35419			Ttbk1	-0.609533	-3.001	0.0170893	-2.84273	-1.52577			Grid2ip	0.767779	2.31345	0.0475993	-3.87321	1.70265
Cyp1b1	0.684826	2.62609	0.0284915	-3.35273	1.60751			Noc3l	-0.769261	-3.00007	0.0171136	-2.83718	-1.7044			Tc2n	-1.74015	-2.31344	0.0475995	-4.02079	-3.34071
Hace1	-0.408587	-2.62576	0.0285065	-3.31921	-1.32739			Mns1	-1.22378	-2.99969	0.0171234	-3.38662	-2.33558			Cd79b	1.442	2.31327	0.0476127	-3.93312	2.71697
Lax1	-1.90442	-2.62547	0.0285198	-4.00066	-3.74357			Wdr76	-0.681109	-2.99917	0.017137	-2.91073	-1.60337			D030068K23Rik	0.667998	2.31077	0.0478039	-3.74161	1.58887
Sptssa	-0.550282	-2.62067	0.028741	-3.31883	-1.46437			1700019B03Rik	2.00454	2.99914	0.0171379	-3.90893	4.0126			Skor2	2.47496	2.30951	0.0478997	-4.16874	5.5595
Myo1d	0.495676	2.61919	0.0288096	-3.2841	1.40998			Lep	2.00454	2.99914	0.0171379	-3.90893	4.0126			Cpne9	0.819103	2.30696	0.0480957	-3.65693	1.76431
Bloc1s3	-0.387449	-2.61916	0.028811	-3.29119	-1.30808			Prss46	2.00454	2.99914	0.0171379	-3.90893	4.0126			Qprt	-0.885408	-2.30644	0.0481358	-3.91999	-1.84729
Cwc22	0.443137	2.61876	0.0288295	-3.28674	1.35956			Ska1	2.00454	2.99914	0.0171379	-3.90893	4.0126			4921504E06Rik	1.86732	2.30467	0.0482722	-4.24199	3.64853
Ptgfr	-1.0498	-2.61834	0.028849	-3.68009	-2.07025			Soga3	-0.806904	-2.99873	0.0171484	-2.84335	-1.74945			Aldh1a1	-0.436989	-2.29895	0.0487159	-3.97705	-1.35378
Msl3l2	-0.397247	-2.61833	0.0288493	-3.30159	-1.31699			Zfp62	-0.713861	-2.99871	0.017149	-2.83583	-1.64019			Frs3os	1.89333	2.29555	0.0489822	-4.14568	3.71492
Cacna1i	0.492534	2.61807	0.0288614	-3.32989	1.40691			D830005E20Rik	-1.93884	-2.99777	0.0171737	-3.86057	-3.83397			Styxl1	1.303	2.29481	0.0490397	-4.00054	2.46741
H2-Bl	1.77858	2.61805	0.0288622	-3.97436	3.43088			Plekha6	-0.656878	-2.9976	0.0171779	-2.84578	-1.57667			4933428C19Rik	2.11899	2.29235	0.049233	-4.23147	4.34389
AA415398	0.503361	2.6169	0.028916	-3.27434	1.41751			Bdp1	-1.39394	-2.99639	0.0172098	-2.83838	-2.62796			Zfp455	-0.395631	-2.29004	0.0494152	-3.7158	-1.31552
Eps15l1	0.449791	2.6167	0.028925	-3.31547	1.36584			Grk5	-0.779588	-2.9953	0.0172382	-2.84158	-1.71664			1700019G24Rik	1.93219	2.29003	0.0494163	-4.02505	3.81635
Fut10	-0.387685	-2.61596	0.0289594	-3.30731	-1.30829			Stard10	0.473278	2.9944	0.017262	-2.84907	1.38826			Pabpc1l	0.982261	2.28905	0.0494941	-3.90871	1.97556
Batf2	1.73518	2.61332	0.0290827	-4.03478	3.32922			Ncoa3	-0.638649	-2.99231	0.017317	-2.84773	-1.55687			Cd46	-1.99222	-2.28828	0.0495545	-4.15309	-3.97849
5530601H04Rik	-0.681466	-2.61125	0.0291798	-3.28182	-1.60377			C7	-0.925682	-2.98868	0.0174131	-3.25918	-1.89958			Frem3	0.568972	2.28793	0.0495826	-3.67986	1.48347
Zfp608	0.801529	2.61108	0.0291881	-3.2986	1.74295			Trp53bp1	-0.66199	-2.98613	0.0174808	-2.861	-1.58226			Hlx	0.798863	2.28663	0.0496862	-3.82763	1.73973
Adora3	-1.18145	-2.61095	0.0291938	-3.72693	-2.26804			Ifi27l2a	1.43263	2.98416	0.0175333	-3.26483	2.69938			4930473A02Rik	-1.61161	-2.28644	0.0497011	-4.16571	-3.05593
Fbxw15	0.98305	2.61037	0.0292213	-3.63292	1.97664			Tacc1	-0.490179	-2.98381	0.0175426	-2.86668	-1.40462			Slc2a10	0.502077	2.28512	0.0498061	-3.67991	1.41625
Umad1	-0.390241	-2.61002	0.029238	-3.34015	-1.31061			Fam171a1	-0.484951	-2.98285	0.0175684	-2.86596	-1.39954			Trim72	1.71762	2.2839	0.0499029	-4.20848	3.28892
Dclre1a	0.53009	2.60866	0.0293018	-3.30318	1.44402			Baz1b	-0.583684	-2.98283	0.0175687	-2.86614	-1.49867			Pcdhb1	-1.11567	-2.28302	0.0499737	-3.7231	-2.16696
C1s2	1.77748	2.60595	0.0294298	-4.03738	3.42828			Smg7	-0.595041	-2.98127	0.0176108	-2.86785	-1.51052
A630033H20Rik	-1.3134	-2.60332	0.0295546	-3.65552	-2.48526			Thbs1	-1.12929	-2.97995	0.017646	-3.02742	-2.18752
Syne2	0.449468	2.60169	0.0296322	-3.31504	1.36554			Leng8	-0.658933	-2.9794	0.0176611	-2.85938	-1.57891
Ypel4	0.599928	2.60053	0.0296878	-3.29361	1.51564			Slc5a3	-0.532742	-2.976	0.0177527	-2.86713	-1.44668
2310075C17Rik	1.77636	2.60034	0.0296971	-3.98136	3.42562			Sobp	-0.524227	-2.97412	0.0178036	-2.87804	-1.43816
Actr6	-0.482969	-2.59708	0.0298532	-3.34921	-1.39762			Myh10	-0.897738	-2.9703	0.0179077	-2.88745	-1.86314
Umodl1	1.87693	2.59679	0.0298671	-3.85366	3.67294			Ifi35	0.838183	2.96879	0.017949	-2.95046	1.7878
Rph3a	0.572404	2.5962	0.0298953	-3.37396	1.487			Cgnl1	-0.651453	-2.96617	0.018021	-2.87602	-1.57075
Gpr65	1.62242	2.5961	0.0299001	-4.04731	3.07892			Tnrc6a	-1.01754	-2.96534	0.0180437	-2.88188	-2.02447
Tmem183a	-0.421672	-2.5954	0.029934	-3.36908	-1.33948			Ylpm1	-0.827355	-2.96302	0.0181076	-2.89146	-1.77443
Shd	0.474546	2.59469	0.0299682	-3.30062	1.38948			Bri3	0.583789	2.96262	0.0181186	-2.88902	1.49878
Plch2	0.736424	2.59327	0.030037	-3.36081	1.66604			Gm765	-1.81156	-2.96061	0.0181744	-3.23163	-3.51022
Gpc3	0.421303	2.59317	0.0300414	-3.31386	1.33914			Meis1	-1.18218	-2.96031	0.0181827	-3.43136	-2.26919
Cep162	0.90462	2.59169	0.0301134	-3.30345	1.87205			Kcnj2	-0.641993	-2.96007	0.0181895	-2.88365	-1.56048
Gatad2a	0.537218	2.59128	0.0301331	-3.33717	1.45117			Rprd2	-0.544975	-2.95999	0.0181916	-2.89297	-1.459
Fam78a	0.646129	2.58641	0.0303705	-3.35972	1.56496			Fam78b	-0.542653	-2.95806	0.0182453	-2.8933	-1.45665
Ktn1	0.619903	2.5857	0.0304051	-3.378	1.53677			Adamts18	-0.989015	-2.95797	0.0182479	-2.98408	-1.98483
Mir684-1	-1.41662	-2.58144	0.0306146	-3.58087	-2.6696			Igsf3	-0.675708	-2.95781	0.0182521	-2.88926	-1.59738
Prdm11	0.563227	2.58137	0.0306181	-3.37401	1.47757			Kdm2b	-0.62725	-2.95535	0.0183209	-2.89451	-1.54462
Gbx1	1.44046	2.58122	0.0306252	-3.71504	2.71407			Gas7	-0.581106	-2.955	0.0183307	-2.91116	-1.496
Crtam	-2.00283	-2.58106	0.0306333	-4.09769	-4.00784			Pcdhb1	-2.12436	-2.95332	0.0183778	-3.65936	-4.3601
Fam120aos	-0.530733	-2.57871	0.030749	-3.35996	-1.44466			Nkrf	-0.457398	-2.95268	0.0183957	-2.90213	-1.37306
Nlrc3	-1.34431	-2.57737	0.0308156	-3.93006	-2.53908			H2-T23	0.615184	2.95148	0.0184293	-2.89926	1.53175
Hnmt	-0.459896	-2.57688	0.0308401	-3.38089	-1.37544			Nav1	-0.936602	-2.94902	0.0184988	-2.90934	-1.91401
4930451G09Rik	0.57899	2.57561	0.0309032	-3.38057	1.4938			Irs4	-1.97772	-2.94861	0.0185104	-3.5339	-3.93871
Lifr	0.489421	2.57527	0.0309198	-3.36137	1.40388			March4	-0.724714	-2.9486	0.0185108	-2.90192	-1.65257
Gtf2ird1	0.672828	2.5747	0.0309485	-3.35357	1.59419			Kcnb1	-0.703082	-2.94832	0.0185186	-2.91473	-1.62798
Tmed2	-0.423559	-2.57075	0.0311458	-3.40827	-1.34123			Vdr	-1.57688	-2.94769	0.0185365	-3.72307	-2.98324
Hopx	-0.477507	-2.56963	0.0312019	-3.40231	-1.39234			Trak1	-0.505029	-2.94644	0.0185717	-2.91602	-1.41915
5430416O09Rik	-0.824237	-2.56953	0.0312074	-3.58649	-1.7706			Gnptab	-0.646534	-2.94578	0.0185907	-2.9137	-1.5654
Unk	0.515079	2.56726	0.0313215	-3.34441	1.42907			Adam19	-0.835625	-2.94435	0.0186314	-2.90505	-1.78463
Snap23	-0.390832	-2.56416	0.031478	-3.34879	-1.31115			Gm11517	2.56316	2.94351	0.0186552	-3.65291	5.91001
Ccdc94	0.546708	2.56389	0.0314919	-3.34521	1.46075			Pdlim2	0.835424	2.94237	0.0186875	-2.91501	1.78438
Ldlr	0.522449	2.56235	0.03157	-3.38156	1.43639			Tpr	-0.83753	-2.94074	0.0187342	-2.92074	-1.78699
Rap1a	-0.547374	-2.56197	0.0315894	-3.41258	-1.46142			Zfhx2	-0.762368	-2.93968	0.0187647	-2.9146	-1.69627
Il1f9	0.712349	2.56137	0.0316202	-3.44423	1.63847			Hivep2	-0.703735	-2.93926	0.0187766	-2.92858	-1.62872
Coro2b	0.398467	2.5612	0.0316285	-3.41999	1.31811			Cdk12	-1.04977	-2.93772	0.0188209	-2.9134	-2.0702
Rtkn	0.447576	2.56014	0.0316828	-3.3905	1.36375			Qdpr	0.458028	2.93728	0.0188337	-2.92724	1.37366
C330007P06Rik	-0.439089	-2.55931	0.0317253	-3.41658	-1.35575			Tle3	-0.441681	-2.93712	0.0188382	-2.92239	-1.35819
2010001A14Rik	-0.570686	-2.55827	0.0317785	-3.35223	-1.48523			Jarid2	-0.653326	-2.93615	0.0188661	-2.91737	-1.57279
Palmd	0.397492	2.5574	0.031823	-3.38203	1.31722			Akap3	-1.50011	-2.93494	0.018901	-3.69533	-2.82865
Ctso	-0.402053	-2.55602	0.0318939	-3.42151	-1.32139			Nos1	-0.850561	-2.93482	0.0189044	-2.92798	-1.8032
Mob4	-0.484843	-2.55387	0.0320041	-3.42866	-1.39943			Med12	-0.675955	-2.93399	0.0189286	-2.91602	-1.59765
4933406C10Rik	-1.14049	-2.5519	0.0321063	-3.85204	-2.20455			Tbc1d16	-0.618362	-2.93276	0.018964	-2.92628	-1.53513
Ankrd53	-1.9684	-2.55119	0.0321429	-4.02878	-3.91333			Zdhhc5	-0.492982	-2.93153	0.0189999	-2.93197	-1.40735
Caap1	-0.483037	-2.55076	0.0321649	-3.35863	-1.39768			E530001F21Rik	-1.68496	-2.9297	0.0190531	-3.83036	-3.21531
E2f5	-0.496365	-2.55	0.0322047	-3.36628	-1.41065			Fam184a	-0.778774	-2.92913	0.0190697	-2.92312	-1.71567
AV039307	-1.39429	-2.54977	0.0322163	-3.93903	-2.62858			Tcp11l1	-0.81944	-2.92845	0.0190897	-2.92433	-1.76472
Art4	1.78936	2.54949	0.0322312	-3.93943	3.45662			Prrc2c	-1.40597	-2.92792	0.0191051	-2.9377	-2.64996
Gm4598	1.24	2.54944	0.0322337	-3.90862	2.36199			Soga1	-0.794645	-2.92768	0.0191119	-2.93255	-1.73465
Slc35a3	-0.50509	-2.54852	0.0322811	-3.39947	-1.41921			Rabac1	0.57047	2.92651	0.0191462	-2.94224	1.48501
Tll2	-0.765271	-2.54677	0.0323727	-3.51133	-1.69969			Sgms2	-0.621952	-2.92462	0.0192017	-3.00299	-1.53896
Afap1	0.656185	2.54426	0.0325035	-3.36269	1.57591			Mcf2l	-0.609064	-2.92387	0.0192236	-2.94194	-1.52527
Nxt2	-0.499235	-2.54384	0.0325257	-3.43429	-1.41346			Smarca2	-0.580053	-2.92008	0.0193354	-2.95411	-1.4949
Vwa5b2	0.554279	2.5434	0.0325486	-3.36474	1.46844			Shank2	-1.25477	-2.91923	0.0193605	-2.95015	-2.38629
Zak	0.996059	2.5424	0.0326013	-3.37439	1.99454			Neb	-1.26288	-2.91917	0.0193623	-2.97991	-2.39975
Tmsb15b2	-1.63107	-2.54227	0.0326079	-4.07441	-3.09743			Ankrd50	-0.457447	-2.91853	0.0193815	-2.94568	-1.37311
Cplx2	0.427319	2.54223	0.0326102	-3.46257	1.34473			1500012F01Rik	0.713223	2.9168	0.0194329	-2.94631	1.63946
Stat2	0.578542	2.54123	0.0326628	-3.38471	1.49334			Mlh3	-0.536343	-2.91557	0.0194693	-2.94585	-1.45029
Otud7a	0.42299	2.53953	0.0327524	-3.43448	1.3407			Fam181a	0.861691	2.91307	0.019544	-3.13596	1.81717
Ccnc	-0.48042	-2.53951	0.0327536	-3.42992	-1.39515			Gm35612	1.39215	2.90797	0.0196972	-3.22502	2.6247
Cldnd1	-0.403925	-2.53576	0.0329517	-3.452	-1.3231			Fanci	-1.03455	-2.90711	0.0197232	-3.3631	-2.04848
Kcnc3	0.459916	2.53575	0.0329526	-3.43551	1.37546			Arhgap26	-0.667575	-2.90207	0.0198759	-2.97281	-1.5884
1110046J04Rik	-0.592873	-2.53573	0.0329535	-3.40252	-1.50825			Ncor2	-0.539852	-2.90204	0.0198768	-2.9733	-1.45382
Tns2	0.568621	2.53297	0.0331003	-3.38752	1.4831			Morc2a	-0.446036	-2.90122	0.0199016	-2.96903	-1.36229
Fbxl21	0.425826	2.53263	0.0331184	-3.37787	1.34334			Cacna1c	-0.899594	-2.90037	0.0199276	-2.97255	-1.86554
Tor4a	-0.419105	-2.53253	0.0331235	-3.40651	-1.3371			Pip5k1b	-0.437911	-2.89823	0.019993	-2.96079	-1.35464
Spc25	-0.868145	-2.53176	0.0331647	-3.70556	-1.82531			Cux2	-0.768985	-2.8968	0.0200369	-2.97682	-1.70407
Slc17a8	0.570652	2.53159	0.033174	-3.38279	1.48519			Igf2bp2	-1.10268	-2.89614	0.0200571	-3.58516	-2.14754
Furin	0.581238	2.53124	0.0331926	-3.43358	1.49613			Ctbp2	-0.44899	-2.89431	0.0201136	-2.96923	-1.36508
Tmem68	-0.633183	-2.52518	0.0335183	-3.46545	-1.55098			Lmtk2	-0.67758	-2.89399	0.0201235	-2.98578	-1.59946
Chd7	0.834718	2.52271	0.0336523	-3.39083	1.78351			Tnks1bp1	-0.420309	-2.89373	0.0201315	-2.98229	-1.33821
D430036J16Rik	-0.463404	-2.52176	0.0337034	-3.3896	-1.37879			Zfp618	-1.84741	-2.89301	0.0201537	-3.53341	-3.59854
Rnf138	-0.699185	-2.51932	0.0338366	-3.42299	-1.62359			Prr12	-0.458961	-2.89267	0.0201643	-2.98328	-1.37455
Cyp4f17	1.02141	2.51837	0.0338882	-3.56179	2.0299			Rbm25	-0.642068	-2.8917	0.020194	-2.98325	-1.56056
Kmt2b	0.568776	2.51687	0.03397	-3.45238	1.48326			4930474G06Rik	1.60202	2.89137	0.0202042	-3.96163	3.03568
Cntrob	0.467969	2.51644	0.0339935	-3.39629	1.38316			Bcl2a1d	1.60202	2.89137	0.0202042	-3.96163	3.03568
Mfsd6l	-1.66797	-2.51626	0.0340039	-4.02676	-3.17766			Best2	1.60202	2.89137	0.0202042	-3.96163	3.03568
Drd4	-1.78633	-2.5153	0.0340563	-3.97207	-3.44936			C330022C24Rik	1.60202	2.89137	0.0202042	-3.96163	3.03568
Snx16	-0.514346	-2.51415	0.0341192	-3.47643	-1.42835			Gtsf1l	1.60202	2.89137	0.0202042	-3.96163	3.03568
Btg3	1.74637	2.5138	0.0341386	-4.04278	3.35514			Nps	1.60202	2.89137	0.0202042	-3.96163	3.03568
Yipf5	-0.488134	-2.51232	0.0342202	-3.48376	-1.40263			Pldi	1.60202	2.89137	0.0202042	-3.96163	3.03568
Il7r	0.964985	2.51137	0.0342728	-3.73897	1.95204			Slc34a1	1.60202	2.89137	0.0202042	-3.96163	3.03568
Sema4b	0.507192	2.50989	0.0343542	-3.42167	1.42128			Zp3	1.60202	2.89137	0.0202042	-3.96163	3.03568
Ncam1	0.530488	2.50869	0.0344212	-3.49458	1.44442			Tmem160	0.754571	2.89118	0.0202101	-2.98323	1.68713
Lipt2	-0.4901	-2.50823	0.0344463	-3.40847	-1.40454			Pogz	-0.418142	-2.88905	0.0202762	-2.98712	-1.33621
Nkd2	0.794768	2.50766	0.0344783	-3.43446	1.7348			Camsap1	-0.528848	-2.88886	0.0202823	-2.99142	-1.44278
Rpe	-0.440721	-2.5074	0.0344927	-3.46871	-1.35728			Pycard	0.633229	2.88836	0.0202977	-3.04117	1.55103
Timp2	0.523745	2.50407	0.0346783	-3.51265	1.43768			Hbq1a	1.70712	2.888	0.020309	-3.70168	3.26508
Fyco1	0.901004	2.49845	0.034994	-3.45908	1.86737			9330159F19Rik	-0.69525	-2.8871	0.0203371	-2.98789	-1.61917
Cd163	1.16816	2.49836	0.0349988	-3.85667	2.24725			Mphosph10	-0.473571	-2.88693	0.0203422	-2.97984	-1.38854
Bet1	-0.45398	-2.49786	0.0350269	-3.47361	-1.36981			Srsf4	-0.596187	-2.88648	0.0203563	-2.97587	-1.51172
Chrnb1	0.695212	2.49646	0.0351061	-3.56334	1.61912			Mpdz	-0.914627	-2.88614	0.0203669	-2.99217	-1.88508
Mat2b	-0.436483	-2.49627	0.0351166	-3.51244	-1.3533			Ctr9	-0.421541	-2.88606	0.0203694	-2.9921	-1.33936
Zfp423	0.50062	2.49559	0.0351553	-3.48125	1.41482			Thsd7a	-1.33966	-2.88594	0.0203732	-2.97894	-2.53092
AI854517	0.394728	2.49375	0.0352596	-3.46556	1.31469			Pacsin1	-0.498665	-2.88515	0.0203979	-3.00401	-1.41291
Thsd4	0.651902	2.49245	0.0353341	-3.46018	1.57124			Zbtb16	-1.38348	-2.88511	0.0203991	-2.98236	-2.60896
Ndufb6	-0.439917	-2.49147	0.0353896	-3.51537	-1.35653			Thrb	-0.757752	-2.88481	0.0204085	-2.99449	-1.69085
Spin4	-0.875403	-2.49127	0.0354008	-3.63278	-1.83452			Zfp516	-0.83908	-2.8848	0.0204087	-2.98079	-1.78891
Tm2d1	-0.590799	-2.49126	0.0354015	-3.50426	-1.50608			Tbx21	2.50977	2.88468	0.0204125	-3.80235	5.69529
Fam189b	0.436148	2.49115	0.0354078	-3.4834	1.35299			Heph	-0.638517	-2.88438	0.0204219	-3.01044	-1.55673
Tet2	0.925349	2.48974	0.0354884	-3.42908	1.89914			Ankrd26	-1.32747	-2.88362	0.0204457	-2.98025	-2.50963
Dnph1	-0.457181	-2.48954	0.0354998	-3.44021	-1.37286			1110001J03Rik	0.748591	2.88249	0.0204811	-2.98439	1.68015
Wiz	0.527891	2.4894	0.0355077	-3.49994	1.44182			Filip1	-0.841197	-2.88188	0.0205003	-3.02385	-1.79154
Setd1a	0.608588	2.48884	0.0355401	-3.49187	1.52477			Snhg12	0.608973	2.88172	0.0205053	-2.98454	1.52517
Fan1	0.606307	2.48816	0.0355788	-3.43091	1.52236			Unc79	-0.753377	-2.88141	0.0205153	-2.99763	-1.68573
Ighmbp2	0.42465	2.48764	0.0356086	-3.44577	1.34225			Prex1	-0.49262	-2.88056	0.0205418	-3.00318	-1.407
Fopnl	-0.458997	-2.48737	0.0356242	-3.51786	-1.37459			Cplx3	0.452651	2.87869	0.0206008	-2.98486	1.36855
Cox7c	-0.548284	-2.48643	0.0356782	-3.52203	-1.46235			Glp1r	-1.48132	-2.87855	0.0206053	-3.73262	-2.79204
Zc2hc1c	0.694617	2.48642	0.0356789	-3.43876	1.61845			Enpp3	-1.16622	-2.87596	0.0206873	-3.61588	-2.24423
Phf12	0.411889	2.48632	0.0356844	-3.50238	1.33043			Bptf	-0.955163	-2.87512	0.0207139	-3.00745	-1.9388
Med31	-0.455259	-2.4841	0.0358126	-3.4508	-1.37103			Fhod3	-0.566242	-2.87492	0.0207204	-3.00835	-1.48066
Epb4.1l3	0.479663	2.48364	0.035839	-3.52747	1.39442			Celsr3	-0.738759	-2.87336	0.0207699	-2.99769	-1.66874
Zfp202	0.626782	2.48275	0.0358905	-3.4443	1.54412			Pex2	0.39537	2.87238	0.0208012	-2.99979	1.31528
Lypla1	-0.489377	-2.48081	0.036003	-3.52013	-1.40384			Npas2	-0.544707	-2.87188	0.020817	-3.0087	-1.45872
Tchh	0.680481	2.47972	0.0360661	-3.4521	1.60267			Plxna4	-0.860924	-2.87089	0.0208487	-3.01372	-1.8162
Pih1h3b	-1.37961	-2.47967	0.0360691	-3.85026	-2.60197			Sptb	-0.761353	-2.86866	0.0209202	-3.01782	-1.69508
Otud1	-0.391953	-2.47866	0.036128	-3.51468	-1.31217			Snhg8	0.677984	2.86747	0.0209585	-3.00277	1.5999
1700012D14Rik	1.86291	2.47793	0.0361705	-4.03338	3.63741			Exosc6	0.496523	2.86738	0.0209615	-3.00236	1.41081
Pet100	-0.414955	-2.47588	0.0362902	-3.4999	-1.33326			Emc9	0.511436	2.86665	0.020985	-3.00909	1.42547
Fundc1	-0.487883	-2.47508	0.0363369	-3.53488	-1.40239			Gcc2	-0.952782	-2.86661	0.0209861	-3.01738	-1.9356
Tmem125	0.603014	2.47482	0.036352	-3.44872	1.51889			Cacna2d2	-0.473832	-2.86557	0.0210197	-3.01235	-1.38879
1700017B05Rik	0.542345	2.47473	0.0363573	-3.46302	1.45634			Inhbb	-0.500507	-2.864	0.0210705	-3.00315	-1.41471
Lrrtm2	-0.423786	-2.47415	0.0363912	-3.54105	-1.34144			Npw	-1.50422	-2.8637	0.0210801	-3.67814	-2.83671
Uhrf1bp1	0.536497	2.47372	0.0364165	-3.49203	1.45045			Akap5	-0.74847	-2.86205	0.0211334	-3.02365	-1.68001
6720483E21Rik	1.64793	2.47256	0.0364848	-4.091	3.13384			2010308F09Rik	-2.07612	-2.86128	0.0211584	-3.83626	-4.21672
Azgp1	1.64793	2.47256	0.0364848	-4.091	3.13384			Per3	-0.846213	-2.85695	0.0212997	-3.01675	-1.79778
Rnf182	-0.434958	-2.47152	0.0365463	-3.49575	-1.35187			Ppig	-0.694683	-2.85609	0.0213278	-3.02843	-1.61853
Rpl13a	-0.445688	-2.47145	0.0365502	-3.55887	-1.36196			Spen	-1.12644	-2.85556	0.0213451	-3.03081	-2.1832
Gulp1	-0.485704	-2.46968	0.0366549	-3.4547	-1.40027			Zfc3h1	-0.980435	-2.85525	0.0213555	-3.01665	-1.97306
Chpt1	-0.490203	-2.46855	0.0367213	-3.53658	-1.40464			Spata21	-1.00014	-2.85114	0.0214905	-3.49463	-2.0002
Fam174a	-0.594594	-2.46726	0.0367978	-3.54888	-1.51005			Mbd5	-0.778141	-2.84834	0.021583	-3.04086	-1.71492
Usp54	0.419235	2.46695	0.0368164	-3.53161	1.33722			Zfp592	-0.560138	-2.84759	0.0216079	-3.03598	-1.47441
Olfml3	-0.447671	-2.46641	0.0368484	-3.52633	-1.36384			Plxnc1	-0.760557	-2.84732	0.0216169	-3.04389	-1.69414
1810055G02Rik	0.508997	2.4657	0.0368905	-3.47235	1.42306			Taf15	-0.400982	-2.84718	0.0216218	-3.03692	-1.32041
Gramd1b	0.467191	2.46507	0.0369278	-3.54432	1.38241			Kif21a	-0.909379	-2.84679	0.0216345	-3.04933	-1.87824
Npr2	0.385801	2.464	0.0369915	-3.51432	1.30658			Btaf1	-0.865832	-2.84677	0.0216352	-3.04086	-1.82239
Tmem114	-0.723145	-2.46392	0.0369964	-3.56428	-1.65078			Jazf1	-0.486554	-2.84637	0.0216485	-3.0374	-1.40109
Dab2ip	0.653508	2.46377	0.0370053	-3.54914	1.57299			Phf3	-0.762646	-2.84612	0.0216569	-3.0451	-1.6966
Nckap5	0.774165	2.45951	0.0372606	-3.46786	1.7102			Clmp	-0.746422	-2.84487	0.0216987	-3.02788	-1.67763
Iqsec3	0.568887	2.4594	0.0372669	-3.56086	1.48338			Robo1	-1.06996	-2.84485	0.021699	-3.04555	-2.09938
Foxn3	0.77731	2.45918	0.0372803	-3.46574	1.71393			A630089N07Rik	-1.14087	-2.84416	0.0217223	-3.20068	-2.20514
Tbca	-0.460952	-2.45914	0.0372828	-3.55823	-1.37645			Chd8	-0.515427	-2.84256	0.0217755	-3.05112	-1.42942
Ptprs	0.776802	2.45882	0.0373019	-3.56554	1.71333			Enah	-0.524642	-2.8413	0.0218179	-3.05341	-1.43858
Snapc4	0.690478	2.45851	0.0373207	-3.47524	1.61382			Kcne3	1.37035	2.8405	0.0218446	-3.46971	2.58534
Prox1	0.411276	2.45826	0.0373354	-3.4678	1.32986			Fign	-1.47542	-2.83862	0.0219079	-3.48613	-2.78064
F5	1.1173	2.45752	0.03738	-3.54912	2.16941			Ankrd39	0.61334	2.83745	0.0219474	-3.03868	1.5298
Myh11	0.943747	2.45721	0.0373988	-3.46809	1.92352			Acsm4	-1.92048	-2.83681	0.0219688	-3.91595	-3.78548
Mamdc4	1.7539	2.45257	0.0376799	-4.01351	3.37268			Dip2c	-0.711025	-2.83601	0.0219959	-3.05971	-1.63697
Rassf1	0.440844	2.45228	0.0376974	-3.47997	1.3574			Dhdh	-0.617709	-2.83246	0.0221164	-3.04552	-1.53444
Olfml2b	1.06896	2.45108	0.0377704	-3.47837	2.09792			4933439K11Rik	-1.6787	-2.83209	0.0221289	-3.70637	-3.20139
Gm10012	-1.12674	-2.44857	0.0379235	-3.62139	-2.18365			Iah1	0.504419	2.83128	0.0221564	-3.04365	1.41855
Arf4	-0.416298	-2.44851	0.0379271	-3.57905	-1.3345			Arhgap21	-0.913751	-2.83124	0.0221577	-3.0667	-1.88394
Fbxl3	-0.40215	-2.44832	0.0379383	-3.5754	-1.32148			Dab2ip	-0.521324	-2.82842	0.0222541	-3.07108	-1.43527
Asap2	0.452442	2.44806	0.0379548	-3.53601	1.36835			Wisp1	-0.549325	-2.82677	0.0223105	-3.07298	-1.4634
Crtc3	0.639544	2.44797	0.0379602	-3.50262	1.55784			Tnfrsf13b	-1.42653	-2.82633	0.0223257	-3.75963	-2.68799
Dlk1	0.555935	2.44781	0.0379699	-3.54934	1.47012			0610009L18Rik	0.871914	2.82502	0.0223708	-3.17899	1.83009
Tmem14a	-0.396627	-2.44756	0.0379851	-3.56056	-1.31643			Lama1	-0.722816	-2.82425	0.0223974	-3.15056	-1.6504
Mrgpra6	0.538246	2.44741	0.0379941	-3.56637	1.45221			Sptan1	-0.520266	-2.82344	0.022425	-3.09807	-1.43422
Cntln	0.740024	2.44575	0.0380962	-3.49106	1.6702			Ehbp1	-0.587239	-2.82253	0.0224565	-3.07443	-1.50237
Atxn1	0.499811	2.44428	0.0381866	-3.5664	1.41403			Vmn2r28	-1.77513	-2.82113	0.0225049	-3.92942	-3.42268
Pfdn2	-0.44232	-2.44409	0.0381979	-3.58015	-1.35879			Adarb1	-0.587645	-2.81964	0.0225567	-3.08328	-1.50279
Nktr	0.63131	2.4427	0.0382842	-3.53804	1.54897			Setd1b	-0.763353	-2.81908	0.022576	-3.07605	-1.69743
Cfap44	0.680792	2.44185	0.0383362	-3.51454	1.60302			C530008M17Rik	-1.18688	-2.8187	0.0225893	-3.07947	-2.2766
Ptprm	0.533359	2.44165	0.0383487	-3.5543	1.44729			Magi3	-0.944004	-2.81852	0.0225954	-3.08071	-1.92386
Serpini1	-0.497988	-2.44119	0.0383772	-3.59824	-1.41224			Zfp217	-1.25166	-2.81754	0.0226295	-3.18908	-2.38115
Osr1	1.08924	2.44075	0.0384046	-3.72383	2.12762			Naalad2	-1.23239	-2.81695	0.02265	-3.38928	-2.34956
Abl1	0.525508	2.43992	0.0384559	-3.57108	1.43944			Nf1	-0.579447	-2.81611	0.0226796	-3.08654	-1.49428
Cfap74	0.384225	2.43862	0.0385364	-3.50523	1.30516			Phf21a	-0.490217	-2.81477	0.0227263	-3.0779	-1.40466
Rap1b	-0.520185	-2.43838	0.0385517	-3.59019	-1.43414			Ten1	0.508791	2.8147	0.0227287	-3.07787	1.42286
P3h1	0.670931	2.43821	0.0385618	-3.51351	1.5921			Macf1	-1.01712	-2.81428	0.0227436	-3.09177	-2.02388
Rpl22l1	-0.594162	-2.43758	0.0386014	-3.59237	-1.5096			Syt7	-0.544562	-2.81427	0.0227436	-3.09502	-1.45858
Lyz2	1.17591	2.43731	0.0386181	-3.49653	2.25935			Wdr38	-1.77436	-2.81389	0.0227572	-3.93195	-3.42086
Taf1a	0.58792	2.43678	0.038651	-3.493	1.50308			Txnrd1	-0.430201	-2.81167	0.0228349	-3.08882	-1.34742
Fam166a	-0.944808	-2.43613	0.0386917	-3.7375	-1.92493			Unc13b	-0.582461	-2.81129	0.0228485	-3.08346	-1.4974
Rpusd2	0.440095	2.43572	0.0387173	-3.49809	1.35669			Serpinb6c	-1.89109	-2.80997	0.0228949	-3.92744	-3.70916
Nolc1	0.509334	2.43178	0.0389637	-3.59151	1.42339			Tgfbr3	-0.651276	-2.80963	0.0229066	-3.07019	-1.57056
Serpina3n	0.594787	2.43076	0.0390278	-3.52863	1.51025			Fmnl1	-0.503732	-2.80931	0.0229179	-3.09488	-1.41788
Gltscr1l	0.514111	2.43027	0.0390585	-3.58003	1.42811			Cep350	-1.10554	-2.808	0.0229644	-3.09145	-2.15179
Fgf11	0.416647	2.42962	0.0390996	-3.55826	1.33482			Ccdc6	-0.465657	-2.80659	0.0230141	-3.09468	-1.38095
Trhr2	1.05163	2.42912	0.0391309	-3.74736	2.07288			Plec	-0.691827	-2.80584	0.0230407	-3.10129	-1.61533
Gpr161	0.451174	2.42637	0.0393049	-3.50608	1.36715			Chd4	-0.465203	-2.80508	0.0230677	-3.10291	-1.38051
Gm4890	-0.815054	-2.42517	0.039381	-3.72873	-1.75936			Pllp	0.471314	2.80439	0.0230921	-3.09514	1.38637
Dram1	-0.936923	-2.42444	0.0394272	-3.69517	-1.91444			Prelid2	1.59228	2.80407	0.0231036	-3.70294	3.01525
Epas1	0.497929	2.42377	0.0394698	-3.61078	1.41218			Tspo2	2.11077	2.80101	0.0232126	-3.91039	4.31923
Tbata	0.445423	2.41964	0.0397339	-3.51554	1.36171			Ttc17	-0.477153	-2.79973	0.0232586	-3.1029	-1.39199
Pik3c2b	0.798467	2.41954	0.0397401	-3.51502	1.73925			Gpbp1l1	-0.461945	-2.79898	0.0232853	-3.09098	-1.3774
A230072C01Rik	-0.551307	-2.41895	0.039778	-3.52304	-1.46541			Jmjd1c	-1.05692	-2.79811	0.0233165	-3.10451	-2.08048
Nodal	-1.12462	-2.41846	0.0398095	-3.77985	-2.18045			Lifr	-0.617996	-2.79751	0.0233381	-3.09569	-1.53474
Mcc	0.6041	2.41816	0.0398284	-3.51908	1.52003			Camk2d	-0.591853	-2.79612	0.0233883	-3.11317	-1.50718
Brd2	0.422666	2.41766	0.0398605	-3.62068	1.3404			Fat3	-1.11454	-2.79564	0.0234055	-3.11157	-2.16526
Chd1	0.588124	2.41577	0.0399825	-3.56111	1.50329			Osbpl6	-0.806512	-2.79446	0.0234481	-3.11153	-1.74898
Rheb	-0.477011	-2.4136	0.0401225	-3.62916	-1.39186			Rbfox2	-0.4276	-2.7936	0.0234792	-3.12144	-1.34499
Zfp575	0.45823	2.41144	0.040262	-3.53367	1.37386			Pex11g	1.30751	2.79347	0.0234839	-3.4719	2.47514
Zfp28	0.470655	2.41094	0.0402951	-3.54135	1.38574			Pcnt	-0.797978	-2.79295	0.0235026	-3.10556	-1.73866
Cabyr	0.415288	2.41056	0.0403196	-3.52401	1.33356			Foxp1	-0.59191	-2.7922	0.0235297	-3.11619	-1.50724
Ksr1	0.538948	2.40798	0.0404875	-3.59746	1.45291			Zbtb7a	-0.597679	-2.79158	0.0235522	-3.11975	-1.51328
Gm12695	1.69039	2.40623	0.0406017	-4.1149	3.22744			Fam53b	-0.384677	-2.79139	0.0235591	-3.11329	-1.30557
Pdia5	0.885689	2.40296	0.0408161	-3.71642	1.84765			Tnfrsf18	-1.88996	-2.79107	0.0235708	-3.67882	-3.70624
Gadd45g	0.831767	2.40236	0.0408556	-3.53747	1.77986			Tiam1	-0.811971	-2.79074	0.0235828	-3.11829	-1.75561
Psmd10	-0.428458	-2.40201	0.0408792	-3.61033	-1.34579			Syne1	-0.654175	-2.78997	0.0236107	-3.12888	-1.57372
Lgalsl	-0.424129	-2.40191	0.0408853	-3.64193	-1.34176			Dzip1l	-0.53989	-2.78877	0.0236544	-3.09705	-1.45386
Tmed7	-0.577658	-2.40017	0.0410004	-3.64875	-1.49242			Hnrnpul2	-0.520026	-2.78556	0.0237717	-3.13297	-1.43398
Zfp334	0.411096	2.3989	0.0410844	-3.60152	1.3297			Mamld1	-0.744681	-2.78492	0.0237951	-3.11808	-1.6756
Tgfbr3	0.619483	2.39669	0.0412308	-3.58039	1.53632			Senp6	-0.482078	-2.78353	0.0238463	-3.12638	-1.39675
Filip1	0.699995	2.39644	0.0412475	-3.59177	1.6245			Cttnbp2	-0.838739	-2.78298	0.0238666	-3.12481	-1.78849
Card14	1.51545	2.39416	0.0413993	-4.07532	2.85889			Epb4.1l1	-0.480067	-2.78262	0.0238797	-3.14278	-1.39481
Cep131	0.537441	2.39292	0.041482	-3.58319	1.4514			Odf2l	-0.863173	-2.78143	0.0239234	-3.1449	-1.81903
Cav2	-0.688816	-2.3925	0.0415101	-3.64859	-1.61196			Tro	-0.428267	-2.78063	0.0239532	-3.1375	-1.34562
Zc2hc1a	-0.563516	-2.3921	0.0415369	-3.65426	-1.47787			Ankfn1	-1.83283	-2.77958	0.0239919	-3.37805	-3.56235
Gm16287	0.951544	2.39151	0.0415768	-3.84663	1.93394			Tmem151b	-0.380981	-2.77841	0.0240352	-3.13799	-1.30223
Setd5	0.581382	2.39107	0.0416063	-3.65321	1.49628			Numa1	-0.627242	-2.77815	0.0240449	-3.13488	-1.54461
Tmprss7	-0.627544	-2.38885	0.0417554	-3.56346	-1.54493			Hist1h4d	2.61365	2.7771	0.0240837	-3.84493	6.12049
Dmp1	0.474019	2.38824	0.0417962	-3.55723	1.38897			Ilvbl	0.450488	2.776	0.0241247	-3.12559	1.3665
Rngtt	-0.424678	-2.3872	0.0418664	-3.64494	-1.34227			Rock2	-0.697766	-2.77447	0.0241816	-3.14635	-1.62199
Tmprss15	-1.52062	-2.38573	0.0419656	-3.88038	-2.86915			Farp2	-0.566492	-2.77288	0.0242408	-3.11644	-1.48092
Lrrc8a	0.670742	2.38473	0.0420338	-3.62805	1.59189			Thrap3	-0.450478	-2.76803	0.024423	-3.15158	-1.36649
4930429F24Rik	0.93361	2.38253	0.0421829	-3.73253	1.91005			Epha8	-0.53114	-2.76745	0.0244446	-3.13975	-1.44507
Klhl41	-1.0211	-2.38189	0.0422262	-3.98421	-2.02947			Hdlbp	-0.538473	-2.76558	0.0245154	-3.15826	-1.45243
Tmf1	0.895394	2.38146	0.0422557	-3.59133	1.86012			Sorcs3	-0.514398	-2.76351	0.0245937	-3.15466	-1.4284
Zfp511	0.473329	2.38053	0.0423189	-3.56307	1.38831			Zfp236	-0.850104	-2.76279	0.0246211	-3.14919	-1.80263
Ninl	0.846501	2.37874	0.0424408	-3.57755	1.79813			Agap1	-0.617633	-2.76262	0.0246277	-3.1574	-1.53436
Mvb12b	0.385694	2.37859	0.0424516	-3.67464	1.30649			Nek1	-0.825648	-2.76158	0.0246672	-3.13464	-1.77233
Ube2b	-0.43122	-2.3783	0.0424714	-3.678	-1.34837			Mphosph8	-0.526971	-2.76053	0.0247071	-3.15543	-1.4409
Tmem33	-0.552376	-2.37751	0.0425253	-3.67848	-1.4665			Arid1b	-0.730339	-2.76029	0.0247162	-3.15888	-1.65903
Whrn	0.625122	2.37536	0.042673	-3.61453	1.54234			Cacng4	-0.740999	-2.75902	0.0247646	-3.13363	-1.67133
Gm11681	-0.637243	-2.37456	0.0427277	-3.57921	-1.55535			Prrc2b	-0.81144	-2.75896	0.0247672	-3.1753	-1.75496
Rps3	-0.458705	-2.37409	0.0427602	-3.69658	-1.37431			Hs3st3a1	-0.769551	-2.75776	0.0248131	-3.30358	-1.70474
Zbtb16	0.885439	2.3736	0.0427943	-3.58147	1.84733			Zbtb7c	-0.461421	-2.75757	0.0248201	-3.13532	-1.3769
Amer3	0.401579	2.37329	0.0428158	-3.65774	1.32095			D430042O09Rik	-0.668274	-2.75691	0.0248456	-3.14502	-1.58917
Specc1l	0.531138	2.37308	0.0428299	-3.66924	1.44507			Gm15694	1.42133	2.75686	0.0248475	-3.68836	2.67832
Pcbd2	-0.41302	-2.37281	0.042849	-3.59892	-1.33147			Mical2	-0.45885	-2.75558	0.0248966	-3.17378	-1.37445
Cept1	-0.454879	-2.37246	0.0428729	-3.67657	-1.37067			Pak6	-0.392198	-2.75541	0.0249032	-3.1657	-1.31239
Asap3	0.65067	2.37229	0.0428849	-3.61216	1.5699			Bach2	-0.976556	-2.75464	0.0249327	-3.14609	-1.96776
Adamtsl5	0.736742	2.36998	0.0430446	-3.65836	1.66641			Pcdhb3	-0.519689	-2.75439	0.0249424	-3.13836	-1.43365
Taf7l	-1.99653	-2.36934	0.0430891	-4.07956	-3.9904			Taok2	-0.549028	-2.75389	0.0249615	-3.17024	-1.4631
1500015O10Rik	1.24255	2.36881	0.043126	-3.65081	2.36616			Col1a1	-0.51198	-2.75295	0.0249978	-3.14403	-1.42601
Ttc17	0.516277	2.36694	0.0432559	-3.66496	1.43026			Tmem89	-1.76661	-2.75093	0.0250759	-3.95414	-3.40254
Hnrnpa1	-0.67499	-2.3666	0.0432792	-3.57634	-1.59659			Parg	-0.409575	-2.75002	0.025111	-3.16558	-1.32829
Micall2	0.604258	2.36616	0.04331	-3.60703	1.5202			4930555G01Rik	2.51084	2.74982	0.025119	-3.81083	5.69953
Ppfia1	0.492109	2.36535	0.0433667	-3.65189	1.4065			Mprip	-0.602397	-2.7498	0.0251198	-3.17849	-1.51824
Sytl4	0.57227	2.36533	0.0433683	-3.61409	1.48686			Tnfsf12	0.723842	2.74966	0.0251251	-3.14521	1.65157
Tigd4	1.35378	2.36488	0.0433995	-4.04351	2.5558			Ank1	-0.651616	-2.7483	0.0251779	-3.16944	-1.57093
Adgre4	-1.63957	-2.36434	0.0434374	-4.13722	-3.11573			Rimbp2	-1.03675	-2.7478	0.0251974	-3.1766	-2.0516
2810029C07Rik	0.427917	2.36261	0.0435586	-3.5813	1.34529			Ahnak	-0.569072	-2.74777	0.0251982	-3.15659	-1.48357
Pappa2	0.861548	2.36243	0.0435711	-3.60261	1.81699			Larp1	-0.685379	-2.74543	0.0252896	-3.18121	-1.60812
A730020M07Rik	1.76481	2.36181	0.0436148	-4.03819	3.39829			Erich6	0.801926	2.74538	0.0252916	-3.33974	1.74343
Tmc4	1.08264	2.36156	0.0436323	-3.91591	2.11791			Dopey2	-0.458675	-2.74431	0.0253334	-3.18205	-1.37428
5930438M14Rik	-0.942673	-2.36148	0.0436381	-3.74253	-1.92209			Nsmce1	0.509322	2.74318	0.0253775	-3.16295	1.42338
4933439K11Rik	1.23715	2.36137	0.0436456	-3.91856	2.35733			Fosb	-0.524942	-2.74254	0.0254027	-3.17069	-1.43888
Frmpd1	0.562677	2.36123	0.0436557	-3.59854	1.47701			Msi1	-0.456663	-2.74247	0.0254056	-3.15448	-1.37236
Ccdc88c	1.01914	2.3593	0.0437919	-3.60614	2.0267			Amotl1	-0.725407	-2.74167	0.0254369	-3.17158	-1.65337
Cmbl	-0.471163	-2.3586	0.0438409	-3.67905	-1.38623			Dock1	-0.647735	-2.74122	0.0254545	-3.17396	-1.56671
Gnpnat1	-0.438035	-2.3582	0.0438693	-3.63897	-1.35476			Sptbn2	-0.741582	-2.74058	0.0254796	-3.20741	-1.67201
Prrg1	-0.833631	-2.3578	0.0438979	-3.60761	-1.78217			Sh3kbp1	-0.594224	-2.73951	0.0255218	-3.17814	-1.50966
Ube2g1	-0.464597	-2.35743	0.0439238	-3.69856	-1.37993			Utp14b	-0.971823	-2.73814	0.025576	-3.19051	-1.96132
Gm11733	-1.15225	-2.35596	0.0440282	-3.90028	-2.2226			Thsd4	-1.03467	-2.73728	0.0256098	-3.16088	-2.04865
Gc	1.62769	2.35452	0.0441305	-4.13372	3.09018			Crebbp	-1.20683	-2.7371	0.0256168	-3.17881	-2.30829
Pts	-0.405327	-2.35433	0.044144	-3.69373	-1.32439			Sptbn1	-0.831633	-2.73686	0.0256266	-3.20999	-1.7797
Fsd1l	-0.443516	-2.35402	0.0441658	-3.68423	-1.35991			Myt1	-1.00783	-2.73633	0.0256475	-3.18251	-2.01089
Epb4.1l4a	0.686226	2.35217	0.0442976	-3.59321	1.60907			Gm1604b	2.34525	2.73589	0.0256649	-3.98095	5.08149
Slc25a48	1.49039	2.35087	0.0443903	-4.0947	2.80965			Smc3	-0.569235	-2.73511	0.0256959	-3.19105	-1.48374
Rbm7	-0.385494	-2.34893	0.0445297	-3.69859	-1.30631			Acrbp	0.788361	2.73499	0.0257008	-3.36893	1.72711
Lrrc8d	0.398168	2.34872	0.0445442	-3.7006	1.31783			Tshz1	-0.661256	-2.73435	0.025726	-3.17669	-1.58146
Alx1	1.96388	2.3486	0.0445533	-4.16842	3.90111			Pclo	-1.11912	-2.73421	0.0257316	-3.20299	-2.17215
Sub1	-0.430385	-2.34822	0.0445801	-3.72712	-1.34759			Hspa1b	-0.490492	-2.73396	0.0257416	-3.16371	-1.40492
Shisa6	0.778256	2.34731	0.0446458	-3.69974	1.71506			D930028M14Rik	2.00548	2.73389	0.0257444	-3.83619	4.01521
Csrnp2	0.50462	2.34704	0.0446652	-3.66018	1.41875			Gltscr1	-0.650012	-2.73319	0.0257723	-3.17219	-1.56918
9330133O14Rik	0.405185	2.34654	0.0447011	-3.60066	1.32426			Ide	-0.472735	-2.7327	0.0257916	-3.19696	-1.38774
Gm10649	1.05924	2.34638	0.0447128	-3.90578	2.08383			Arhgef7	-0.470515	-2.73255	0.0257977	-3.1986	-1.3856
Smim15	-0.440847	-2.34492	0.0448181	-3.71305	-1.3574			Csmd2	-0.864295	-2.73215	0.0258135	-3.18952	-1.82045
Chtf18	0.707503	2.3449	0.0448195	-3.72202	1.63298			Gpr101	-2.24685	-2.73157	0.0258366	-3.57293	-4.74647
Scd4	-0.845696	-2.34352	0.0449194	-3.78247	-1.79713			Rabep1	-0.533528	-2.73073	0.0258702	-3.20176	-1.44746
Creb5	0.988944	2.34347	0.0449229	-3.79456	1.98473			L3mbtl3	-0.792497	-2.73062	0.0258747	-3.18171	-1.73207
Chodl	-0.443415	-2.34224	0.0450122	-3.61275	-1.35982			Snx9	-0.569556	-2.72919	0.0259321	-3.16912	-1.48407
Bid	0.492798	2.34168	0.0450528	-3.61691	1.40717			Ppp1r14a	0.660294	2.72857	0.0259569	-3.17311	1.5804
Map3k15	0.698503	2.33992	0.0451804	-3.6327	1.62282			Stox2	-0.776434	-2.72828	0.0259683	-3.20492	-1.71289
Ccdc102a	1.06867	2.33884	0.0452589	-3.6498	2.0975			Slmap	-0.573041	-2.72824	0.0259702	-3.20214	-1.48766
Stpg2	1.32602	2.33823	0.0453034	-4.10534	2.50711			Chd1	-0.862561	-2.72815	0.0259736	-3.18108	-1.81826
Sparcl1	0.389136	2.33809	0.0453135	-3.75869	1.30961			Ddo	-0.485575	-2.72735	0.0260059	-3.17734	-1.40014
Slc39a5	1.13256	2.33716	0.0453816	-3.93748	2.19248			Atxn2l	-0.542925	-2.72526	0.0260898	-3.20508	-1.45692
Ankrd33	-1.66813	-2.33403	0.0456112	-4.19076	-3.17803			Sipa1l3	-0.716647	-2.72353	0.0261595	-3.20568	-1.64336
Pkp1	-1.66813	-2.33403	0.0456112	-4.19076	-3.17803			Gm10012	2.33707	2.72278	0.0261901	-3.76093	5.05276
Rab25	-1.66813	-2.33403	0.0456112	-4.19076	-3.17803			Supt16	-0.603836	-2.72248	0.0262022	-3.20757	-1.51975
1700066M21Rik	-0.54786	-2.33393	0.0456186	-3.71836	-1.46192			Trdn	-2.05939	-2.72172	0.0262328	-3.95077	-4.16811
Gabra4	-0.419001	-2.33344	0.0456546	-3.74031	-1.337			Zfp521	-0.61356	-2.7214	0.0262461	-3.17927	-1.53003
Rbms3	0.473233	2.33334	0.0456615	-3.65369	1.38822			Tnrc6c	-1.05068	-2.72138	0.0262468	-3.2073	-2.07151
Pkia	-0.4327	-2.3333	0.0456645	-3.74977	-1.34976			C2cd3	-0.688441	-2.72137	0.026247	-3.20503	-1.61154
Cep152	0.908264	2.3319	0.0457682	-3.73369	1.87679			Myo7a	-0.583489	-2.71919	0.0263356	-3.19845	-1.49847
Tpcn2	0.796183	2.33162	0.0457884	-3.7828	1.7365			Prrc2a	-0.4629	-2.71518	0.0264997	-3.23089	-1.37831
Ptbp2	-0.42481	-2.33134	0.0458095	-3.74218	-1.3424			Tln2	-0.687792	-2.71434	0.026534	-3.22423	-1.61082
Plxnb3	0.391179	2.33047	0.0458737	-3.64148	1.31146			Tmem190	-1.44546	-2.71417	0.026541	-3.77992	-2.7235
Kansl1	0.416716	2.33022	0.0458916	-3.73102	1.33489			Cbfa2t3	-0.578932	-2.71352	0.0265676	-3.21464	-1.49374
Birc7	1.59625	2.32933	0.045958	-4.12156	3.02356			Rsf1	-0.753112	-2.71145	0.0266527	-3.22125	-1.68542
Pip5k1b	0.46474	2.32882	0.0459954	-3.70668	1.38007			Ncor1	-0.921335	-2.71113	0.0266657	-3.23036	-1.89387
Odf2	0.509048	2.3267	0.0461524	-3.71802	1.42311			Tcof1	-0.52025	-2.71104	0.0266698	-3.21304	-1.4342
Hs1bp3	0.422801	2.32593	0.0462098	-3.65892	1.34053			Eif4g3	-0.508369	-2.70973	0.0267236	-3.23277	-1.42244
Trim62	0.47333	2.32498	0.0462805	-3.71949	1.38831			Ubr2	-0.603068	-2.70931	0.026741	-3.22604	-1.51894
Oas3	-1.33475	-2.32478	0.0462955	-3.93769	-2.52231			D430041D05Rik	-0.730525	-2.70916	0.0267473	-3.23516	-1.65924
C1d	-0.528572	-2.32419	0.0463397	-3.74855	-1.4425			Syn3	-0.859	-2.70883	0.026761	-3.22298	-1.81378
Ngb	-0.406652	-2.32388	0.0463631	-3.7326	-1.32561			Ccna2	2.34394	2.70806	0.026793	-3.795	5.07688
A230046K03Rik	-0.447332	-2.32281	0.0464425	-3.74862	-1.36352			Nrp1	-0.538294	-2.70786	0.0268011	-3.22412	-1.45225
1700009C05Rik	-1.73707	-2.32278	0.0464448	-4.14656	-3.33356			Hivep3	-1.66207	-2.70766	0.0268095	-3.22683	-3.16469
Rnf157	0.380047	2.32221	0.0464874	-3.76154	1.30138			Lsm11	-0.421686	-2.7076	0.0268121	-3.22069	-1.33949
Rbl1	-0.557051	-2.32168	0.0465275	-3.67939	-1.47126			Cacng2	-0.899252	-2.70742	0.0268192	-3.2188	-1.8651
Git2	0.416409	2.32167	0.0465284	-3.70707	1.3346			Slit3	-0.94938	-2.70655	0.0268553	-3.22544	-1.93104
Lima1	0.545932	2.3193	0.0467061	-3.65903	1.45996			Rock1	-0.863139	-2.70586	0.0268841	-3.19799	-1.81899
Zfp592	0.497469	2.31807	0.046799	-3.71159	1.41173			Mark1	-0.495113	-2.70357	0.0269793	-3.23614	-1.40943
Lhx9	0.826728	2.31796	0.0468073	-3.68484	1.77366			4930505A04Rik	-1.78196	-2.70334	0.0269889	-3.88212	-3.43894
Ifitm10	0.721394	2.31765	0.0468302	-3.63384	1.64877			Rnf20	-0.434923	-2.70328	0.0269914	-3.23254	-1.35184
Ube2w	-0.524643	-2.31659	0.0469104	-3.76094	-1.43858			Slamf9	0.811124	2.7031	0.0269992	-3.38593	1.75458
Fbf1	0.717629	2.31635	0.0469284	-3.73332	1.64448			Ctss	0.416227	2.70221	0.0270363	-3.23907	1.33443
Rps6ka6	-0.522282	-2.31574	0.0469747	-3.69144	-1.43622			Map2	-0.422825	-2.70115	0.0270809	-3.25601	-1.34055
Srsf1	-0.422787	-2.31552	0.0469913	-3.76334	-1.34051			Plag1	-1.45763	-2.70092	0.0270903	-3.46565	-2.74656
Apln	-0.445543	-2.31497	0.0470326	-3.70887	-1.36183			Zfp612	-0.719709	-2.70016	0.027122	-3.22804	-1.64685
Tceb3	0.394555	2.31497	0.0470331	-3.73323	1.31454			Hnrnph3	-0.478953	-2.69889	0.0271755	-3.20685	-1.39373
Jakmip3	0.477317	2.3147	0.0470534	-3.67971	1.39215			Gm15800	-0.664553	-2.69867	0.0271848	-3.25115	-1.58508
Ddn	0.544926	2.31418	0.047093	-3.78663	1.45895			Synm	-0.531524	-2.69698	0.0272559	-3.24197	-1.44546
Nefh	0.817023	2.31287	0.0471923	-3.72521	1.76177			Snhg7	1.08187	2.69641	0.0272801	-3.39888	2.11678
Ap3s1	-0.578233	-2.31276	0.0472006	-3.76322	-1.49302			Wtip	0.678831	2.69632	0.0272837	-3.24237	1.60084
Slx4	0.779258	2.3126	0.0472129	-3.68672	1.71625			Eya3	-0.500775	-2.69603	0.0272958	-3.23898	-1.41497
Cdr2l	0.766968	2.31203	0.0472564	-3.66814	1.70169			5330417C22Rik	-0.642865	-2.69524	0.0273292	-3.2323	-1.56143
Myo9b	0.825312	2.31039	0.0473809	-3.65708	1.77192			Apba1	-0.616796	-2.69509	0.0273359	-3.25293	-1.53347
Samsn1	-0.554818	-2.31008	0.0474043	-3.66032	-1.46898			Ccdc64	-0.581871	-2.6949	0.0273438	-3.22512	-1.49679
Atp10d	1.4594	2.30983	0.0474236	-3.83019	2.74994			Mfhas1	-0.473394	-2.69457	0.0273578	-3.24389	-1.38837
Ank1	0.749364	2.30977	0.0474281	-3.7294	1.68105			Map3k1	-0.919343	-2.69415	0.0273756	-3.22638	-1.89125
Ptx3	-1.11722	-2.30963	0.047439	-3.93683	-2.16929			Cdh1	-0.971195	-2.69272	0.0274363	-3.39567	-1.96046
Alx4	0.983287	2.30883	0.0474998	-3.84632	1.97696			Srrm4	-0.742357	-2.69209	0.0274629	-3.24591	-1.67291
Ranbp10	0.530232	2.30881	0.0475016	-3.7219	1.44416			Osm	1.9739	2.69165	0.0274815	-3.96807	3.92829
Dip2b	0.511798	2.30765	0.0475903	-3.75613	1.42583			Atxn2	-0.513485	-2.69139	0.0274927	-3.25071	-1.42749
Nipa2	-0.485251	-2.30722	0.0476231	-3.76138	-1.39983			Usp27x	-0.644125	-2.69092	0.0275126	-3.23071	-1.56279
Aasdhppt	-0.557278	-2.3069	0.047648	-3.76255	-1.47149			Aggf1	-0.442566	-2.6907	0.0275218	-3.25058	-1.35902
Cables2	0.475071	2.30626	0.0476972	-3.71556	1.38999			Dvl3	-0.914654	-2.68965	0.0275669	-3.24097	-1.88512
Tm7sf2	-0.405611	-2.30626	0.0476974	-3.71014	-1.32465			Dnmt1	-0.453796	-2.6883	0.0276243	-3.25413	-1.36964
Gm7120	-0.413871	-2.3058	0.0477326	-3.74482	-1.33226			Taf1	-0.661019	-2.68777	0.0276473	-3.25585	-1.5812
Stac2	0.424805	2.30543	0.0477606	-3.76527	1.34239			Ttc3	-0.628633	-2.68744	0.0276612	-3.2813	-1.5461
Rps2	-0.434255	-2.30534	0.0477677	-3.79581	-1.35121			Afap1	-0.719972	-2.68483	0.0277732	-3.22823	-1.64715
Zfp710	0.722451	2.30533	0.0477689	-3.69301	1.64998			Myo10	-0.597582	-2.68428	0.0277971	-3.25384	-1.51318
Scg3	0.450387	2.30521	0.0477779	-3.78336	1.36641			Gabra2	-1.05308	-2.6827	0.027865	-3.2482	-2.07496
Vrtn	-1.83698	-2.30488	0.0478031	-4.02751	-3.57262			Nynrin	-0.626256	-2.68225	0.0278843	-3.23773	-1.54355
Ikbke	0.86684	2.30386	0.0478819	-3.89454	1.82366			Stc2	-1.00312	-2.68088	0.0279437	-3.58299	-2.00433
Myeov2	-0.435661	-2.30366	0.0478974	-3.77671	-1.35253			Zc3hav1	-0.845279	-2.68016	0.0279748	-3.25856	-1.79661
Sar1b	-0.44036	-2.30315	0.0479362	-3.77689	-1.35694			Gan	-1.72277	-2.67986	0.0279878	-3.27924	-3.30069
Ttc33	-0.424564	-2.30309	0.0479412	-3.77471	-1.34217			Exoc8	-0.425788	-2.67881	0.028033	-3.26209	-1.34331
Ltb4r1	1.48247	2.3028	0.0479634	-4.11414	2.79426			Hist3h2ba	0.450249	2.67841	0.0280507	-3.2364	1.36628
Gnb3	-1.49055	-2.30224	0.0480065	-4.11973	-2.80995			Mpdu1	0.448873	2.67822	0.0280589	-3.26479	1.36497
Phf11a	-1.49055	-2.30224	0.0480065	-4.11973	-2.80995			H2-Bl	-1.87006	-2.67809	0.0280647	-3.92212	-3.65549
Kcnt2	-0.475983	-2.30152	0.0480627	-3.71268	-1.39087			Ryr1	-0.547276	-2.67595	0.0281575	-3.2354	-1.46132
Bcl2a1a	-1.86936	-2.30125	0.0480836	-4.12666	-3.65371			Col23a1	-0.474299	-2.67516	0.028192	-3.23474	-1.38924
Zfp362	0.500649	2.30095	0.0481064	-3.71308	1.41485			Daam2	-0.503893	-2.67512	0.0281937	-3.26954	-1.41804
Cyba	-0.463723	-2.30085	0.0481145	-3.66159	-1.3791			Rims1	-1.20075	-2.67478	0.0282085	-3.27537	-2.29859
Kctd13	0.403451	2.30002	0.048179	-3.78385	1.32267			Baz2b	-1.24726	-2.67453	0.0282197	-3.24411	-2.3739
Myof	0.722504	2.29972	0.0482018	-3.65957	1.65004			Zc3h3	-0.399935	-2.67337	0.0282704	-3.25227	-1.31945
Nupr1l	-0.884715	-2.29954	0.0482155	-3.78537	-1.8464			Tmem63a	0.442502	2.6727	0.0282998	-3.24854	1.35896
Ccni	-0.389302	-2.29902	0.0482565	-3.79549	-1.30976			Trim9	-0.411441	-2.67062	0.0283909	-3.28649	-1.33001
Zc3h18	0.53755	2.29877	0.0482761	-3.7553	1.45151			Capn15	-0.669554	-2.67023	0.0284081	-3.26228	-1.59058
Tnfrsf4	1.49255	2.29862	0.0482874	-4.04399	2.81386			Ythdc1	-0.539122	-2.67021	0.0284092	-3.27654	-1.45309
Cycs	-0.381675	-2.29818	0.0483214	-3.79537	-1.30285			Tmod1	-0.675054	-2.66888	0.0284678	-3.26849	-1.59666
Ckm	1.3818	2.29766	0.0483621	-4.09609	2.60593			Rps14	0.73114	2.66706	0.0285478	-3.29655	1.65995
Klf6	-0.425039	-2.29734	0.0483868	-3.78126	-1.34261			Fras1	-0.808183	-2.66665	0.0285662	-3.27201	-1.751
Hspa13	-0.452776	-2.2962	0.0484756	-3.78971	-1.36867			Jakmip2	-0.656992	-2.66594	0.0285975	-3.28146	-1.57679
Sbk3	0.943502	2.29457	0.0486035	-3.88986	1.92319			Dscam	-0.778522	-2.66583	0.0286025	-3.28469	-1.71537
Tmem47	-0.560752	-2.29402	0.0486459	-3.79599	-1.47504			Dnah5	-1.23361	-2.66576	0.0286056	-3.24616	-2.35155
Cttnbp2	0.58335	2.29367	0.048674	-3.76517	1.49832			Ptpn13	-0.609399	-2.66469	0.0286529	-3.25491	-1.52562
Yipf4	-0.474264	-2.29351	0.048686	-3.79035	-1.38921			Arid1a	-0.664288	-2.6645	0.0286614	-3.28917	-1.58479
Iqsec1	0.547592	2.29319	0.0487112	-3.7982	1.46164			Bmp5	-1.18735	-2.66441	0.0286653	-3.58745	-2.27735
Col4a3	0.894141	2.29283	0.0487391	-3.72953	1.8585			Kdm5b	-0.451817	-2.66332	0.028714	-3.28812	-1.36776
Eef1e1	-0.444607	-2.29248	0.0487673	-3.78058	-1.36094			Cox6a1	0.565063	2.66319	0.0287196	-3.29977	1.47945
Tmed5	-0.665447	-2.29243	0.0487706	-3.78282	-1.58606			Uaca	-0.611319	-2.66072	0.0288296	-3.25283	-1.52766
Kif16b	0.410135	2.29203	0.0488024	-3.7112	1.32881			Mtus2	-0.565183	-2.66052	0.0288387	-3.28929	-1.47958
Ppp1cb	-0.698419	-2.29174	0.0488248	-3.81039	-1.62273			Ccdc93	-0.655969	-2.6603	0.0288485	-3.27858	-1.57567
Dnajb9	-0.478112	-2.29169	0.0488292	-3.79172	-1.39292			Ppp1r16b	-0.423494	-2.65984	0.0288691	-3.29529	-1.34117
1700029I15Rik	1.07105	2.29138	0.0488533	-3.998	2.10096			Hint2	0.524635	2.65945	0.0288864	-3.27759	1.43857
Snora65	-0.880358	-2.29132	0.0488585	-3.76849	-1.84083			Ptpre	-0.646087	-2.65931	0.0288928	-3.28501	-1.56492
Sh3d21	0.815961	2.29119	0.0488686	-3.76636	1.76047			Setd1a	-0.535486	-2.65884	0.0289138	-3.28879	-1.44943
Thbs1	0.510598	2.2884	0.0490881	-3.67247	1.42464			Rps4l	0.485401	2.65855	0.0289269	-3.27214	1.39997
4930402F06Rik	-1.62575	-2.28783	0.0491331	-4.16483	-3.08602			Taok1	-0.604405	-2.65851	0.0289287	-3.29567	-1.52035
Pcyt1b	0.484675	2.28721	0.0491824	-3.78846	1.39927			Rph3a	-0.446818	-2.65767	0.028966	-3.31345	-1.36303
Rps14	-0.574142	-2.28702	0.0491976	-3.81992	-1.48879			Slc27a2	-0.506445	-2.65662	0.0290135	-3.26878	-1.42055
Fam193b	0.42692	2.28678	0.0492165	-3.68651	1.34436			Shc3	-1.32131	-2.65636	0.0290251	-3.28467	-2.49893
Irf2bp2	0.43894	2.28645	0.0492428	-3.74878	1.35561			Gbf1	-0.40587	-2.65614	0.029035	-3.30059	-1.32489
Mzt1	-0.66638	-2.28493	0.049363	-3.80621	-1.58709			D030025E07Rik	-1.75562	-2.65607	0.029038	-3.98827	-3.37672
Klhl9	-0.406576	-2.28489	0.0493667	-3.80955	-1.32554			Zfp106	-0.606098	-2.65577	0.0290517	-3.30721	-1.52214
Lama4	0.530222	2.28486	0.0493688	-3.6721	1.44415			Tspo	0.524622	2.65549	0.029064	-3.25963	1.43856
Eif4e	-0.393752	-2.28476	0.0493765	-3.80854	-1.31381			Polr1a	-0.466276	-2.65515	0.0290796	-3.29448	-1.38154
Ccdc66	0.541551	2.28451	0.0493969	-3.68467	1.45554			Spred2	-1.05619	-2.65273	0.0291888	-3.30224	-2.07943
Znf512b	0.855773	2.2838	0.0494531	-3.74179	1.80973			Iqgap1	-0.572079	-2.65204	0.0292201	-3.27941	-1.48666
Gm11346	1.95177	2.28231	0.0495718	-4.01709	3.86849			Armcx4	-0.926022	-2.65201	0.0292214	-3.30335	-1.90003
Fam83b	1.11925	2.28191	0.0496038	-4.09189	2.17234			Dip2b	-0.51095	-2.65166	0.0292371	-3.30344	-1.42499
Eif1ax	-0.45594	-2.28145	0.04964	-3.80798	-1.37168			Dnah2	-0.884655	-2.65154	0.0292425	-3.36795	-1.84632
4933403O08Rik	1.66712	2.28093	0.0496822	-4.16079	3.17579			Nol8	-0.599969	-2.65138	0.0292498	-3.29072	-1.51568
Ly6d	1.66712	2.28093	0.0496822	-4.16079	3.17579			Gigyf2	-0.704582	-2.65104	0.0292655	-3.30265	-1.62967
Nfatc1	0.528799	2.27823	0.0498986	-3.68551	1.44273			Sorbs2	-0.800976	-2.65048	0.0292907	-3.30804	-1.74228
9330111N05Rik	1.83873	2.27758	0.0499503	-4.19704	3.57695			Neurog1	-1.78026	-2.64968	0.0293272	-3.93886	-3.43488
Cc2d2a	0.536696	2.27746	0.0499599	-3.72354	1.45065			Spata20	1.25215	2.64952	0.0293345	-3.72752	2.38196
Chst8	0.379344	2.27728	0.049975	-3.71149	1.30075			Ntn1	-0.468978	-2.64748	0.0294275	-3.27322	-1.38413
Slc2a4rg-ps	1.66018	2.27702	0.0499952	-4.09698	3.16057			Papola	-0.57816	-2.64726	0.0294373	-3.30843	-1.49294
								Tamm41	0.457777	2.64656	0.0294691	-3.27367	1.37342
								Pde7b	-0.783522	-2.64651	0.0294714	-3.28746	-1.72133
								Zcchc2	-0.582325	-2.64594	0.0294978	-3.30315	-1.49726
								Tmem131	-0.6684	-2.64563	0.0295116	-3.3117	-1.58931
								Tex15	-1.95185	-2.64405	0.0295842	-3.86034	-3.86871
								Mdc1	-0.822257	-2.64382	0.0295947	-3.28653	-1.76817
								Katnal2	-0.641463	-2.64375	0.0295982	-3.27916	-1.55991
								Dync1li2	-0.511083	-2.6427	0.0296462	-3.32164	-1.42512
								Ptpn9	-0.382246	-2.64239	0.0296603	-3.31452	-1.30337
								Map1b	-0.876675	-2.64187	0.0296843	-3.34453	-1.83614
								Isg15	1.00838	2.64109	0.0297203	-3.39951	2.01166
								Bcl2l11	-0.570192	-2.64106	0.0297214	-3.28401	-1.48472
								Zfp704	-0.842787	-2.64022	0.0297604	-3.31847	-1.79351
								Scaper	-0.688758	-2.63932	0.029802	-3.31761	-1.6119
								Cmtm7	0.605829	2.63923	0.0298059	-3.31957	1.52185
								Myrip	-0.524117	-2.63911	0.0298118	-3.3219	-1.43805
								Nxnl2	-1.82782	-2.63735	0.0298929	-3.93601	-3.54999
								Zfp92	-0.69094	-2.63712	0.0299038	-3.31954	-1.61434
								Apc2	-0.486958	-2.63708	0.0299056	-3.32839	-1.40149
								Mink1	-0.478686	-2.63685	0.0299163	-3.33462	-1.39347
								Ceacam16	1.44682	2.63611	0.0299506	-3.83011	2.72606
								Taf4a	-0.712233	-2.63431	0.0300346	-3.29107	-1.63834
								Slc39a14	-0.43801	-2.63399	0.0300494	-3.32111	-1.35473
								Trim17	-0.710506	-2.6331	0.0300908	-3.33915	-1.63638
								Elovl6	-0.743148	-2.63153	0.0301643	-3.32566	-1.67382
								Bcr	-0.466216	-2.63146	0.0301673	-3.33612	-1.38148
								Plxna1	-0.60728	-2.63029	0.0302221	-3.33603	-1.52338
								9430020K01Rik	-0.791149	-2.62944	0.0302621	-3.33848	-1.73045
								Eml3	0.434786	2.62842	0.0303098	-3.29574	1.35171
								Ap1g2	1.1031	2.62838	0.0303118	-3.58938	2.14815
								Eif2ak4	-0.660619	-2.62818	0.030321	-3.30581	-1.58076
								Arhgef6	-0.598745	-2.62804	0.0303277	-3.29414	-1.5144
								Csnk1g1	-0.553531	-2.628	0.0303295	-3.32539	-1.46767
								Col14a1	-1.16707	-2.6279	0.0303345	-3.55974	-2.24556
								Srcap	-0.797349	-2.62773	0.0303423	-3.3359	-1.7379
								Rpgrip1l	-0.767048	-2.62709	0.0303724	-3.32281	-1.70178
								Dlgap2	-0.971056	-2.62412	0.0305129	-3.34035	-1.96027
								Kcnk12	-0.425972	-2.62353	0.0305409	-3.31302	-1.34348
								2610028E06Rik	-2.01333	-2.62279	0.0305758	-3.8678	-4.03712
								Myo3b	-1.11946	-2.62277	0.0305769	-3.64564	-2.17265
								Srbd1	-0.448148	-2.62162	0.0306316	-3.30983	-1.36429
								Smarcc2	-0.474818	-2.62042	0.0306887	-3.35555	-1.38974
								Ddx17	-0.431263	-2.62005	0.0307062	-3.3509	-1.34841
								Gbx2	-1.86194	-2.61962	0.0307263	-3.94582	-3.63495
								Il12rb1	1.13713	2.61913	0.0307497	-3.75395	2.19943
								Gm973	-0.766827	-2.61864	0.0307731	-3.34385	-1.70152
								Musk	-1.45834	-2.61857	0.0307764	-3.87754	-2.74792
								Nenf	0.568749	2.61613	0.0308932	-3.35181	1.48324
								Mcc	-0.660777	-2.6143	0.0309813	-3.30936	-1.58093
								Egr3	-0.557872	-2.61354	0.0310177	-3.35974	-1.4721
								Zc3h18	-0.45988	-2.6135	0.0310198	-3.34823	-1.37543
								Vmn2r85	-1.84857	-2.61335	0.0310271	-3.9456	-3.60144
								Nags	2.14014	2.61324	0.0310323	-3.94044	4.40804
								Zfa-ps	-1.60292	-2.61319	0.0310345	-4.01078	-3.03757
								Dync2h1	-0.809619	-2.61311	0.0310384	-3.34916	-1.75275
								Igf1r	-0.589539	-2.61308	0.0310397	-3.35368	-1.50477
								Gm7854	1.08322	2.61292	0.0310477	-3.74579	2.11875
								Rnf168	-0.513487	-2.61244	0.0310709	-3.35086	-1.4275
								Cnga2	-1.75332	-2.61013	0.0311825	-3.89996	-3.37133
								Plvap	0.483156	2.60841	0.0312656	-3.31651	1.3978
								Mageb16-ps1	-1.29362	-2.60769	0.0313009	-3.67391	-2.45142
								Lincppara	0.932809	2.60747	0.0313114	-3.60324	1.90899
								Clec4n	1.28833	2.60665	0.0313511	-3.76984	2.44246
								Idi2	-1.60215	-2.60633	0.031367	-4.01327	-3.03596
								Cdkn2b	0.830112	2.6059	0.0313878	-3.46541	1.77782
								Usp31	-0.7675	-2.60446	0.0314581	-3.3692	-1.70232
								Adam22	-0.530296	-2.60365	0.0314974	-3.37342	-1.44423
								Cxcl5	-1.67855	-2.60365	0.0314977	-3.8093	-3.20106
								Taf7l	-1.41478	-2.60263	0.0315476	-3.97255	-2.6662
								Apc	-1.12098	-2.60211	0.031573	-3.38029	-2.17495
								Sh3rf3	-0.60639	-2.60128	0.0316136	-3.36051	-1.52244
								Clec4g	1.69936	2.60121	0.0316174	-3.83612	3.24757
								Sox21	-0.439901	-2.60108	0.0316233	-3.33292	-1.35651
								Tshz2	-0.784071	-2.60077	0.0316385	-3.35655	-1.72198
								Sulf2	-0.478565	-2.60047	0.0316535	-3.37743	-1.39336
								Rrp1b	-0.848776	-2.59935	0.0317085	-3.33231	-1.80097
								Pde11a	-1.23273	-2.59911	0.0317203	-3.49678	-2.35012
								Pard3	-0.5598	-2.5978	0.0317848	-3.3444	-1.47406
								Use1	0.584425	2.59649	0.0318499	-3.37789	1.49944
								Alk	-0.791912	-2.59646	0.031851	-3.3327	-1.73137
								Pde5a	-0.847461	-2.59562	0.0318929	-3.33502	-1.79933
								Rbbp8	-0.470853	-2.59505	0.0319211	-3.33886	-1.38593
								Bdnf	-0.461359	-2.59453	0.0319467	-3.37621	-1.37684
								Dlg5	-0.693306	-2.59439	0.0319536	-3.36896	-1.61698
								Fchsd1	-0.564815	-2.59423	0.0319614	-3.33386	-1.4792
								Map3k9	-0.672937	-2.5936	0.0319928	-3.38288	-1.59432
								Fth1	0.433373	2.59335	0.0320053	-3.4198	1.35039
								Car12	-0.525638	-2.59327	0.0320092	-3.33381	-1.43957
								Tmem110	0.404572	2.59275	0.032035	-3.36958	1.3237
								Zscan26	-0.51687	-2.59201	0.0320719	-3.3793	-1.43085
								Bsn	-0.663177	-2.59157	0.0320941	-3.40576	-1.58357
								Ttyh3	-0.448432	-2.59132	0.0321064	-3.39249	-1.36456
								Ypel2	-0.542739	-2.59036	0.0321543	-3.37353	-1.45674
								Cdk13	-0.647259	-2.58957	0.0321937	-3.38383	-1.56619
								Banp	-0.402259	-2.58941	0.0322018	-3.36464	-1.32158
								Bicd2	-0.705582	-2.5891	0.0322171	-3.38264	-1.6308
								Znrf3	-0.573338	-2.58768	0.0322882	-3.36041	-1.48796
								Evi5l	-0.723649	-2.58731	0.032307	-3.38247	-1.65135
								Cep83	-0.518772	-2.58623	0.032361	-3.37017	-1.43274
								Kdm6b	-0.59685	-2.58565	0.0323901	-3.35568	-1.51241
								Sox15	-1.56217	-2.58423	0.0324618	-3.94393	-2.95299
								Lrrk2	-0.84601	-2.5839	0.0324784	-3.39405	-1.79752
								Myt1l	-0.930371	-2.58244	0.0325525	-3.40425	-1.90577
								Eml6	-0.941305	-2.5821	0.0325696	-3.35659	-1.92026
								Adgrv1	-0.841844	-2.58161	0.0325942	-3.52713	-1.79234
								Dnajc19	0.499012	2.58123	0.0326136	-3.38031	1.41325
								2210018M11Rik	-0.705796	-2.58122	0.0326142	-3.39141	-1.63104
								Tcea2	0.42329	2.58035	0.0326582	-3.3735	1.34098
								Erich3	-1.32371	-2.58033	0.0326592	-3.3493	-2.50309
								Nipbl	-0.962309	-2.57993	0.0326793	-3.3908	-1.94843
								Cit	-1.22761	-2.57965	0.0326938	-3.39869	-2.34178
								D130043K22Rik	-0.61783	-2.57956	0.032698	-3.39909	-1.53457
								Commd5	0.417462	2.57899	0.0327274	-3.38237	1.33558
								2310067B10Rik	-0.490376	-2.57875	0.0327393	-3.40174	-1.40481
								Pnn	-0.531858	-2.57852	0.0327513	-3.39488	-1.44579
								Shank1	-1.0173	-2.57849	0.0327526	-3.41353	-2.02412
								Nup155	-0.574031	-2.5781	0.0327725	-3.38212	-1.48868
								Cramp1l	-0.764045	-2.5777	0.0327929	-3.38966	-1.69825
								Zfp933	-0.536074	-2.57759	0.0327985	-3.36145	-1.45002
								Fbf1	-0.645133	-2.57723	0.0328166	-3.39732	-1.56388
								Parp1	-0.400354	-2.57648	0.0328549	-3.40477	-1.31983
								Eea1	-1.26126	-2.57637	0.0328606	-3.3984	-2.39706
								Arhgap39	-0.420803	-2.57462	0.0329502	-3.40604	-1.33867
								Tuba1b	0.466924	2.57373	0.0329955	-3.42244	1.38216
								U2surp	-0.58893	-2.57328	0.0330187	-3.40437	-1.50413
								Arhgap23	-0.453381	-2.57274	0.0330463	-3.41134	-1.36925
								Fkbp15	-0.538876	-2.57077	0.0331476	-3.40108	-1.45284
								Clvs1	-1.10406	-2.57069	0.0331522	-3.38982	-2.14959
								Zfp608	-0.880101	-2.57043	0.0331652	-3.3786	-1.8405
								Col6a1	-0.437875	-2.57043	0.0331653	-3.36791	-1.35461
								Gm11978	1.85364	2.5691	0.0332338	-3.91379	3.6141
								Chd3	-0.657271	-2.56781	0.0333006	-3.43553	-1.5771
								Smarcal1	-0.442957	-2.56779	0.0333015	-3.41821	-1.35939
								Pik3ca	-0.560666	-2.56768	0.0333072	-3.416	-1.47495
								Phf2	-0.57967	-2.56654	0.0333663	-3.41509	-1.49451
								Tmem98	0.515791	2.56419	0.0334885	-3.37116	1.42978
								Lrp4	-0.469667	-2.56416	0.0334903	-3.41921	-1.38479
								Yeats2	-0.672054	-2.563	0.0335507	-3.38589	-1.59334
								Txlna	-0.4662	-2.56181	0.0336124	-3.41801	-1.38147
								Neu2	0.611936	2.56166	0.0336207	-3.37194	1.52831
								Nup210	-0.420884	-2.56096	0.0336571	-3.40815	-1.33875
								Rgl1	-0.537825	-2.56064	0.0336739	-3.42811	-1.45178
								9230112J17Rik	-1.42059	-2.56054	0.0336789	-3.86969	-2.67695
								Tspan18	-0.923547	-2.56027	0.0336931	-3.42648	-1.89677
								Ndst3	-0.752995	-2.56023	0.0336952	-3.41017	-1.68529
								Mnt	-0.486449	-2.56008	0.0337034	-3.42291	-1.40099
								Adcy6	-0.462578	-2.55973	0.0337213	-3.4174	-1.378
								Cxxc4	-0.560466	-2.55956	0.0337304	-3.40887	-1.47475
								Rapgef2	-0.724279	-2.55935	0.0337414	-3.43309	-1.65207
								4930524B15Rik	1.24932	2.55778	0.033824	-3.92064	2.37729
								Arhgef28	-0.654449	-2.55771	0.0338274	-3.4271	-1.57401
								Zfp488	-0.454477	-2.55565	0.033936	-3.3911	-1.37029
								Prpf39	-0.55879	-2.55549	0.0339443	-3.37869	-1.47303
								St3gal1	-0.589849	-2.55473	0.0339844	-3.42795	-1.50509
								Akap13	-1.02159	-2.55301	0.0340757	-3.39718	-2.03016
								Hyal1	-1.51621	-2.55284	0.0340845	-3.4324	-2.86039
								Mia3	-0.56464	-2.55254	0.0341004	-3.43919	-1.47902
								Stk40	-0.392189	-2.55209	0.0341245	-3.42708	-1.31238
								Foxk1	-0.700699	-2.55208	0.0341247	-3.43598	-1.62529
								Trex1	0.483463	2.55154	0.0341536	-3.39546	1.3981
								Ptpn12	-0.535908	-2.54939	0.0342681	-3.42288	-1.44985
								Ndufa2	0.634561	2.54928	0.034274	-3.44235	1.55247
								9130019P16Rik	-0.761732	-2.54908	0.0342844	-3.39287	-1.69552
								Nbr1	-0.479096	-2.54872	0.0343038	-3.448	-1.39387
								Ndufv1	0.457621	2.54792	0.0343464	-3.45297	1.37328
								Ppp1r26	-0.503469	-2.54756	0.0343656	-3.43413	-1.41762
								Slc12a9	0.450112	2.54733	0.0343778	-3.4275	1.36615
								Ddhd1	-0.454116	-2.54642	0.0344265	-3.44211	-1.36994
								Il18rap	1.80655	2.54597	0.0344508	-4.02892	3.49805
								Rbpjl	1.80655	2.54597	0.0344508	-4.02892	3.49805
								Swsap1	0.384627	2.5445	0.0345295	-3.41542	1.30552
								Ick	-0.468297	-2.5439	0.0345615	-3.42298	-1.38348
								Sys1	0.462685	2.54328	0.0345952	-3.44455	1.3781
								Lrch1	-0.542161	-2.54326	0.0345963	-3.4105	-1.45615
								Sox6	-0.61519	-2.54281	0.0346204	-3.43255	-1.53176
								Smarcc1	-0.496823	-2.54226	0.03465	-3.45091	-1.4111
								Pdzrn3	-0.566521	-2.54213	0.0346568	-3.43803	-1.48095
								Rbm6	-0.383631	-2.54154	0.0346889	-3.4448	-1.30462
								Aspa	0.534216	2.54096	0.0347199	-3.39621	1.44816
								Usp15	-0.606625	-2.54015	0.0347639	-3.45421	-1.52269
								Eif3a	-0.48105	-2.53986	0.0347794	-3.4596	-1.39576
								Gas5	0.547926	2.5396	0.0347933	-3.45612	1.46198
								Med13l	-1.05698	-2.53922	0.0348138	-3.4539	-2.08057
								Gm11413	-1.62224	-2.53815	0.0348719	-3.96072	-3.07852
								Plcb1	-0.776988	-2.53804	0.0348779	-3.46596	-1.71355
								Inpp4a	-0.644306	-2.5379	0.0348856	-3.45853	-1.56299
								Pold2	0.490811	2.53689	0.0349403	-3.42051	1.40523
								Tph1	-0.925993	-2.53686	0.0349421	-3.58189	-1.89999
								Gm5860	1.40122	2.53682	0.0349442	-3.79998	2.64125
								Nek4	-0.389136	-2.53515	0.0350354	-3.43972	-1.30961
								Cdc42bpb	-0.479084	-2.53509	0.0350383	-3.46828	-1.39386
								Eml5	-0.876849	-2.53485	0.0350513	-3.41665	-1.83636
								Rims2	-0.579136	-2.53483	0.0350529	-3.46212	-1.49395
								Srgap2	-0.516158	-2.53418	0.0350881	-3.46115	-1.43014
								Dock8	-0.634464	-2.53375	0.0351116	-3.40446	-1.55236
								Mkl2	-0.628646	-2.53357	0.0351211	-3.47236	-1.54611
								Mrgpra6	-0.524394	-2.53329	0.0351369	-3.45933	-1.43833
								Rarres1	0.950909	2.53276	0.0351659	-3.67179	1.93309
								Rbm41	-0.791324	-2.53275	0.0351659	-3.41146	-1.73066
								Phf21b	-0.665958	-2.53275	0.0351662	-3.41652	-1.58662
								Kdm3a	-0.536343	-2.53255	0.035177	-3.45686	-1.45029
								Col15a1	-0.969333	-2.53232	0.0351895	-3.50796	-1.95794
								Ddn	-0.555177	-2.53212	0.0352009	-3.49365	-1.46935
								Bcl9	-0.567802	-2.53093	0.0352659	-3.46154	-1.48226
								Pde10a	-0.939177	-2.53077	0.0352746	-3.46373	-1.91743
								2900026A02Rik	-0.438206	-2.53042	0.0352939	-3.46647	-1.35492
								Cahm	1.09958	2.53032	0.0352996	-3.69641	2.14292
								Col6a3	-0.8869	-2.52969	0.0353338	-3.52796	-1.8492
								Bcl9l	-0.692027	-2.52911	0.035366	-3.45904	-1.61555
								Flnb	-0.556238	-2.52786	0.0354349	-3.44394	-1.47043
								Sssca1	0.412393	2.52694	0.0354854	-3.45421	1.33089
								Zscan20	-0.45357	-2.52664	0.0355019	-3.41298	-1.36942
								Actl10	-1.4073	-2.52589	0.0355437	-4.00313	-2.6524
								Asap2	-0.888234	-2.52573	0.0355522	-3.46942	-1.85091
								Cep104	-0.633806	-2.52564	0.0355574	-3.45585	-1.55165
								Alcam	-0.499898	-2.52542	0.0355692	-3.47741	-1.41411
								Lekr1	-1.16471	-2.52461	0.0356144	-3.56867	-2.24188
								Mrps24	0.54699	2.52352	0.0356748	-3.46494	1.46103
								Rc3h1	-0.627619	-2.52213	0.0357518	-3.46422	-1.54501
								Sipa1l1	-0.820403	-2.52092	0.0358195	-3.49458	-1.7659
								Utp20	-0.455647	-2.52084	0.0358239	-3.4562	-1.3714
								Gtf3c1	-0.455193	-2.51984	0.0358795	-3.48486	-1.37097
								Ktn1	-0.515037	-2.51974	0.0358854	-3.47973	-1.42903
								Rps5	0.59116	2.51955	0.0358957	-3.49155	1.50646
								Epha5	-0.716063	-2.51954	0.0358963	-3.4805	-1.64269
								Nfxl1	-0.44051	-2.51935	0.0359069	-3.42235	-1.35708
								1700022H01Rik	-1.02503	-2.51863	0.0359471	-3.82918	-2.03499
								Homer1	-0.591325	-2.5186	0.0359489	-3.48696	-1.50663
								Pcdha1	-1.5752	-2.5185	0.0359545	-3.5476	-2.97978
								Grip1	-0.865169	-2.51713	0.0360314	-3.45174	-1.82155
								Arhgdig	0.519036	2.51692	0.0360432	-3.48679	1.433
								Ccnk	-0.38997	-2.51687	0.036046	-3.46154	-1.31037
								Ank3	-0.611469	-2.51677	0.0360515	-3.49187	-1.52781
								Eml1	-0.403082	-2.51646	0.036069	-3.48158	-1.32233
								Zfp609	-0.872854	-2.51626	0.0360799	-3.47852	-1.83128
								Gm608	-0.86836	-2.51538	0.0361296	-3.48296	-1.82559
								Egfr	-0.790521	-2.51495	0.0361538	-3.4434	-1.7297
								Wfdc17	1.11332	2.51475	0.0361647	-3.75136	2.16343
								Trf	0.382029	2.51428	0.0361915	-3.49208	1.30317
								Psmb3	0.494502	2.51407	0.0362033	-3.48992	1.40883
								Zzz3	-0.559825	-2.51364	0.0362272	-3.48568	-1.47409
								Ccdc88c	-1.13892	-2.51341	0.0362404	-3.44141	-2.20217
								Ankrd12	-0.906017	-2.51324	0.0362502	-3.48582	-1.87386
								Ppm1h	-0.433	-2.51323	0.0362504	-3.49343	-1.35004
								Kif2a	-0.474414	-2.51297	0.0362653	-3.48981	-1.38935
								Ccl27a	0.539728	2.51183	0.0363298	-3.48811	1.4537
								Gm15133	-1.59125	-2.5117	0.0363369	-4.04808	-3.01309
								Tenm2	-0.750998	-2.51147	0.0363502	-3.494	-1.68296
								Brd4	-0.559462	-2.51137	0.0363556	-3.492	-1.47372
								Adcy5	-0.517193	-2.51112	0.0363698	-3.49698	-1.43117
								Gabpa	-0.583086	-2.51058	0.0364004	-3.46436	-1.49805
								Acaca	-0.496354	-2.5101	0.0364275	-3.49863	-1.41064
								Dido1	-0.729433	-2.51	0.036433	-3.49228	-1.65799
								Chchd6	0.437334	2.50977	0.0364461	-3.49454	1.3541
								Nav3	-1.39775	-2.50776	0.0365606	-3.49541	-2.6349
								Prdm15	-0.670626	-2.50755	0.0365722	-3.45853	-1.59176
								Slc41a2	-0.484022	-2.50711	0.0365973	-3.48216	-1.39864
								H2-D1	0.576726	2.50654	0.0366301	-3.46804	1.49146
								Ralbp1	-0.398036	-2.5065	0.0366321	-3.49989	-1.31771
								Tal1	-0.639587	-2.50583	0.0366704	-3.49808	-1.55788
								Igsf9b	-1.45988	-2.5058	0.0366724	-3.4394	-2.75086
								Mast2	-0.416811	-2.50562	0.0366823	-3.50457	-1.33497
								Fau	0.665055	2.5052	0.0367062	-3.51064	1.58563
								1700025G04Rik	-0.508055	-2.50477	0.0367309	-3.50422	-1.42213
								Ckap5	-0.556764	-2.50462	0.0367397	-3.50924	-1.47097
								Rn45s	2.26096	2.50442	0.0367508	-3.57474	4.7931
								Rpl10a	0.53721	2.50308	0.0368277	-3.51085	1.45116
								Msh3	-0.419113	-2.50283	0.0368423	-3.48395	-1.33711
								Ston2	-0.588918	-2.50181	0.0369006	-3.47872	-1.50412
								Usp36	-0.647774	-2.50171	0.0369066	-3.48042	-1.56675
								Sema3g	-0.55398	-2.50155	0.0369156	-3.44344	-1.46813
								Rpl18a	0.53717	2.50095	0.0369498	-3.51788	1.45112
								Abca14	1.75802	2.50089	0.0369536	-4.04586	3.38235
								Rpl27	0.615004	2.50048	0.0369769	-3.51441	1.53156
								Brd1	-0.42513	-2.5003	0.0369875	-3.50408	-1.34269
								Ribc1	1.74724	2.50013	0.0369971	-3.81467	3.35716
								Spats2	-0.40151	-2.50006	0.0370011	-3.48705	-1.32089
								Enho	0.554919	2.4997	0.0370222	-3.5067	1.46909
								D17Ertd648e	1.1151	2.4988	0.0370736	-3.78919	2.1661
								Zfp462	-1.01188	-2.4985	0.0370911	-3.4905	-2.01654
								Shisa6	-0.884249	-2.49833	0.0371013	-3.45777	-1.8458
								B3gntl1	-0.620231	-2.49682	0.0371881	-3.47431	-1.53712
								Rps28	0.635701	2.49629	0.0372192	-3.51454	1.55369
								Gnal	-0.505027	-2.49574	0.0372508	-3.51818	-1.41915
								Cutal	1.4971	2.49524	0.0372799	-3.84109	2.82275
								Rpl41	0.646476	2.49503	0.0372923	-3.53031	1.56534
								Acot2	-0.433068	-2.49473	0.0373095	-3.45061	-1.3501
								Nckap5	-0.783693	-2.49465	0.0373142	-3.4725	-1.72153
								Theg	0.67749	2.49402	0.0373511	-3.54193	1.59935
								Irs2	-0.982513	-2.49352	0.0373799	-3.50819	-1.9759
								Atad2	-0.762309	-2.49339	0.0373875	-3.46616	-1.6962
								Whsc1l1	-0.676822	-2.49314	0.0374019	-3.51663	-1.59861
								Gm13710	1.15342	2.49251	0.0374388	-3.88304	2.2244
								Rbl2	-0.544642	-2.49186	0.0374768	-3.51255	-1.45866
								Helz2	-0.597159	-2.49183	0.0374783	-3.49343	-1.51273
								Mllt3	-0.60842	-2.49148	0.0374989	-3.50237	-1.52459
								Fbxo11	-0.538313	-2.49077	0.03754	-3.52236	-1.45227
								Nr6a1	-0.518402	-2.49074	0.037542	-3.45906	-1.43237
								Ctsk	0.593494	2.49022	0.0375726	-3.45592	1.5089
								Cenpw	0.595289	2.48938	0.0376214	-3.4656	1.51078
								Pou3f2	-0.433937	-2.48909	0.0376388	-3.48827	-1.35092
								Ccnd2	-0.539428	-2.48897	0.0376456	-3.52094	-1.4534
								Map1a	-0.52672	-2.48856	0.0376696	-3.55829	-1.44065
								Ppp1r12a	-1.07047	-2.48848	0.0376743	-3.52164	-2.10011
								Taf2	-0.393169	-2.48829	0.0376854	-3.51489	-1.31328
								Chordc1	-0.508516	-2.48828	0.0376863	-3.51939	-1.42259
								Adamts20	-0.578329	-2.48826	0.0376875	-3.48051	-1.49312
								Kif3b	-0.45063	-2.48812	0.0376954	-3.52614	-1.36664
								Ipo8	-0.477505	-2.48804	0.0377003	-3.52081	-1.39233
								Plxna3	-0.392176	-2.48791	0.0377078	-3.50067	-1.31237
								Ankrd52	-0.919884	-2.48719	0.0377501	-3.52158	-1.89196
								Sema6a	-0.677523	-2.48651	0.0377898	-3.49065	-1.59939
								Myo1e	-0.439345	-2.48634	0.0378004	-3.48786	-1.35599
								Gnaz	-0.518162	-2.48574	0.0378353	-3.5253	-1.43213
								Gpx4	0.5299	2.48562	0.0378426	-3.54039	1.44383
								Srrm1	-0.39552	-2.48495	0.0378819	-3.52458	-1.31542
								Mdn1	-0.831047	-2.48468	0.037898	-3.50582	-1.77898
								Setd2	-0.625982	-2.48428	0.0379213	-3.52678	-1.54326
								AI197445	-2.28505	-2.48382	0.0379488	-3.77002	-4.87382
								Dmd	-1.00874	-2.48309	0.0379918	-3.52524	-2.01215
								Srgap3	-0.5486	-2.48299	0.0379975	-3.54502	-1.46267
								Mtcl1	-0.55607	-2.48275	0.0380118	-3.52919	-1.47026
								Erc2	-0.847035	-2.48215	0.0380473	-3.53531	-1.7988
								Itpkb	-0.663138	-2.48199	0.0380572	-3.51433	-1.58352
								Rrbp1	-0.566257	-2.48193	0.0380608	-3.52484	-1.48068
								Mllt4	-0.734008	-2.48187	0.0380643	-3.53332	-1.66325
								Snora81	1.95862	2.48183	0.0380662	-3.98985	3.8869
								Serac1	-0.506526	-2.48163	0.0380784	-3.50962	-1.42063
								Top2b	-0.388232	-2.48141	0.0380913	-3.53442	-1.30879
								Rps29	0.624311	2.48037	0.038153	-3.55094	1.54147
								Gm12108	-1.86735	-2.4796	0.038199	-3.95399	-3.64861
								Dlx4	-1.65449	-2.47924	0.0382206	-4.01437	-3.14813
								Zfp827	-0.559106	-2.47916	0.0382249	-3.53132	-1.47336
								Cgn	-0.525754	-2.47849	0.0382647	-3.46961	-1.43969
								Adra1a	-0.779596	-2.47788	0.0383016	-3.48632	-1.71665
								A230108P19Rik	1.84502	2.47753	0.0383224	-4.08894	3.59258
								Fam189a2	0.423326	2.47704	0.0383514	-3.48534	1.34102
								Etl4	-0.907147	-2.47568	0.0384329	-3.54302	-1.87533
								Smc2	-0.797547	-2.47565	0.0384344	-3.47752	-1.73814
								Galnt7	-0.806097	-2.47464	0.038495	-3.49947	-1.74847
								Ints2	-0.85109	-2.47463	0.0384956	-3.49401	-1.80386
								Ift140	-0.386861	-2.4739	0.0385393	-3.52776	-1.30755
								Zcchc14	-0.445299	-2.4735	0.0385636	-3.54183	-1.3616
								Grik3	-0.827689	-2.47345	0.0385663	-3.54612	-1.77484
								Pstpip2	-0.656743	-2.47328	0.0385766	-3.47758	-1.57652
								Ccbl1	0.435663	2.47324	0.0385793	-3.48626	1.35253
								Taok3	-0.491648	-2.47298	0.0385949	-3.5401	-1.40605
								Gpx1	0.54065	2.47296	0.0385961	-3.5456	1.45463
								Zmat3	-0.379096	-2.47249	0.038624	-3.54555	-1.30053
								Ly9	-1.77055	-2.47246	0.0386263	-3.85231	-3.41184
								Hist1h4f	1.9075	2.4721	0.038648	-4.05214	3.75158
								Spem1	1.9075	2.4721	0.038648	-4.05214	3.75158
								Cyba	0.63527	2.47085	0.0387229	-3.47926	1.55323
								Grem1	-2.07599	-2.47046	0.0387467	-3.91638	-4.21634
								Arhgef18	-0.394234	-2.47024	0.0387599	-3.54463	-1.31424
								Gon4l	-0.580146	-2.47022	0.0387613	-3.53609	-1.495
								Sema4d	-0.605856	-2.47002	0.0387733	-3.54212	-1.52188
								Rdh16	2.01488	2.46985	0.0387836	-4.02189	4.04146
								Rpl3	0.451	2.46977	0.0387881	-3.57476	1.36699
								Sidt1	-0.387251	-2.46892	0.0388395	-3.54848	-1.3079
								Pde4a	-0.398526	-2.46889	0.0388412	-3.55216	-1.31816
								Map4k4	-0.502303	-2.46882	0.0388454	-3.54902	-1.41647
								Brpf1	-0.455517	-2.46756	0.038922	-3.53659	-1.37127
								Gimap5	-1.11193	-2.46716	0.0389463	-3.82617	-2.16135
								Stk4	-0.499413	-2.46711	0.0389492	-3.54936	-1.41364
								A330048O09Rik	0.601881	2.46693	0.0389602	-3.53787	1.51769
								Cd200r4	2.05596	2.46656	0.0389829	-4.08419	4.1582
								Olfr446	2.05596	2.46656	0.0389829	-4.08419	4.1582
								Cep162	-0.957627	-2.46597	0.0390182	-3.48688	-1.94211
								Grin3a	-0.499669	-2.46587	0.0390247	-3.55317	-1.41389
								Aspm	-1.49968	-2.46558	0.0390419	-3.89264	-2.82779
								Mapkbp1	-0.549313	-2.46488	0.0390846	-3.54824	-1.46339
								Setbp1	-0.915112	-2.46385	0.0391474	-3.53865	-1.88572
								Mre11a	-0.676232	-2.46182	0.0392718	-3.49956	-1.59796
								Samd8	-0.575856	-2.46181	0.0392721	-3.55872	-1.49056
								Tor3a	0.412008	2.4608	0.0393342	-3.4958	1.33054
								Lrrc9	-0.793994	-2.46003	0.0393811	-3.57621	-1.73387
								Cldn2	1.50023	2.45967	0.0394032	-3.89384	2.82887
								Bcl7c	0.475285	2.45918	0.0394334	-3.51072	1.39019
								Kank2	-0.46495	-2.45895	0.0394477	-3.50839	-1.38027
								Phip	-0.745725	-2.45638	0.0396055	-3.54863	-1.67682
								Cnnm1	-0.395892	-2.45623	0.0396153	-3.56884	-1.31576
								Son	-0.678951	-2.45586	0.0396376	-3.57392	-1.60098
								Rtf1	-0.429095	-2.4558	0.0396416	-3.56917	-1.34639
								Zpld1	-1.6787	-2.45534	0.0396699	-3.97626	-3.20139
								Caskin1	-0.387405	-2.45532	0.0396711	-3.57171	-1.30804
								Klhl34	-0.926115	-2.45363	0.0397756	-3.56232	-1.90015
								Nav2	-0.916096	-2.45335	0.0397928	-3.54592	-1.887
								Scnm1	0.442008	2.45332	0.0397951	-3.54851	1.35849
								Cyp4f16	0.644908	2.45329	0.0397969	-3.52303	1.56364
								Nt5c1a	-1.4913	-2.45289	0.0398214	-3.54579	-2.81141
								Mlxip	-0.662361	-2.45254	0.0398431	-3.54049	-1.58267
								Cep126	-0.823325	-2.45239	0.0398525	-3.51427	-1.76948
								Opa3	-0.518012	-2.45236	0.0398548	-3.56546	-1.43198
								Tenm3	-0.820298	-2.45185	0.0398861	-3.57166	-1.76577
								Gm3893	-0.750896	-2.45122	0.0399252	-3.55199	-1.68284
								Dock9	-0.772105	-2.45101	0.0399384	-3.57556	-1.70776
								Actn1	-0.448865	-2.44994	0.0400049	-3.57449	-1.36497
								Rbm26	-0.645677	-2.44969	0.0400205	-3.55601	-1.56447
								Rnf7	0.484254	2.44944	0.040036	-3.57468	1.39886
								Trip11	-1.54735	-2.44891	0.0400693	-3.54495	-2.9228
								Tnrc6b	-1.01752	-2.44891	0.0400696	-3.57417	-2.02444
								Cdh10	-0.623862	-2.44842	0.0401	-3.57507	-1.54099
								Tmprss5	1.7095	2.44778	0.0401397	-3.92439	3.27047
								Nfya	-0.46344	-2.44756	0.0401536	-3.55428	-1.37883
								Smc5	-0.449611	-2.44733	0.0401684	-3.54414	-1.36567
								Mvb12a	0.493406	2.44726	0.0401722	-3.55265	1.40776
								Myh13	-0.935158	-2.44709	0.0401832	-3.69943	-1.9121
								Gnb2l1	0.513518	2.44651	0.0402195	-3.59145	1.42753
								Soat2	1.78513	2.44602	0.0402503	-3.97794	3.4465
								Wac	-0.587059	-2.44558	0.0402781	-3.58232	-1.50218
								Trim2	-0.687514	-2.44515	0.0403046	-3.59239	-1.61051
								Mir3113	-1.95862	-2.44466	0.0403358	-3.88378	-3.88689
								Ahctf1	-0.597106	-2.44458	0.0403408	-3.57615	-1.51268
								Itpr1	-0.866412	-2.44383	0.0403879	-3.61007	-1.82312
								Cep295	-0.812755	-2.44367	0.040398	-3.5457	-1.75656
								Gpat2	1.78306	2.44303	0.0404381	-4.06889	3.44154
								Rps3	0.574034	2.44265	0.0404619	-3.60158	1.48868
								Cetn3	0.392909	2.43984	0.0406397	-3.58356	1.31304
								Usp48	-0.460527	-2.4389	0.0406991	-3.5855	-1.37604
								Bmf	-0.491904	-2.4388	0.0407055	-3.52076	-1.4063
								Ndufa6	0.490007	2.43824	0.0407412	-3.59213	1.40445
								Rpl7a	0.467388	2.43742	0.0407935	-3.60609	1.3826
								Ccdc107	0.566748	2.43734	0.0407984	-3.57339	1.48118
								Drp2	-0.446245	-2.43721	0.0408067	-3.59065	-1.36249
								Map3k15	-0.947507	-2.43704	0.0408175	-3.75282	-1.92854
								S100a6	0.495321	2.43692	0.0408248	-3.57741	1.40963
								Rpl13a	0.63779	2.4362	0.040871	-3.61272	1.55594
								Rgp1	-0.449042	-2.43556	0.0409116	-3.57723	-1.36513
								Nedd4l	-0.445765	-2.43551	0.0409147	-3.59953	-1.36204
								Ralgps1	-0.636919	-2.43549	0.0409164	-3.59182	-1.555
								Snhg6	0.509578	2.43479	0.0409608	-3.55327	1.42363
								Slit1	-0.517611	-2.43471	0.0409659	-3.59445	-1.43158
								Ldlrad3	-0.512624	-2.43467	0.0409684	-3.54292	-1.42664
								Shc4	-0.563507	-2.43444	0.0409828	-3.52739	-1.47786
								Gad2	-0.559927	-2.43425	0.0409953	-3.59968	-1.47419
								Slc13a1	-1.60879	-2.43401	0.0410103	-4.00606	-3.04995
								Depdc5	-0.452371	-2.43384	0.0410215	-3.59436	-1.36829
								Esrrb	-0.654915	-2.4337	0.0410305	-3.54129	-1.57452
								Ptprs	-0.645482	-2.43198	0.0411405	-3.61034	-1.56426
								Epas1	-0.401496	-2.43183	0.0411504	-3.60122	-1.32088
								Mir568	-1.52411	-2.43118	0.0411919	-3.92945	-2.87609
								Ccdc88a	-0.941297	-2.43079	0.0412168	-3.58892	-1.92025
								1700120K04Rik	2.02113	2.43046	0.0412379	-3.96175	4.05902
								Ildr2	-0.610787	-2.43004	0.0412649	-3.60573	-1.52709
								Cox4i1	0.578911	2.42984	0.041278	-3.62613	1.49372
								Fubp1	-0.413977	-2.42927	0.0413145	-3.60151	-1.33235
								Rpl36a	0.647675	2.42922	0.0413177	-3.60716	1.56664
								Wdr60	-0.525444	-2.42894	0.041336	-3.5528	-1.43938
								Tnik	-0.869619	-2.42885	0.0413415	-3.60471	-1.82718
								Uckl1os	1.27233	2.42883	0.0413431	-3.93369	2.41552
								Ago3	-1.15736	-2.4286	0.0413575	-3.54094	-2.23048
								Ccl12	1.23235	2.42828	0.0413786	-3.80869	2.34949
								Dnajc3	-0.437138	-2.42781	0.041409	-3.60232	-1.35392
								Raph1	-0.628968	-2.4274	0.0414355	-3.60325	-1.54646
								Rhog	0.504157	2.42708	0.0414558	-3.57342	1.41829
								Eml4	-0.466598	-2.42547	0.0415599	-3.59531	-1.38185
								Eva1c	0.916116	2.42502	0.0415892	-3.58969	1.88703
								Lax1	1.51385	2.42423	0.0416401	-4.03901	2.85571
								1700026J14Rik	-1.20883	-2.42396	0.041658	-3.97957	-2.31149
								Golga1	-0.60979	-2.42389	0.0416625	-3.58552	-1.52604
								Drap1	0.486019	2.4238	0.0416681	-3.614	1.40057
								Map4k5	-0.500237	-2.42247	0.0417552	-3.59257	-1.41445
								Trip12	-0.652007	-2.42241	0.0417589	-3.6185	-1.57135
								Ints8	-0.515354	-2.42222	0.0417712	-3.58853	-1.42935
								Tbx3	-0.693462	-2.42127	0.0418331	-3.5577	-1.61716
								Lrrc16a	-0.518276	-2.42118	0.0418386	-3.55931	-1.43224
								Psmb5	0.470259	2.42046	0.0418856	-3.61665	1.38536
								Rplp1	0.638797	2.42029	0.0418971	-3.63918	1.55703
								Magi2	-0.758644	-2.41988	0.0419239	-3.61769	-1.6919
								Celf5	-0.584046	-2.41974	0.0419329	-3.61971	-1.49905
								Als2	-0.524769	-2.41929	0.0419621	-3.61353	-1.4387
								Supt6	-0.465115	-2.41916	0.0419706	-3.62383	-1.38043
								Ppargc1b	-0.986033	-2.41861	0.0420068	-3.53966	-1.98073
								Chst11	-0.563371	-2.41859	0.0420083	-3.61602	-1.47772
								Fat1	-0.763844	-2.41798	0.042048	-3.60919	-1.69801
								Dsp	-1.92656	-2.41744	0.0420833	-3.9502	-3.80148
								Pfn3	-1.65322	-2.41743	0.042084	-4.08216	-3.14536
								Slirp	0.512178	2.41693	0.0421173	-3.59426	1.4262
								Ubr4	-0.57527	-2.41683	0.0421235	-3.62587	-1.48996
								Loxl1	-0.56029	-2.41651	0.0421448	-3.566	-1.47457
								Plcz1	1.12609	2.41612	0.0421702	-3.87897	2.18266
								Uggt1	-0.422865	-2.41579	0.0421916	-3.62047	-1.34059
								Casp8ap2	-0.707574	-2.41561	0.0422038	-3.56526	-1.63306
								Wdr54	0.412581	2.41557	0.0422065	-3.59676	1.33106
								Ubn2	-0.8489	-2.41543	0.0422153	-3.57767	-1.80113
								Zbtb20	-1.04099	-2.41394	0.042314	-3.57298	-2.05764
								Arfgef1	-0.639058	-2.4136	0.042336	-3.62596	-1.55731
								Setd7	-0.733495	-2.41314	0.0423664	-3.62846	-1.66266
								Col4a5	-0.888805	-2.41219	0.042429	-3.56111	-1.85164
								Aff1	-0.756681	-2.41204	0.0424394	-3.57363	-1.6896
								Caprin2	-0.682713	-2.41099	0.0425085	-3.62439	-1.60516
								Adamts2	-0.553653	-2.41098	0.0425091	-3.55816	-1.4678
								Fam19a4	-0.766612	-2.41076	0.0425241	-3.69476	-1.70127
								Ncoa7	-0.739708	-2.41059	0.0425354	-3.62741	-1.66984
								Phf11c	1.88058	2.41035	0.042551	-4.00201	3.68223
								Uqcrq	0.588422	2.41016	0.042564	-3.63161	1.5036
								Sept11	-0.405508	-2.41014	0.0425652	-3.63005	-1.32456
								Asprv1	0.976814	2.40914	0.0426317	-3.76708	1.96811
								Sp6	0.858551	2.40811	0.0427003	-3.70164	1.81322
								Iws1	-0.525559	-2.40655	0.0428039	-3.61558	-1.43949
								Exoc4	-0.785155	-2.40537	0.0428828	-3.63419	-1.72328
								Rpl37	0.59756	2.40485	0.0429173	-3.64585	1.51316
								Atf6	-0.575554	-2.40462	0.0429327	-3.63866	-1.49025
								Elavl3	-0.594689	-2.40459	0.0429349	-3.64074	-1.51015
								Ddx10	-0.394593	-2.40435	0.0429513	-3.61155	-1.31457
								Atp11b	-0.780854	-2.40412	0.0429661	-3.61504	-1.71815
								Gng11	0.544764	2.40406	0.0429704	-3.57075	1.45878
								Ptpro	-0.466114	-2.40371	0.0429941	-3.62065	-1.38138
								Arid4a	-0.688376	-2.40368	0.0429962	-3.62661	-1.61147
								1700030F04Rik	2.08064	2.40323	0.0430263	-4.04595	4.22994
								Gstm5	0.469019	2.40306	0.0430375	-3.64277	1.38417
								Ncoa6	-0.671457	-2.40292	0.0430469	-3.63681	-1.59268
								Nktr	-0.799465	-2.40235	0.0430854	-3.61835	-1.74046
								Unc13a	-0.493648	-2.40215	0.0430985	-3.64996	-1.408
								Dzip1	-0.601628	-2.40197	0.0431108	-3.63228	-1.51743
								Pbx3	-0.419315	-2.40171	0.0431282	-3.57062	-1.33729
								Zfyve26	-0.67148	-2.40071	0.0431955	-3.61332	-1.59271
								Tmem2	-0.868229	-2.40017	0.043232	-3.59177	-1.82542
								Gfod1	-0.570271	-2.39946	0.0432798	-3.64769	-1.4848
								Rpl8	0.531691	2.39937	0.043286	-3.66115	1.44562
								Slc22a23	-0.412484	-2.3992	0.0432971	-3.64296	-1.33098
								Irf7	0.544659	2.39827	0.0433599	-3.5732	1.45868
								Kmt2c	-1.09579	-2.39809	0.0433726	-3.63821	-2.13729
								Smarca4	-0.401058	-2.39648	0.0434813	-3.65217	-1.32048
								Cnpy2	0.493112	2.39605	0.0435105	-3.63897	1.40748
								Ubap2	-0.464853	-2.39444	0.04362	-3.64141	-1.38018
								Gm15908	1.59122	2.39417	0.0436383	-4.09233	3.01303
								Smpd3	-0.405178	-2.39403	0.0436477	-3.64985	-1.32425
								Nfasc	-0.564497	-2.39268	0.0437395	-3.65797	-1.47887
								Atp5g3	0.403872	2.39227	0.0437673	-3.66483	1.32305
								Hp	-1.84821	-2.3919	0.0437929	-4.04168	-3.60054
								Dhx8	-0.484429	-2.39162	0.0438122	-3.64908	-1.39903
								Abl2	-0.604436	-2.39094	0.0438588	-3.65334	-1.52038
								Snora64	1.66939	2.3907	0.043875	-4.09236	3.1808
								Serp2	0.422819	2.39037	0.0438977	-3.65554	1.34054
								Dock10	-0.553332	-2.38841	0.0440317	-3.62499	-1.46747
								Smim4	0.604304	2.38839	0.0440333	-3.58132	1.52025
								Abca8b	-0.802345	-2.38749	0.044095	-3.61376	-1.74393
								B330016D10Rik	0.582476	2.38679	0.0441432	-3.60617	1.49742
								Ssh2	-0.655732	-2.38599	0.0441985	-3.65551	-1.57542
								Hltf	-0.51134	-2.38564	0.0442223	-3.63848	-1.42537
								Fis1	0.503804	2.38554	0.0442293	-3.66621	1.41795
								Ankrd17	-0.77206	-2.3847	0.044287	-3.66759	-1.70771
								Mgat4a	-0.415589	-2.38431	0.0443141	-3.65151	-1.33384
								Ifi204	1.72269	2.38392	0.044341	-3.93756	3.30052
								Egr2	-0.921507	-2.38388	0.044344	-3.6035	-1.89409
								Rpl37a	0.601355	2.3838	0.0443496	-3.67368	1.51714
								Prokr2	-0.894631	-2.38325	0.0443872	-3.65929	-1.85913
								Clasp1	-0.62228	-2.38241	0.0444454	-3.66792	-1.53931
								Rps18	0.608418	2.38194	0.0444786	-3.67626	1.52459
								Rsph6a	1.12249	2.38193	0.0444787	-3.87553	2.17723
								Grip2	-0.571151	-2.38191	0.0444802	-3.63724	-1.48571
								Rps7	0.524839	2.38163	0.0444999	-3.68431	1.43877
								Tspan4	0.445288	2.38152	0.0445072	-3.61904	1.36159
								Abhd1	1.26479	2.38121	0.0445291	-3.9747	2.40293
								Kdm2a	-0.543685	-2.38106	0.0445392	-3.66723	-1.45769
								Samd5	-1.26554	-2.38065	0.0445676	-3.59048	-2.40418
								Gspt2	-0.381822	-2.38015	0.0446026	-3.65485	-1.30299
								Ugcg	-0.460247	-2.37959	0.0446415	-3.66756	-1.37578
								Malsu1	0.47286	2.37895	0.0446862	-3.62272	1.38786
								Med23	-0.482421	-2.37786	0.0447624	-3.66124	-1.39709
								Shisa7	-0.487088	-2.37777	0.0447683	-3.67535	-1.40161
								Nbeal2	-0.593271	-2.37776	0.0447688	-3.5892	-1.50866
								Clp1	0.400618	2.37772	0.0447721	-3.61101	1.32007
								Fry	-0.71793	-2.37669	0.044844	-3.67818	-1.64482
								Specc1	-0.549726	-2.3742	0.0450181	-3.67566	-1.46381
								Slamf8	0.945582	2.37378	0.0450476	-3.83079	1.92597
								Pcdhb5	-0.545774	-2.37336	0.0450771	-3.60257	-1.4598
								Itm2c	0.37866	2.37269	0.0451241	-3.71322	1.30013
								5330434G04Rik	-1.38699	-2.37227	0.0451541	-3.61151	-2.61532
								Ash1l	-0.964155	-2.3722	0.0451591	-3.68269	-1.95092
								Kansl1	-0.556376	-2.37053	0.045277	-3.6795	-1.47057
								E430025E21Rik	-0.444459	-2.37049	0.0452795	-3.67817	-1.3608
								Usmg5	0.450831	2.37028	0.0452943	-3.68868	1.36683
								Pigg	-0.615139	-2.37007	0.0453093	-3.64993	-1.53171
								Ski	-0.379879	-2.36996	0.0453167	-3.68838	-1.30123
								Arhgap35	-0.524752	-2.36959	0.0453434	-3.69521	-1.43869
								Cep250	-0.847053	-2.36957	0.0453444	-3.64773	-1.79882
								Rps23	0.644747	2.36928	0.0453652	-3.69468	1.56347
								Fggy	0.379907	2.36875	0.0454025	-3.653	1.30126
								Fibp	0.412309	2.36733	0.0455032	-3.67772	1.33081
								Nwd2	-0.76202	-2.36647	0.0455643	-3.68748	-1.69586
								Luzp1	-0.522947	-2.3664	0.045569	-3.6877	-1.43689
								Palm2	-0.790701	-2.36558	0.0456273	-3.68121	-1.72991
								Atxn7	-0.592425	-2.36504	0.045666	-3.62918	-1.50778
								Gstp1	0.386713	2.36434	0.0457161	-3.68673	1.30741
								Rps26	0.546819	2.36353	0.045774	-3.69622	1.46086
								Ndufa4	0.4654	2.36339	0.0457834	-3.70315	1.3807
								Atp2b2	-0.509686	-2.36301	0.0458107	-3.71238	-1.42374
								Tmem150b	1.60478	2.36149	0.0459192	-4.04243	3.04149
								F630042J09Rik	-0.934964	-2.3605	0.0459904	-3.86281	-1.91184
								Rpl38	0.632516	2.36036	0.0460002	-3.70582	1.55027
								Ndufb9	0.558217	2.36019	0.0460125	-3.7064	1.47245
								Ece1	-0.497779	-2.35986	0.0460365	-3.68774	-1.41204
								Arfgef2	-0.571231	-2.3598	0.0460404	-3.69557	-1.48579
								Plekha7	-0.642944	-2.35953	0.0460599	-3.64855	-1.56151
								Sbsn	0.531836	2.35935	0.0460732	-3.6111	1.44577
								3110057O12Rik	-0.653999	-2.35912	0.0460893	-3.60953	-1.57352
								Ndufb8	0.544908	2.35853	0.0461319	-3.70791	1.45893
								Srpk2	-0.555381	-2.3582	0.0461558	-3.70752	-1.46956
								Cntn6	-0.437017	-2.35791	0.0461768	-3.67056	-1.3538
								Zfp276	-0.612868	-2.356	0.0463146	-3.61316	-1.5293
								B230119M05Rik	-1.52457	-2.35593	0.0463195	-4.10979	-2.877
								Cyp2g1	-1.52457	-2.35593	0.0463195	-4.10979	-2.877
								Olfr70	-1.52457	-2.35593	0.0463195	-4.10979	-2.877
								Ttc29	-1.52457	-2.35593	0.0463195	-4.10979	-2.877
								Arf5	0.465942	2.35561	0.0463427	-3.70517	1.38122
								Dlx5	-0.80455	-2.35542	0.046356	-3.61911	-1.7466
								Gldc	-0.397301	-2.35535	0.0463611	-3.68544	-1.31704
								Zbtb1	-0.601162	-2.35505	0.0463833	-3.64446	-1.51694
								Setd5	-0.639755	-2.35449	0.0464236	-3.70335	-1.55807
								Pip4k2b	-0.414827	-2.35429	0.0464383	-3.71049	-1.33314
								Rgs8	-0.379295	-2.3542	0.0464445	-3.70397	-1.30071
								Trpc5	-1.85117	-2.35382	0.0464722	-3.65275	-3.60794
								Dennd5b	-0.702497	-2.35357	0.0464899	-3.70425	-1.62732
								Ppp4r1	-0.396019	-2.35351	0.0464948	-3.67175	-1.31587
								Golim4	-0.698457	-2.35329	0.0465101	-3.67013	-1.62277
								Pkp4	-0.41363	-2.35311	0.0465234	-3.71318	-1.33203
								Rpl11	0.516101	2.35275	0.0465495	-3.71799	1.43009
								Ikbkb	-0.424039	-2.35273	0.0465514	-3.68476	-1.34168
								Chchd2	0.507161	2.35223	0.0465878	-3.7122	1.42125
								Esyt3	-0.82736	-2.35192	0.04661	-3.68394	-1.77444
								Il1rl2	-1.71696	-2.35171	0.0466252	-3.9673	-3.28744
								Plxna2	-0.680528	-2.35131	0.046654	-3.71178	-1.60273
								Dcbld2	-0.383436	-2.35105	0.0466736	-3.69006	-1.30444
								Cox7b2	1.05464	2.3509	0.046684	-3.92617	2.0772
								Kdm3b	-0.481834	-2.35072	0.0466971	-3.70257	-1.39652
								Phrf1	-0.430997	-2.34948	0.0467874	-3.70508	-1.34817
								Pde4d	-0.400106	-2.34868	0.0468461	-3.7109	-1.3196
								Rpl22	0.446418	2.34849	0.0468599	-3.71419	1.36265
								Col19a1	-0.589107	-2.34831	0.0468731	-3.62292	-1.50432
								Frmpd3	-1.56377	-2.34821	0.0468804	-3.62015	-2.95624
								F9	-1.93884	-2.34705	0.0469655	-4.01393	-3.83398
								Cox7a2	0.496545	2.34591	0.047049	-3.72475	1.41083
								Ablim1	-0.426974	-2.34563	0.0470693	-3.71891	-1.34441
								Rps10	0.589147	2.34554	0.0470761	-3.72804	1.50436
								S100a4	0.984422	2.34524	0.0470979	-3.64915	1.97852
								Cep164	-0.515905	-2.34417	0.0471768	-3.63448	-1.42989
								Ndnf	-0.491052	-2.34404	0.0471866	-3.66511	-1.40547
								Whsc1	-0.545025	-2.34324	0.0472453	-3.71677	-1.45905
								Rfc4	0.553798	2.3429	0.0472705	-3.62623	1.46795
								Trerf1	-0.692839	-2.34288	0.0472716	-3.68535	-1.61646
								Ctnnd2	-0.471167	-2.34186	0.0473469	-3.72993	-1.38623
								Snapc1	-0.406754	-2.34161	0.0473651	-3.71026	-1.3257
								Chd6	-0.825581	-2.33968	0.0475081	-3.72167	-1.77225
								Cdh4	-0.657495	-2.33941	0.0475283	-3.70825	-1.57734
								Capn12	0.560565	2.33935	0.0475324	-3.66494	1.47485
								Zbtb46	-0.626826	-2.33857	0.0475906	-3.67008	-1.54416
								Atp8b3	1.13587	2.33586	0.0477922	-3.98996	2.19751
								Frmd4a	-0.63954	-2.33554	0.0478158	-3.71541	-1.55783
								Fam208b	-0.814724	-2.33525	0.0478374	-3.70341	-1.75896
								A630001G21Rik	1.94071	2.33484	0.0478684	-4.01808	3.83895
								Cox5b	0.519851	2.3347	0.0478788	-3.74125	1.43381
								Erv3	-1.85934	-2.33445	0.0478971	-3.99514	-3.62841
								Stxbp4	-0.828718	-2.33429	0.0479095	-3.70172	-1.77611
								Fnbp4	-0.592266	-2.33424	0.0479128	-3.6875	-1.50761
								Esr2	-1.24272	-2.33402	0.0479298	-3.92376	-2.36644
								Kcnd3	-0.710046	-2.33383	0.047944	-3.73158	-1.63586
								Lig3	-0.405116	-2.33379	0.0479466	-3.68926	-1.32419
								Kansl3	-0.425487	-2.33369	0.0479542	-3.72864	-1.34303
								2900005J15Rik	-1.40593	-2.33367	0.0479557	-3.82856	-2.64988
								Slc12a6	-0.661055	-2.33357	0.0479634	-3.73271	-1.58124
								Pcdhb2	-1.30719	-2.33333	0.0479811	-3.63785	-2.4746
								Rb1cc1	-0.622089	-2.33319	0.0479913	-3.73103	-1.5391
								Pcdhb6	-0.744517	-2.33274	0.0480253	-3.6442	-1.67541
								Sepw1	0.51691	2.33253	0.048041	-3.75579	1.43089
								Actl9	-1.15846	-2.33243	0.0480482	-4.04837	-2.23219
								Skor1	-1.15846	-2.33243	0.0480482	-4.04837	-2.23219
								Tctex1d2	0.459819	2.33121	0.0481397	-3.67756	1.37537
								Cped1	-0.696861	-2.33091	0.0481627	-3.63978	-1.62097
								Rec8	0.666039	2.33079	0.0481717	-3.64077	1.58671
								Scn11a	-1.12594	-2.32996	0.0482341	-4.02757	-2.18244
								Miat	-0.636237	-2.32935	0.0482799	-3.64988	-1.55427
								Lsm7	0.491001	2.32886	0.0483168	-3.71926	1.40542
								Utrn	-0.795526	-2.32807	0.048376	-3.73646	-1.73571
								Rere	-0.399292	-2.32775	0.0484002	-3.74046	-1.31886
								Stk10	-0.494434	-2.32705	0.0484531	-3.6445	-1.40877
								Kcna2	-0.593002	-2.32699	0.0484578	-3.74933	-1.50838
								Naip6	1.81827	2.32698	0.0484586	-4.09125	3.52657
								Syne2	-0.381603	-2.32631	0.048509	-3.71355	-1.30279
								Gigyf1	-0.400351	-2.32546	0.0485734	-3.72304	-1.31983
								Tmppe	-0.543425	-2.32515	0.0485974	-3.71969	-1.45743
								Hcfc1	-0.619574	-2.32509	0.0486016	-3.746	-1.53642
								Kif1a	-0.49612	-2.32487	0.0486183	-3.78176	-1.41042
								Car13	-1.00065	-2.32457	0.0486411	-3.76735	-2.0009
								Grhl3	0.618042	2.32438	0.0486554	-3.69712	1.53479
								H2-K1	0.496486	2.32359	0.0487152	-3.73194	1.41077
								Moxd1	-0.394845	-2.32349	0.0487232	-3.68912	-1.3148
								Micall1	-0.617356	-2.32341	0.0487293	-3.71949	-1.53406
								Nedd9	-0.521876	-2.32325	0.0487415	-3.69626	-1.43582
								Apoa1bp	0.49914	2.32313	0.0487504	-3.74195	1.41337
								Kcng3	-1.14334	-2.32296	0.0487636	-3.72216	-2.20891
								Tert	-2.2507	-2.32087	0.0489225	-3.88429	-4.75915
								Tab2	-0.510576	-2.32083	0.0489259	-3.74327	-1.42462
								Ndufb4	0.518041	2.32034	0.0489629	-3.75463	1.43201
								Zscan22	-0.474347	-2.319	0.0490655	-3.69349	-1.38929
								Gm5820	-0.971408	-2.31814	0.0491315	-3.77437	-1.96075
								Itpr2	-0.48462	-2.31808	0.0491358	-3.72019	-1.39922
								Kalrn	-0.556875	-2.318	0.0491421	-3.77403	-1.47108
								Usp8	-0.644954	-2.31788	0.0491514	-3.74964	-1.56369
								Dicer1	-0.682154	-2.31743	0.0491856	-3.7395	-1.60453
								Rpl31	0.581875	2.31717	0.049206	-3.7658	1.49679
								Ikzf4	-0.783975	-2.31646	0.0492599	-3.67329	-1.72187
								9930021J03Rik	-1.04835	-2.31587	0.0493058	-3.74833	-2.06816
								Baz2a	-0.582653	-2.31566	0.0493221	-3.74984	-1.4976
								Wdfy3	-0.889805	-2.31529	0.0493503	-3.7644	-1.85293
								Ralgps2	-0.403676	-2.31458	0.0494049	-3.73915	-1.32287
								Pitpnm2	-0.412869	-2.31457	0.0494057	-3.76696	-1.33133
								Ttll4	-1.13522	-2.31452	0.0494098	-3.66003	-2.19653
								Cdh2	-0.486026	-2.31413	0.0494392	-3.76093	-1.40058
								Myl6	0.465203	2.31343	0.0494936	-3.77333	1.38051
								Pds5a	-0.925974	-2.31312	0.0495172	-3.74603	-1.89997
								Emp1	-0.700747	-2.31272	0.0495483	-3.70571	-1.62535
								Hist1h1b	1.61467	2.31249	0.0495659	-4.1237	3.06241
								Trnau1ap	0.492974	2.31239	0.0495737	-3.72423	1.40734
								Cep120	-0.421346	-2.31206	0.0495995	-3.75603	-1.33918
								AI467606	0.48948	2.3119	0.0496115	-3.66611	1.40394
								Srrm3	-0.413084	-2.31093	0.0496873	-3.75376	-1.33153
								Ankrd34b	-0.488714	-2.3099	0.0497671	-3.74568	-1.40319
								Zufsp	-0.451656	-2.30989	0.0497677	-3.67447	-1.36761
								Sik2	-1.12284	-2.30981	0.0497739	-3.71975	-2.17775
								Abca13	-1.75048	-2.30947	0.0498003	-4.02945	-3.36471
								Sipa1l2	-0.488592	-2.30945	0.0498015	-3.76053	-1.40308
								Slfn3	-1.92738	-2.30901	0.0498359	-3.96287	-3.80364
								Heatr5b	-0.737823	-2.30829	0.0498918	-3.7629	-1.66766
								Rpl12	0.562694	2.30822	0.0498976	-3.78146	1.47702
								Fam178a	-0.709976	-2.30766	0.0499412	-3.72666	-1.63578
								Dip2a	-0.519525	-2.30752	0.0499517	-3.76408	-1.43348
								Gm13498	1.61631	2.30741	0.0499603	-4.12567	3.06591
								Mir1945	1.61631	2.30741	0.0499603	-4.12567	3.06591
								Dot1l	-0.77982	-2.30712	0.0499831	-3.68877	-1.71692
								Sag	0.440263	2.30701	0.0499916	-3.67185	1.35685
								Sdk2	-1.2175	-2.30697	0.0499951	-3.73992	-2.32544

## Sheet: Table S7
Genetic sex differences in BLA under stress conditions								Genetic sex differences in PFC under stress conditions								Genetic sex differences in NAc under stress conditions
	logFC	t	P.Value	B	FC				logFC	t	P.Value	B	FC				logFC	t	P.Value	B	FC
Xist	-8.83919	-18.1014	1.87521e-11	5.56316	-457.995			Eif2s3y	9.07817	53.5473	2.35717e-17	9.85843	540.507			Uty	9.00768	26.5236	5.34418e-14	11.2752	514.733
Msl3	0.893393	12.8662	2.12916e-09	10.3343	1.85754			Uty	8.65732	28.505	1.2658e-13	8.80063	403.751			Kdm5d	8.27064	22.4483	6.127e-13	11.5854	308.823
Prps2	0.901313	11.9364	5.85546e-09	9.89206	1.86776			Kdm5d	8.80545	25.4657	5.80284e-13	9.30228	447.41			Uba1y	5.35391	19.9134	3.4865e-12	5.60555	40.8967
Arhgap6	0.88418	10.5338	3.0665e-08	8.45509	1.84571			Ddx3y	10.1396	20.6395	9.72241e-12	10.6717	1128.01			Tmsb4x	0.938065	17.6012	2.05974e-11	16.4691	1.91596
Eif2s3x	-0.662607	-9.84929	7.33423e-08	7.96888	-1.58294			Xist	-8.90464	-16.3612	2.10471e-10	10.953	-479.251			Ddx3y	9.11107	16.8775	3.75341e-11	14.3043	552.975
Tlr7	1.15349	8.79064	3.10338e-07	5.56059	2.22452			Hccs	0.908271	9.22462	2.91741e-07	7.20245	1.87679			Msl3	0.952083	16.2094	6.6709e-11	15.2381	1.93466
Uty	7.78044	8.24048	6.89903e-07	2.10219	219.859			Pisd-ps1	-0.573736	-9.08614	3.4943e-07	7.02895	-1.48837			Eif2s3y	7.50668	13.3543	1.01548e-09	9.36439	181.859
Kdm5d	7.332	7.6213	1.77118e-06	1.9084	161.121			Msl3	0.921175	7.94793	1.66832e-06	5.50589	1.89366			Hccs	0.891886	12.1475	3.74468e-09	11.4328	1.8556
Eif2s3y	7.50273	7.26055	3.13741e-06	1.5678	181.363			Tmsb4x	0.94808	7.26728	4.57381e-06	4.46912	1.9293			Prps2	0.900487	11.5019	7.87196e-09	10.699	1.8667
Ddx3y	8.69916	7.04746	4.43333e-06	3.1048	415.631			Uba1y	2.92858	6.86226	8.57387e-06	1.67943	7.61362			Tlr7	1.16934	9.00135	1.99006e-07	7.43892	2.24909
Ddx4	1.0151	7.01801	4.65253e-06	2.7702	2.02104			Prps2	0.97408	6.50693	1.51511e-05	3.31382	1.96439			Xist	-6.35454	-8.08033	7.72029e-07	5.92698	-81.8291
Frmpd4	1.0803	6.75689	7.17383e-06	3.98481	2.11447			Eif2s3x	-0.579963	-6.26821	2.24269e-05	2.90376	-1.49481			Kdm6a	-0.513144	-7.67623	1.44559e-06	5.53401	-1.42716
Hccs	0.786346	6.5717	9.80769e-06	3.66001	1.7247			Irf7	0.711838	5.85669	4.49186e-05	2.31011	1.63789			Eif2s3x	-0.520504	-7.46036	2.03828e-06	5.07711	-1.43446
Mir137	-1.82033	-5.6504	4.98515e-05	-2.45361	-3.53161			Syk	-0.627334	-5.2115	0.000139905	1.26808	-1.54471			Arhgap6	0.6698	7.09149	3.71859e-06	4.50802	1.59085
Tmsb4x	0.659704	5.06358	0.000149101	1.18093	1.57976			Zmynd15	-2.18394	-5.15627	0.000154601	-0.260328	-4.54391			Kdm5c	-0.446277	-6.45457	1.09632e-05	3.4332	-1.36252
Ddx3x	-0.46074	-4.98155	0.000174389	1.04012	-1.37625			Tspo2	2.12066	4.83493	0.000278618	-0.641944	4.34893			Frmpd4	0.812545	6.36018	1.29293e-05	3.23381	1.75631
Uba1y	2.65839	4.75528	0.000269797	-2.32404	6.3133			5530601H04Rik	-0.542163	-4.79396	0.000300633	0.510648	-1.45615			Pisd-ps1	-0.415435	-5.73304	3.99094e-05	2.21689	-1.3337
BC055402	2.09872	4.61568	0.000354188	-2.53497	4.28329			Fam19a4	-0.788852	-4.72939	0.000339049	0.310427	-1.7277			Slc11a1	0.594381	5.6636	4.53644e-05	2.29617	1.50982
Nmu	-1.89234	-4.55569	0.000398394	-2.74594	-3.71238			Igf2bp2	-1.18528	-4.52252	0.000500074	-0.318313	-2.27408			Ly86	0.397016	5.16591	0.000115773	1.09514	1.31678
1700020A23Rik	-1.75434	-4.43117	0.000509155	-2.82233	-3.37371			Kdm5c	-0.571504	-4.51611	0.000506168	-0.2071	-1.48607			Ddx3x	-0.543648	-5.05359	0.000143665	0.73874	-1.45765
Apol11b	2.51808	4.24885	0.000731163	-2.65465	5.7282			Asb2	0.496261	4.43854	0.00058634	-0.0939309	1.41055			Ifit1	0.710178	4.86066	0.000208892	0.864513	1.63601
Mir5103	1.8136	4.24003	0.000744128	-2.99154	3.51519			Gm38671	-1.68693	-4.42289	0.000604053	-0.996418	-3.21971			Itgax	0.93372	4.81688	0.000227552	0.502526	1.91019
Gm5458	-1.69531	-4.22634	0.000764729	-3.00971	-3.23847			Erdr1	-0.704912	-4.33723	0.000711172	-0.363713	-1.63005			E230013L22Rik	-1.83649	-4.7577	0.000255538	-0.913566	-3.57141
Lcn2	2.44617	4.21456	0.000782907	-2.48807	5.44968			4933409K07Rik	-1.06047	-4.2954	0.000770408	-0.300252	-2.08561			Bst2	0.448884	4.73661	0.00026635	0.585884	1.36498
Apol9a	-1.76031	-4.20948	0.000790896	-2.92393	-3.38771			Tlr7	0.949588	4.2523	0.000836767	-0.476368	1.93132			Sct	2.01031	4.64819	0.000317047	-0.655451	4.02868
Tal1	-0.706756	-4.17879	0.0008409	-0.739013	-1.63213			Cd200r4	2.03548	4.21143	0.000905109	-1.37458	4.09959			Clec7a	1.23686	4.63038	0.000328406	0.334322	2.35685
Tgfb1i1	0.401275	4.08365	0.0010174	-0.568011	1.32068			H2-Bl	-1.62456	-4.19501	0.000934146	-1.12312	-3.08348			Fam65c	-2.14268	-4.45835	0.000462172	-1.04518	-4.41583
Sell	1.78606	4.06124	0.0010642	-2.99684	3.44872			9230112J17Rik	-1.28997	-4.13118	0.00105645	-1.05064	-2.44523			Pdcd1	2.63027	4.4328	0.000486356	-1.06901	6.19142
H2-K2	1.68712	3.93538	0.00137095	-3.14706	3.22014			Smok4a	2.01441	4.12989	0.00105908	-1.29939	4.04015			H2-D1	0.382454	4.42197	0.000496991	-0.330753	1.30356
6330410L21Rik	-1.40674	-3.88499	0.00151765	-2.48737	-2.65137			Slc25a31	1.43636	4.12171	0.00107594	-1.5472	2.70637			4933428G20Rik	2.07716	4.37965	0.000540891	-1.19892	4.21976
Krt7	-1.44903	-3.87156	0.00155939	-3.20342	-2.73025			Mlph	-0.720265	-4.07026	0.00118848	-0.701946	-1.64748			Erdr1	-0.838148	-4.35568	0.000567496	-0.08123	-1.78775
Gm7120	-0.445005	-3.77029	0.00191385	-1.16401	-1.36132			Il19	1.63939	4.01574	0.00132094	-1.63433	3.11534			Hspa1a	-0.526408	-4.31419	0.000616763	-0.202319	-1.44034
Hsd17b13	-1.82968	-3.75325	0.00198108	-2.92975	-3.55459			Inhbb	-0.390471	-4.01505	0.00132269	-0.992664	-1.31082			Gm35612	0.813153	4.27657	0.000665192	-0.194057	1.75705
Gnb3	-1.6419	-3.7357	0.00205278	-3.02532	-3.12076			8030423J24Rik	1.75702	4.01305	0.00132785	-1.62333	3.37999			Mir17hg	1.90385	4.22512	0.000737802	-1.59191	3.74211
Aanat	1.84359	3.7318	0.00206908	-2.94656	3.58902			C920021L13Rik	1.40089	4.00196	0.00135672	-1.16881	2.64064			Smc4	-0.512628	-4.21638	0.000750918	-0.398188	-1.42665
Cnn2	0.623144	3.64132	0.00248587	-1.38088	1.54023			Gm20594	0.645012	3.98623	0.0013988	-1.22467	1.56375			Tenm3	-0.402233	-4.12336	0.000906122	-1.06432	-1.32155
Gm6548	0.412672	3.6037	0.00268314	-1.42469	1.33115			Hspa1b	-0.407011	-3.97943	0.00141742	-1.01265	-1.32594			Isg15	0.812279	4.10581	0.000938894	-0.5131	1.75598
Kcnh8	0.824084	3.57753	0.00282966	-2.26891	1.77041			Col1a1	-0.410099	-3.96828	0.00144847	-1.00844	-1.32878			Cnn2	0.378513	4.10579	0.000938924	-0.711349	1.3
5430419D17Rik	-1.6283	-3.51088	0.00324007	-3.16226	-3.09149			Epha8	-0.436201	-3.90071	0.00165208	-1.092	-1.35304			Chad	-1.75066	-4.06105	0.00102803	-1.62747	-3.36513
Elovl3	-1.42503	-3.47714	0.00347008	-3.39237	-2.6852			Scarna10	2.03357	3.85721	0.00179839	-1.76191	4.09418			C4bp	1.51305	4.04248	0.0010675	-1.83497	2.85413
Rp1	1.74362	3.47393	0.00349282	-3.2694	3.34874			Lcn2	2.0062	3.85657	0.00180064	-1.26391	4.01722			Apol11b	2.77291	4.03322	0.00108773	-1.54808	6.83483
Ppm1j	1.98473	3.47128	0.00351169	-2.95509	3.9579			Per1	-0.399013	-3.8039	0.0019958	-1.57581	-1.31861			Ch25h	2.0591	3.98227	0.00120635	-1.13512	4.16726
Vmn2r86	-1.42288	-3.46558	0.00355263	-3.39811	-2.6812			Isg15	0.834361	3.79304	0.00203867	-1.16721	1.78307			Tmem190	1.36962	3.9769	0.00121959	-1.27895	2.58402
2610028E06Rik	0.932664	3.45966	0.00359562	-2.35859	1.9088			Gm15694	1.7091	3.78265	0.00208055	-1.45177	3.26957			Hepacam2	-1.02221	-3.95486	0.0012755	-1.13317	-2.03102
Erdr1	-0.753562	-3.44734	0.00368682	-1.70855	-1.68595			Pcdhb11	-0.549678	-3.78047	0.00208941	-1.28134	-1.46376			Prss45	1.4461	3.95331	0.00127952	-1.07294	2.72471
2010109A12Rik	-1.72695	-3.43935	0.0037472	-3.3206	-3.31027			Casq2	0.525855	3.77769	0.00210082	-1.23745	1.43979			Vipr2	0.913455	3.9482	0.0012929	-0.823939	1.88355
Pate4	-1.62934	-3.43448	0.00378447	-3.24111	-3.09371			Ankar	2.06493	3.76357	0.00215973	-1.7126	4.18414			Cd52	0.51384	3.94551	0.00130001	-0.863802	1.42785
1700021F07Rik	-1.89189	-3.38976	0.00414474	-3.33056	-3.7112			Ifi204	1.56381	3.75237	0.00220762	-1.51829	2.95634			Nlrp1a	-0.779249	-3.86827	0.00152152	-0.972382	-1.71624
Fbxw15	0.878288	3.37522	0.00426909	-2.46547	1.83819			Slc34a1	1.41937	3.74416	0.00224341	-1.94696	2.67468			Gm7120	-0.444131	-3.83437	0.00163048	-1.56659	-1.36049
Rhcg	-0.651417	-3.3606	0.00439791	-2.1491	-1.57071			Ndufa4l2	0.695775	3.74116	0.00225665	-1.29881	1.61975			9630028B13Rik	-1.29459	-3.75745	0.00190786	-1.41428	-2.45308
Cd22	0.89329	3.35497	0.00444852	-2.88354	1.85741			Kcne2	2.09468	3.72931	0.00230965	-1.76593	4.2713			Ube2l6	0.38339	3.75546	0.00191563	-1.43982	1.3044
Ccdc18	-1.08451	-3.34277	0.00456027	-2.30783	-2.12066			2010308F09Rik	-1.95247	-3.69047	0.00249243	-1.72429	-3.87037			Slc4a1	2.18362	3.74449	0.00195908	-1.44061	4.54293
Slfn9	1.84549	3.32677	0.00471102	-3.18686	3.59375			Mlkl	-1.51375	-3.6822	0.00253322	-1.73509	-2.85552			Tdrd1	1.2684	3.72832	0.00202495	-1.35078	2.40894
Krt14	-1.47486	-3.30793	0.00489495	-3.29715	-2.77957			Olfr70	-1.87564	-3.67723	0.00255808	-1.93964	-3.66964			Gm7271	1.5736	3.69614	0.00216274	-2.0121	2.97646
Gm4890	-0.700897	-3.28259	0.00515365	-2.45382	-1.62552			4930549G23Rik	-1.84814	-3.66228	0.00263426	-1.95735	-3.60034			Il1f9	0.980856	3.69572	0.00216459	-1.33086	1.97364
Pcdha8	-0.523283	-3.28167	0.00516331	-2.37462	-1.43722			Pisd-ps2	-0.642341	-3.63603	0.00277362	-1.64509	-1.56086			Adamtsl3	-1.14414	-3.68832	0.00219762	-1.38627	-2.21014
Bgn	-0.760872	-3.26368	0.00535551	-2.0554	-1.69451			Ifi27l2a	1.74308	3.63052	0.00280382	-1.48417	3.34749			Iigp1	0.585947	3.68594	0.00220838	-1.29032	1.50102
Gm11681	-0.549447	-3.24442	0.00556923	-2.11448	-1.46352			Slamf1	-0.820291	-3.62062	0.00285891	-1.65697	-1.76576			Usp18	0.804901	3.66788	0.00229151	-1.30709	1.74703
4930444P10Rik	-2.174	-3.23921	0.00562847	-3.11399	-4.51273			Pldi	1.28886	3.60197	0.00296568	-2.11364	2.44335			Rbm38	0.489672	3.65439	0.00235567	-1.37354	1.40413
Msln	-0.720327	-3.23382	0.00569042	-2.58559	-1.64755			Apol11b	2.39338	3.56949	0.00316132	-1.9511	5.25388			Kif18b	-1.86827	-3.65089	0.00237265	-1.98401	-3.65093
Omp	-1.42162	-3.2226	0.00582158	-3.15458	-2.67887			1700064M15Rik	1.66002	3.56157	0.00321099	-1.97042	3.16021			Chd7	-0.431759	-3.5692	0.00280485	-1.59409	-1.34888
Pi15	-0.934993	-3.17573	0.00640267	-2.70329	-1.91188			Angptl7	-2.12676	-3.55013	0.0032841	-1.83479	-4.36736			Fam46c	0.518586	3.51443	0.00313806	-1.6193	1.43255
Nxpe2	-1.47268	-3.14665	0.0067917	-3.09212	-2.77537			Ifit1	0.660345	3.52571	0.00344584	-1.68024	1.58046			Top1	-0.409392	-3.51386	0.00314175	-2.27559	-1.32813
Eomes	1.63733	3.13182	0.00699906	-3.50114	3.11089			Tmem45a2	1.64489	3.51551	0.00351579	-2.04824	3.12723			Iqgap2	-0.569368	-3.50464	0.00320164	-1.84668	-1.48387
Gm12185	1.45851	3.09399	0.00755666	-3.33136	2.74824			Arhgap6	0.687653	3.50873	0.00356301	-1.80655	1.61066			A230009B12Rik	0.516657	3.50423	0.00320435	-1.7423	1.43064
Etohd2	0.636197	3.08848	0.00764147	-2.68199	1.55423			Tlr1	1.48934	3.49487	0.00366164	-1.73686	2.8076			Gm17762	1.64213	3.4465	0.00360693	-1.82487	3.12126
Gc	1.36321	3.08163	0.00774832	-3.45228	2.57257			Stac3	-1.79595	-3.49426	0.00366604	-2.07576	-3.47244			Alas2	0.806796	3.44601	0.0036106	-2.01482	1.74932
Misp	-1.1701	-3.08122	0.00775473	-3.16196	-2.25027			Misp	-1.44353	-3.48581	0.00372762	-2.01501	-2.71985			C330021F23Rik	1.18886	3.41965	0.00381107	-1.7764	2.27972
Pdia5	0.692709	3.07814	0.00780321	-2.64076	1.61632			Itga10	-0.880768	-3.46114	0.00391328	-1.76969	-1.84135			Jpx	-0.387537	-3.41615	0.00383857	-1.93963	-1.30816
Idi2	-1.82423	-3.06249	0.00805441	-3.52064	-3.54119			Sp140	-0.684525	-3.454	0.00396881	-1.93542	-1.60717			Atrx	-0.393902	-3.40721	0.00390952	-2.47256	-1.31394
Oas1g	1.43396	3.05541	0.00817072	-3.56681	2.70187			Rsph6a	1.07955	3.42011	0.00424305	-1.88992	2.11338			Zfp831	-0.435569	-3.395	0.00400864	-2.23448	-1.35244
Nupr1l	-0.724319	-3.0405	0.00842086	-2.71225	-1.65212			1700018G05Rik	-1.34285	-3.39598	0.00444985	-2.08968	-2.53651			Ptpn14	-0.388311	-3.38642	0.00407978	-2.0357	-1.30886
Ankrd53	-1.67408	-3.03027	0.00859698	-3.40646	-3.19117			Cyp19a1	-1.64446	-3.38877	0.0045136	-2.29086	-3.12631			Pwwp2b	-0.422335	-3.37884	0.00414365	-2.30043	-1.34009
Il7r	0.777692	3.02989	0.00860351	-2.83296	1.71439			Myoz3	1.51294	3.387	0.00452937	-2.33343	2.85391			Ttn	0.910953	3.37852	0.00414638	-1.89047	1.88029
Ptgfr	-0.791459	-3.02526	0.00868449	-2.95874	-1.73082			4933402C06Rik	-1.49902	-3.37594	0.00462931	-2.20063	-2.82651			Clec10a	0.978897	3.36115	0.00429671	-1.99906	1.97096
Gcg	1.70582	3.02519	0.00868573	-3.51044	3.26215			Sema3g	-0.427744	-3.36739	0.00470799	-2.15199	-1.34513			1700112J16Rik	0.424086	3.35538	0.00434777	-1.93379	1.34172
Zfhx2os	1.66277	3.0137	0.0088897	-3.52041	3.16623			Ifit3	0.379819	3.33632	0.00500566	-2.27099	1.30118			Irf7	0.448278	3.31891	0.00468518	-2.01784	1.36441
Mir688	1.5635	3.01295	0.00890328	-3.62207	2.9557			Rtkn2	-0.513517	-3.29982	0.00537952	-2.1442	-1.42753			Bmp8a	1.67942	3.31391	0.00473344	-2.48817	3.203
Hpse2	1.32392	3.00855	0.00898279	-3.42739	2.50346			5930430L01Rik	-0.976514	-3.27494	0.00565026	-2.05158	-1.96771			D6Ertd474e	1.85196	3.31041	0.00476747	-2.53386	3.60991
4933433C11Rik	1.53753	3.00069	0.00912665	-3.6322	2.90298			H19	-2.02762	-3.26557	0.00575565	-2.30473	-4.07732			Myo5b	-0.507406	-3.30894	0.00478192	-2.53177	-1.42149
Themis	-1.60037	-2.99148	0.009298	-3.57889	-3.03221			Ap1g2	1.02045	3.26518	0.00576013	-2.07894	2.02856			Sp9	-0.43701	-3.29633	0.004907	-2.55232	-1.3538
Cd80	0.933397	2.98968	0.00933187	-3.09281	1.90977			Thegl	-0.894708	-3.25109	0.00592257	-2.11407	-1.85923			4930488L21Rik	0.909536	3.28264	0.00504656	-2.06868	1.87844
Tmsb15b2	-1.26693	-2.98108	0.00949533	-3.52167	-2.4065			Gypa	2.23129	3.23858	0.00607051	-2.32631	4.69555			Slc25a41	-1.29186	-3.27841	0.00509049	-2.591	-2.44843
Elf4	0.563921	2.97201	0.00967068	-2.58386	1.47828			Sox4	-0.486408	-3.23534	0.00610945	-2.52136	-1.40095			Zbp1	1.7001	3.27016	0.00517723	-2.22595	3.24923
Azgp1	1.69743	2.96368	0.00983463	-3.59054	3.24323			Gm5084	1.53795	3.2254	0.0062305	-2.416	2.90381			Tap1	0.423618	3.25881	0.00529896	-2.27424	1.34129
1700030C10Rik	-0.962714	-2.92912	0.0105444	-2.90713	-1.94897			Ahdc1	-0.388024	-3.20925	0.00643222	-2.72542	-1.3086			A530053G22Rik	1.49855	3.23962	0.00551126	-2.64692	2.82558
9330188P03Rik	-0.668746	-2.90496	0.0110702	-2.91088	-1.58969			Trmt44	-0.401002	-3.20561	0.0064786	-2.42139	-1.32042			Dlx1as	-0.513618	-3.2205	0.00573126	-2.27768	-1.42763
Hist1h4d	-1.40315	-2.90452	0.01108	-3.33508	-2.64479			Asprv1	0.77641	3.19763	0.00658141	-2.18486	1.71286			S100a9	1.59115	3.21815	0.0057589	-2.27982	3.01289
Acbd7	-0.632912	-2.90441	0.0110825	-3.01288	-1.55069			1700124L16Rik	1.01117	3.19548	0.00660945	-2.21313	2.01555			Hist1h2ac	1.23879	3.21765	0.00576478	-2.15809	2.36001
Tgtp2	1.49427	2.89846	0.011216	-3.26539	2.81721			Nr4a2	-0.419587	-3.18608	0.00673314	-2.56939	-1.33754			Ifi27l2a	0.570625	3.21252	0.00582564	-2.26066	1.48517
Slc2a4rg-ps	1.43151	2.89336	0.0113315	-3.498	2.6973			Ngfr	-0.759484	-3.16867	0.00696839	-2.24737	-1.69289			Rsad2	0.509859	3.20801	0.00587954	-2.29982	1.42391
Slc25a54	1.33788	2.88128	0.0116102	-3.67042	2.52779			Slfn10-ps	1.42389	3.16772	0.00698145	-2.5106	2.68308			Lhcgr	-0.526788	-3.20445	0.00592262	-2.14869	-1.44072
Gm4952	1.37215	2.85851	0.0121541	-3.43364	2.58857			Gbp6	0.722132	3.16435	0.00702806	-2.23578	1.64962			Acp5	1.13219	3.20372	0.00593147	-2.30628	2.19191
Vwf	0.447458	2.85377	0.0122702	-2.80554	1.36364			Ifitm3	0.427805	3.16115	0.00707248	-2.63809	1.34519			Mn1	-0.438249	-3.19353	0.00605637	-2.67763	-1.35496
Smtn	0.541871	2.84538	0.0124787	-2.7139	1.45586			Scn11a	-1.41004	-3.16039	0.00708307	-2.45643	-2.65744			Hcar2	1.77876	3.19335	0.00605858	-2.40709	3.4313
Itgb7	0.920661	2.84158	0.0125742	-3.19546	1.89298			Zfhx2	-0.527188	-3.15898	0.00710291	-2.77507	-1.44112			Sntg2	-0.417826	-3.18881	0.00611508	-2.25762	-1.33591
Acer1	-1.36967	-2.83166	0.0128271	-3.58026	-2.58411			Col17a1	-1.00075	-3.1587	0.00710686	-2.23961	-2.00104			Pdlim3	-0.810185	-3.18719	0.00613545	-2.14729	-1.75344
Slco4c1	0.49981	2.81123	0.0133635	-2.89623	1.41403			Mir5133	-1.81772	-3.15202	0.00720101	-2.31861	-3.52523			Gm21284	-1.51438	-3.17231	0.00632492	-2.43474	-2.85676
Plin1	-1.45188	-2.81054	0.0133821	-3.69417	-2.73565			Wfdc17	0.901791	3.15143	0.00720944	-2.274	1.86838			Prok2	-0.864752	-3.16552	0.0064134	-2.22038	-1.82103
Isg20	0.862673	2.81041	0.0133856	-3.05792	1.8184			Heph	-0.421929	-3.1449	0.00730282	-2.49807	-1.33972			Foxp3	-1.55814	-3.16521	0.00641747	-2.55617	-2.94473
4930519F09Rik	0.683547	2.79403	0.0138319	-3.14024	1.60608			Fosl2	-0.458636	-3.13818	0.00740034	-2.8256	-1.37424			Epb4.2	1.44525	3.16461	0.00642533	-2.62539	2.7231
1700007F19Rik	-1.47537	-2.79132	0.0139073	-3.5632	-2.78055			AW112010	0.524801	3.12336	0.00761969	-2.34976	1.43873			Tmem173	0.382188	3.16363	0.00643823	-2.53002	1.30332
Nrk	1.32804	2.79063	0.0139264	-3.76031	2.51062			Esrrb	-0.492213	-3.11191	0.00779376	-2.4608	-1.4066			Npc1l1	1.37668	3.12955	0.00690255	-2.77465	2.5967
Mst1	1.22412	2.78864	0.0139821	-3.7315	2.33613			Bbox1	-0.735746	-3.11114	0.00780549	-2.31765	-1.66526			Nckap5l	-0.496123	-3.12423	0.00697794	-2.52808	-1.41042
9930012K11Rik	0.626111	2.77909	0.0142518	-2.959	1.5434			Gm35612	0.901888	3.09206	0.00810468	-2.37465	1.86851			Phf11b	0.781209	3.11221	0.00715138	-2.27352	1.71857
Impg1	-1.3763	-2.77796	0.0142841	-3.48178	-2.59603			Ryr1	-0.386962	-3.08837	0.00816392	-2.67564	-1.30764			Hspa1b	-0.621538	-3.11083	0.00717154	-2.44732	-1.53851
Trmt13	-0.537865	-2.77647	0.0143267	-2.92736	-1.45182			Nynrin	-0.436937	-3.0875	0.00817779	-2.84599	-1.35373			Il22ra1	-1.59458	-3.11011	0.00718202	-2.55883	-3.02007
A630033H20Rik	-0.864532	-2.77161	0.0144669	-3.11147	-1.82075			6030498E09Rik	-1.3153	-3.08383	0.00823721	-2.59045	-2.48855			Cyp26b1	0.457007	3.10693	0.00722889	-2.71562	1.37269
Zpld1	-0.875907	-2.76763	0.0145823	-3.30289	-1.83516			Lta	1.61922	3.06655	0.00852249	-2.59485	3.07209			Gm5127	1.22428	3.104	0.00727214	-2.40557	2.33638
Melk	-1.08268	-2.76006	0.0148047	-3.3334	-2.11797			Atp6v0c	-1.33236	-3.06512	0.00854651	-2.45754	-2.51815			1700001K23Rik	1.49591	3.1021	0.0073005	-2.74169	2.82042
1810021B22Rik	0.506155	2.75077	0.015082	-2.98592	1.42026			Cxcl10	1.7185	3.0646	0.00855531	-2.52515	3.29094			Peg10	-0.400613	-3.10035	0.00732658	-3.17272	-1.32007
Nlrc5	1.08161	2.75016	0.0151005	-3.40828	2.1164			D17Ertd648e	1.14935	3.06205	0.00859835	-2.44298	2.21814			Ddx4	1.01837	3.09606	0.00739093	-2.30923	2.02563
Papolb	-1.46048	-2.74	0.0154099	-3.70036	-2.752			Tktl2	0.828158	3.06103	0.00861565	-2.40182	1.77542			Nlrp5-ps	-1.08366	-3.0828	0.00759369	-2.44549	-2.11941
Traf3ip3	1.37477	2.73452	0.0155793	-3.43752	2.59327			Rsad2	0.655556	3.0588	0.00865367	-2.48746	1.57522			Ifi204	0.925833	3.07744	0.00767722	-2.34446	1.89978
Sfn	0.645684	2.72487	0.0158822	-3.05875	1.56448			Ccdc175	-1.35214	-3.05404	0.0087351	-2.59561	-2.5529			Tnnc1	0.39867	3.07219	0.00775986	-2.45215	1.31829
Tpo	1.42213	2.71936	0.0160577	-3.59011	2.6798			Zfp473	-1.06837	-3.04714	0.00885467	-2.44705	-2.09706			Cilp	-1.68417	-3.06989	0.00779635	-2.49092	-3.21354
Gpr65	1.38257	2.71536	0.0161862	-3.63672	2.60732			Alas2	0.877049	3.02926	0.00917198	-2.76003	1.83662			D730005E14Rik	1.26569	3.06133	0.00793349	-2.64351	2.40442
Phf11a	-1.45222	-2.71229	0.0162855	-3.71279	-2.73629			Morc1	-1.33375	-3.02659	0.00922036	-2.69004	-2.52057			A930006K02Rik	0.63742	3.05562	0.00802641	-2.37447	1.55554
Pcdhb11	-0.409761	-2.71205	0.0162933	-2.93099	-1.32847			4921511I17Rik	1.41075	3.02117	0.0093192	-2.76245	2.65875			Fbxw15	0.506263	3.04771	0.00815694	-2.53292	1.42037
Gm32014	0.942842	2.70517	0.0165184	-3.47462	1.92231			1700065D16Rik	1.32364	3.02026	0.00933586	-2.65213	2.50297			A530065N20Rik	-1.24739	-3.03425	0.00838367	-2.75899	-2.37412
1700001C19Rik	-1.18236	-2.70098	0.0166565	-3.52616	-2.26948			1700030C10Rik	-0.769764	-3.01851	0.00936808	-2.48076	-1.70499			Hist1h2be	-0.431252	-3.03021	0.00845306	-2.68382	-1.3484
Stat5a	0.71653	2.69651	0.0168056	-3.0742	1.64323			Tnfrsf18	-1.37552	-3.00977	0.00953061	-2.51276	-2.59462			Col1a2	-0.410283	-3.01083	0.00879311	-3.07674	-1.32895
Slc39a5	0.893245	2.69343	0.0169091	-3.3681	1.85735			Fam184b	-0.460013	-2.99893	0.00973614	-2.74439	-1.37555			Plekhs1	-1.70867	-3.00866	0.00883213	-2.47506	-3.2686
Tecrl	-1.7239	-2.67301	0.01761	-3.45254	-3.30328			Prelid2	1.09727	2.99183	0.0098731	-2.5482	2.13949			4930404H11Rik	1.72533	3.0075	0.00885302	-2.77786	3.30656
Gm5820	-0.602422	-2.66775	0.0177949	-3.24982	-1.51826			9630013A20Rik	-0.895176	-2.98644	0.00997827	-2.52784	-1.85984			Trim34a	0.404646	3.00571	0.00888538	-2.60088	1.32376
Pnliprp2	-1.33428	-2.6671	0.017818	-3.75784	-2.5215			Glp1r	-1.4623	-2.98625	0.00998208	-2.59733	-2.75547			Tlr9	0.646692	3.00531	0.00889249	-2.45742	1.56557
Gm35612	0.73636	2.66589	0.0178608	-3.06421	1.66597			Soat2	1.44639	2.98393	0.0100276	-2.61647	2.72526			Lipk	-1.13921	-2.99695	0.00904502	-2.85568	-2.20261
Tex38	1.1127	2.6636	0.0179422	-3.63509	2.1625			4933439K11Rik	-1.32126	-2.98384	0.0100295	-2.57735	-2.49884			Snora5c	-1.65247	-2.98846	0.00920272	-2.82193	-3.14371
Fgf7	-0.729111	-2.6631	0.0179601	-3.22323	-1.65762			BB031773	-0.997359	-2.98357	0.0100349	-2.57464	-1.99634			Kng2	1.4694	2.97897	0.00938203	-2.92218	2.76907
Drd4	-1.27252	-2.65624	0.0182067	-3.53675	-2.41583			Slfn1	1.37709	2.98217	0.0100624	-2.80982	2.59743			Rtp4	0.510297	2.97426	0.00947231	-2.75179	1.42434
F9	-0.960518	-2.64795	0.0185087	-3.38395	-1.94601			Map3k8	-0.703605	-2.98195	0.0100669	-2.53404	-1.62857			Nmu	0.755543	2.97029	0.00954886	-2.56131	1.68827
Asb17	-1.52713	-2.64075	0.018775	-3.76337	-2.88213			Hist1h2be	-0.529849	-2.97236	0.0102584	-2.6016	-1.44378			Gmfg	0.459206	2.96501	0.00965201	-2.62145	1.37478
Colec10	-1.32152	-2.63829	0.0188666	-3.6722	-2.4993			Klrb1b	1.59969	2.96216	0.0104662	-2.73517	3.03079			Tmigd3	1.53577	2.96386	0.00967462	-2.88699	2.89943
4933408N05Rik	1.27753	2.63411	0.0190237	-3.77736	2.42423			Cfap46	-0.40488	-2.96125	0.0104849	-2.78347	-1.32398			Lgals2	0.803587	2.95109	0.00992884	-2.56429	1.74544
Rhd	1.47762	2.63405	0.0190259	-3.72629	2.78489			Cnga2	-1.24272	-2.95494	0.0106159	-2.69264	-2.36644			Cmtm7	0.44604	2.93066	0.0103492	-2.77482	1.3623
4933439K11Rik	0.823612	2.63346	0.0190484	-3.41145	1.76983			Mcf2l	-0.410373	-2.95073	0.010704	-3.216	-1.32903			Xlr3a	0.55843	2.92827	0.0103995	-2.70754	1.47267
Gbp6	0.653697	2.63282	0.0190723	-3.18165	1.57319			Lrrc56	-0.409243	-2.95015	0.0107163	-2.7757	-1.32799			Col14a1	-0.644188	-2.92057	0.0105633	-2.59137	-1.56286
Ccdc129	0.450422	2.62773	0.019266	-3.09539	1.36644			Treml4	1.80854	2.94962	0.0107273	-2.76677	3.50288			Pcdhb1	-0.837225	-2.92024	0.0105702	-2.62992	-1.78661
Mogat1	-0.855688	-2.61743	0.0196631	-3.30611	-1.80962			5830416P10Rik	-1.08686	-2.94833	0.0107547	-2.63739	-2.12411			Arid5b	-0.421802	-2.91951	0.010586	-3.08125	-1.3396
Gata3	1.27683	2.6174	0.0196641	-3.69535	2.42305			Pah	1.39271	2.93864	0.0109613	-2.79346	2.62572			Pthlh	-0.40384	-2.91781	0.0106224	-2.82183	-1.32302
Tyrp1	-1.14035	-2.61089	0.0199191	-3.62427	-2.20435			Slc10a6	1.16953	2.93739	0.0109884	-2.87224	2.24938			Mnda	1.25538	2.90391	0.0109261	-2.85445	2.38731
Lect1	-0.572265	-2.61	0.0199543	-3.18105	-1.48686			Plch2	-0.437848	-2.92431	0.0112742	-3.25435	-1.35458			Cep112	-0.524102	-2.90313	0.0109435	-2.69864	-1.43804
Ccr2	1.31016	2.60992	0.0199575	-3.60117	2.4797			Tdrd1	0.661618	2.91943	0.0113828	-2.6557	1.58186			Stc1	-0.490185	-2.90261	0.0109549	-2.81184	-1.40463
D5Ertd605e	1.42448	2.60864	0.0200082	-3.72831	2.68417			Zfa-ps	-1.22375	-2.91705	0.0114361	-2.81705	-2.33553			Uaca	-0.486363	-2.89916	0.0110317	-2.78316	-1.40091
Plekhg2	0.523017	2.59646	0.020496	-3.10831	1.43696			Nmral1	0.395453	2.91122	0.0115676	-3.10856	1.31536			Dsg1a	-1.36008	-2.89809	0.0110558	-2.76689	-2.567
5430437J10Rik	-1.41262	-2.59441	0.020579	-3.78709	-2.6622			E2f7	-1.90448	-2.90896	0.0116191	-2.74481	-3.74374			2010300C02Rik	-0.40476	-2.89433	0.0111402	-3.53783	-1.32387
Htr2b	1.55526	2.59072	0.02073	-3.70236	2.93888			Tcf15	0.864609	2.90777	0.0116463	-2.64637	1.82085			Cd28	1.06688	2.88785	0.0112875	-2.72416	2.09489
Aldh3a1	-0.686705	-2.59039	0.0207432	-3.30604	-1.6096			Susd5	-0.38583	-2.90645	0.0116765	-3.23003	-1.30661			Lypd3	0.944303	2.88697	0.0113076	-2.74887	1.92426
Defb9	1.3199	2.58661	0.0208988	-3.69287	2.49648			Wisp1	-0.396676	-2.895	0.0119418	-2.98192	-1.31647			D330041H03Rik	-1.32295	-2.8825	0.0114104	-2.83565	-2.50177
Serpinb10	-1.15112	-2.58333	0.0210348	-3.84598	-2.22087			1700015F17Rik	-1.58195	-2.88706	0.0121294	-2.8027	-2.99374			Nup62cl	0.682921	2.88015	0.0114648	-2.66481	1.60539
Hs3st3a1	0.753614	2.58276	0.0210585	-3.65983	1.68601			Gm4262	-1.28172	-2.88562	0.0121636	-2.68477	-2.43128			Serpinb6b	0.478651	2.87548	0.0115738	-2.77802	1.39344
1700001J11Rik	-1.35072	-2.57882	0.0212229	-3.80194	-2.55039			Nmbr	-0.485435	-2.88213	0.0122471	-2.71304	-1.40001			Gm16675	0.981588	2.87301	0.0116317	-2.80077	1.97464
Usp18	0.727854	2.57681	0.0213074	-3.23253	1.65617			Celsr3	-0.507721	-2.87887	0.0123257	-3.2895	-1.4218			Fam228a	1.84909	2.86881	0.011731	-2.83352	3.60272
Syt2	0.696803	2.57565	0.0213563	-3.15187	1.62091			Eif2ak4	-0.44076	-2.87594	0.0123967	-3.23707	-1.35732			Casr	-0.857931	-2.86643	0.0117877	-2.68516	-1.81244
Mkx	0.457103	2.57385	0.021432	-3.1443	1.37278			Isg20	0.854555	2.875	0.0124196	-2.7016	1.8082			4930568G15Rik	1.23327	2.85058	0.0121717	-3.07758	2.351
Baz1a	0.578907	2.56983	0.0216029	-3.17387	1.49372			Tbx3	-0.58988	-2.87486	0.0124229	-2.85983	-1.50512			Cyp24a1	1.23254	2.84356	0.0123456	-3.08493	2.34981
Dydc1	-0.896674	-2.56801	0.0216804	-3.60251	-1.86177			1600002D24Rik	1.04145	2.86671	0.012623	-2.95926	2.0583			Tmem252	0.784864	2.83686	0.0125139	-2.72888	1.72293
Ftx	-0.569563	-2.56335	0.0218807	-3.23111	-1.48407			Gm38670	1.04145	2.86671	0.012623	-2.95926	2.0583			Gm4951	1.55785	2.82914	0.0127104	-2.78523	2.94414
Cd180	0.422416	2.55916	0.022062	-3.15943	1.34017			Spata18	1.04145	2.86671	0.012623	-2.95926	2.0583			Gm5431	-1.20893	-2.82776	0.0127458	-2.86692	-2.31166
Pbld1	-0.564308	-2.55602	0.0221991	-3.17286	-1.47868			Gm2897	1.016	2.86473	0.012672	-2.71734	2.0223			Grifin	0.731608	2.81795	0.013001	-2.75	1.66049
Fas	-0.612729	-2.53441	0.0231643	-3.23447	-1.52915			Fbxo5	-0.812865	-2.85451	0.0129284	-2.74144	-1.7567			Smc2os	0.465412	2.81451	0.0130914	-2.79331	1.38071
Trcg1	1.18905	2.53115	0.0233131	-3.90675	2.28003			Pstpip2	-0.472021	-2.85312	0.0129636	-3.12709	-1.38705			Glipr1	0.695084	2.81049	0.0131979	-2.76258	1.61898
Dpys	-0.789378	-2.52522	0.0235863	-3.49243	-1.72833			Xlr4b	1.04016	2.8458	0.0131509	-2.98313	2.05646			Otof	-0.423785	-2.80926	0.0132307	-3.23043	-1.34144
Fndc7	1.55652	2.5222	0.0237267	-3.65141	2.94143			Syne3	-0.816211	-2.83827	0.0133461	-2.76798	-1.76078			Cst7	1.20765	2.80604	0.013317	-2.80844	2.30961
Lpar5	0.89772	2.5212	0.0237735	-3.4949	1.86312			E130310I04Rik	1.27824	2.83329	0.013477	-2.98588	2.42543			Syce1	1.71284	2.80328	0.0133913	-2.89914	3.27806
Gpr34	-0.475075	-2.51922	0.0238661	-3.44674	-1.38999			Zc3hav1	-0.534595	-2.83299	0.0134848	-3.02197	-1.44854			Angptl7	-1.04635	-2.80139	0.0134424	-2.80122	-2.0653
Tmc2	-1.1653	-2.51916	0.0238689	-3.88193	-2.2428			Bzrap1	-0.391732	-2.82454	0.0137097	-3.45827	-1.31197			4921525O09Rik	-0.927907	-2.79636	0.0135795	-2.89666	-1.90251
Adtrp	-1.30533	-2.51565	0.024034	-3.7416	-2.47141			4930412C18Rik	-0.79674	-2.81644	0.0139288	-2.8524	-1.73717			Neurod1	0.731412	2.79018	0.0137497	-2.79723	1.66026
Olfr692	1.08852	2.50767	0.0244136	-3.89567	2.12656			Tmem243	0.429242	2.81415	0.0139913	-3.15296	1.34653			Grap2	1.77019	2.78466	0.0139033	-2.93535	3.41099
4930523C07Rik	0.579407	2.50458	0.0245623	-3.24439	1.49423			Triobp	-0.432407	-2.81379	0.0140012	-3.20817	-1.34948			Taf7l	-1.47828	-2.78033	0.0140252	-3.0724	-2.78616
Mir761	-1.31919	-2.50159	0.0247067	-3.78383	-2.49526			Twist2	-0.387699	-2.80425	0.0142646	-3.01575	-1.30831			Ccl5	1.59927	2.77691	0.0141221	-2.92967	3.0299
Gm16712	1.53527	2.49691	0.0249347	-3.80072	2.89842			Arhgap20os	-1.27925	-2.79868	0.0144208	-2.92639	-2.42713			Siglec1	1.37136	2.77374	0.0142125	-3.07699	2.58714
5530601H04Rik	-0.408103	-2.4927	0.0251413	-3.30086	-1.32694			Barx2	-0.430959	-2.79842	0.0144282	-3.07606	-1.34813			Arhgap25	-0.436939	-2.76451	0.0144791	-2.96454	-1.35373
Gm4926	-0.676976	-2.48854	0.0253468	-3.499	-1.59878			Brd3	-0.470824	-2.79694	0.0144699	-3.49294	-1.3859			Sphk1	-1.62128	-2.7491	0.0149347	-2.91483	-3.07648
Asb2	0.435557	2.48828	0.0253598	-3.27105	1.35243			Il1rl2	-1.35396	-2.795	0.0145251	-2.84126	-2.55613			Mir3960	-0.808059	-2.74762	0.0149793	-2.8632	-1.75085
Tnk1	1.07894	2.4878	0.0253837	-3.90668	2.11249			Gdf9	0.662076	2.79174	0.0146177	-2.85336	1.58236			Hist2h2ab	-1.3486	-2.74761	0.0149797	-3.11874	-2.54665
Stpg2	1.10258	2.47963	0.0257932	-3.78565	2.14739			Ahnak	-0.412745	-2.79044	0.0146551	-3.43004	-1.33122			Gas2l3	-0.506089	-2.74455	0.015072	-3.00271	-1.42019
Osr1	0.774933	2.47795	0.0258783	-3.41435	1.71111			Ell3	0.421501	2.78687	0.0147575	-3.21346	1.33932			A730036I17Rik	-1.08087	-2.74357	0.0151018	-2.87634	-2.11531
P2rx2	1.27116	2.47339	0.0261102	-3.80773	2.41356			Myzap	-0.54322	-2.78447	0.014827	-2.86141	-1.45722			Hmx3	1.21514	2.7353	0.0153546	-2.88669	2.32163
Aldoart1	-0.862995	-2.46887	0.0263423	-3.71874	-1.81881			Tlr8	2.09689	2.77868	0.0149955	-2.95538	4.27786			Tcf23	-1.30972	-2.72928	0.0155414	-2.93087	-2.47893
Scube2	0.566257	2.4678	0.0263974	-3.36388	1.48068			AA465934	1.41911	2.77489	0.0151071	-2.90755	2.67421			Wnk4	-0.648061	-2.72213	0.015766	-2.90514	-1.56706
Gm6537	0.926138	2.46405	0.0265914	-3.53356	1.90018			Slpi	-1.1147	-2.76991	0.0152545	-3.04681	-2.16551			BC147527	1.43318	2.72154	0.0157848	-2.98929	2.70041
Tlr1	0.646763	2.46127	0.0267366	-3.53718	1.56565			Rbm4	-0.80264	-2.76759	0.015324	-2.86582	-1.74429			Gm15708	-1.28046	-2.7172	0.0159229	-3.06138	-2.42916
Wnt5b	-0.474938	-2.45661	0.0269808	-3.31472	-1.38986			Gm26705	-1.22881	-2.76744	0.0153284	-3.04444	-2.34374			Olfr288	0.875474	2.71059	0.0161352	-2.93434	1.83461
Myct1	0.450748	2.45146	0.0272536	-3.36161	1.36675			Gm16023	-1.13479	-2.76619	0.0153658	-2.8803	-2.19587			Dupd1	-1.23834	-2.71045	0.01614	-3.19867	-2.35927
Gm16897	0.595224	2.44611	0.0275398	-3.55878	1.51071			Map3k19	-0.427345	-2.76616	0.0153667	-3.15502	-1.34476			Cep135	-0.525334	-2.71013	0.0161504	-3.12532	-1.43927
Rnase12	1.17733	2.44078	0.0278279	-3.9549	2.26158			Pold4	-0.527847	-2.76439	0.01542	-3.0433	-1.44178			Cyp2b19	1.70547	2.70724	0.0162439	-3.04762	3.26136
Tbx15	0.600211	2.43809	0.0279745	-3.5262	1.51594			Akap3	-0.955996	-2.75896	0.0155841	-2.91129	-1.93992			Qprt	-0.767852	-2.69322	0.0167069	-2.95894	-1.70273
5330411J11Rik	-1.13217	-2.43481	0.0281535	-3.74863	-2.19188			Ceacam19	-1.25458	-2.75667	0.015654	-2.90467	-2.38598			Hmgn5	-0.431234	-2.68762	0.0168955	-3.67804	-1.34839
Pcdhb1	-0.813097	-2.43211	0.0283026	-3.53439	-1.75698			Oas3	-0.867846	-2.75157	0.0158106	-2.95827	-1.82494			Ninj2	0.427377	2.68337	0.0170397	-3.28977	1.34479
S1pr4	0.628659	2.4277	0.0285467	-3.47396	1.54613			Pm20d1	-0.401183	-2.75026	0.0158509	-3.13251	-1.32059			Dll4	0.412116	2.68314	0.0170475	-3.17664	1.33064
Bmp5	-0.652268	-2.42363	0.0287736	-3.54666	-1.57164			2310069G16Rik	0.484181	2.74757	0.0159345	-3.01644	1.39879			G630025P09Rik	1.10595	2.67954	0.0171706	-3.01913	2.1524
Trim58	-1.24772	-2.42065	0.0289413	-3.8378	-2.37466			Papl	-1.02878	-2.74178	0.0161152	-2.93005	-2.0403			Bnc1	-1.51733	-2.67905	0.0171877	-3.07008	-2.86261
Zfp69	-0.762529	-2.4176	0.0291137	-3.60302	-1.69646			D030025E07Rik	-1.31263	-2.74125	0.0161319	-3.05119	-2.48394			Trim10	1.46366	2.6684	0.0175576	-3.05826	2.75807
2010308F09Rik	-1.15923	-2.41742	0.0291237	-3.77568	-2.23339			1700093K21Rik	1.35491	2.73771	0.0162435	-3.09285	2.55782			Gbp6	0.481002	2.66429	0.0177025	-3.18896	1.39571
Gypa	1.70149	2.41538	0.0292399	-3.74689	3.25237			Gm2518	1.33159	2.73636	0.0162864	-2.98632	2.51679			Drd3	-0.81004	-2.65765	0.017939	-3.02876	-1.75326
Plet1	-0.686931	-2.41464	0.0292816	-3.61721	-1.60986			Gimap4	-1.25744	-2.73375	0.0163696	-2.92333	-2.39071			Oasl2	0.408754	2.65099	0.0181791	-3.33148	1.32754
B930018H19Rik	1.01783	2.41447	0.0292917	-3.7204	2.02487			Epsti1	0.6137	2.73184	0.0164304	-2.9564	1.53018			Gprc5a	1.67246	2.64756	0.0183041	-3.16176	3.18758
Isg15	0.844556	2.4144	0.0292957	-3.39044	1.79571			B230119M05Rik	-1.22232	-2.72579	0.0166254	-3.03225	-2.33322			Prkag2os1	-1.32976	-2.63874	0.0186294	-3.27443	-2.51361
Tdrd1	0.50767	2.41163	0.0294537	-3.37575	1.42175			Kcnk10	-0.617938	-2.71902	0.016846	-3.22254	-1.53468			Sp8	-0.852167	-2.62336	0.0192093	-3.61437	-1.80521
Spsb2	-0.488832	-2.4111	0.0294844	-3.37729	-1.40331			Ferd3l	-0.906271	-2.71366	0.0170229	-2.98445	-1.8742			Eps8l1	-0.393957	-2.62189	0.0192657	-3.42283	-1.31399
Pkp1	-1.19153	-2.408	0.0296627	-3.91604	-2.28395			Morn5	0.708424	2.71353	0.0170271	-2.96401	1.63402			Arhgap15	0.47365	2.61759	0.0194317	-3.3412	1.38862
Col7a1	1.45614	2.40651	0.0297483	-3.80483	2.74373			Dio3os	0.9719	2.71011	0.0171407	-2.97038	1.96142			Mkrn2os	-1.04822	-2.61191	0.0196525	-3.0943	-2.06798
Prss35	0.381384	2.40341	0.0299285	-3.38897	1.30259			Kmt2d	-0.518682	-2.7089	0.0171814	-3.66276	-1.43265			Murc	-1.38817	-2.61114	0.0196826	-3.09162	-2.61747
Klhl33	0.834306	2.40087	0.0300767	-3.55419	1.783			Rbm44	1.03099	2.7058	0.0172851	-3.14299	2.04342			Acmsd	1.26082	2.60905	0.0197648	-3.2001	2.39632
Tpcn2	0.561637	2.39663	0.0303253	-3.47913	1.47594			Mmp8	1.15194	2.70548	0.0172962	-3.1384	2.22213			Spen	-0.380426	-2.6089	0.0197709	-3.82048	-1.30173
Cd209f	1.31882	2.3909	0.0306643	-3.81669	2.49462			Amotl1	-0.49325	-2.69876	0.0175238	-3.64068	-1.40761			Fam129a	-0.541121	-2.60805	0.0198041	-3.19021	-1.4551
Gjb3	-0.830029	-2.38054	0.0312869	-3.69274	-1.77772			Gse1	-0.378807	-2.69806	0.0175477	-3.68023	-1.30027			Acot5	-1.26011	-2.60693	0.0198486	-3.08085	-2.39515
1700001G11Rik	1.11021	2.36888	0.0320021	-3.70622	2.15877			Pcdha8	-0.703556	-2.69765	0.0175615	-3.02264	-1.62851			Trim6	1.41273	2.60356	0.0199819	-3.2649	2.66241
A530050N04Rik	-1.33544	-2.36848	0.0320267	-3.88847	-2.52352			Dusp18	-0.400561	-2.69513	0.0176478	-3.66599	-1.32002			Aldob	1.15474	2.60207	0.0200413	-3.13062	2.22644
Mirg	0.473644	2.36349	0.0323378	-3.50504	1.38861			Snora81	1.45372	2.69384	0.0176923	-3.03786	2.73913			Pfkfb1	0.529787	2.60055	0.020102	-3.10184	1.44372
[truncated: 340 more rows]

## Sheet: Table S8
Gonadal sex differences in BLA under stress conditions								Gonadal sex differences in PFC under stress conditions								Gonadal sex differences in NAc under stress conditions
[truncated: 563 more rows]

[truncated: 4 more sheets: Table S9, Table S10, Table S11, Table S12]
